# Supplementary material for: Normalizing for individual cell population context in the analysis of high-content cellular screens
Source: BMC Bioinformatics. 2011 Dec 20;12:485. doi: 10.1186/1471-2105-12-485 (PMC3259109; doi:10.1186/1471-2105-12-485)
Supplement: Additional file 1 — Software. (Archive containing R source code, example dataset and documentation in PDF-Format) This archive contains the R source code used for computation of the features, normalization and hit-calling, as well as an example data file (ASCII text) and a brief documentation in PDF-Format. [file 1471-2105-12-485-S1.GZ]

Archive with 5 entries (5 files):
- normalize.R
- data.txt
- data_processed.txt
- density.R
- documentation.pdf
