# Supplementary material for: Normalizing for individual cell population context in the analysis of high-content cellular screens
Source: BMC Bioinformatics. 2011 Dec 20;12:485. doi: 10.1186/1471-2105-12-485 (PMC3259109; doi:10.1186/1471-2105-12-485)
Supplement: Additional file 1 — Software. (Archive containing R source code, example dataset and documentation in PDF-Format) This archive contains the R source code used for computation of the features, normalization and hit-calling, as well as an example data file (ASCII text) and a brief documentation in PDF-Format. [file 1471-2105-12-485-S1.GZ › normalize.R]

library(gdata)
library(earth)


##########################################################################################
## functions for calculation of spatial effects
##########################################################################################

## Bscore function to calculate the fitted value due to spatial row, column and overall plate effects
# xraw: raw data matrix: rows= individual wells, columns=number of channels
# nrPlates: number of plates
# nrSamples: number of samples
# nrWpP: number of wells per plate
# wellAnno: well annotation
Bscore <- function(xraw,nrPlates,nrSamples,nrWpP,wellAnno){
    fittedVal <- fittedRow<- fittedCol <- array(0,dim=c(384,labtekno,replicateno,2))
    xdat <- xraw		# xraw
    nrChannels <- 2		# number of channels
    isSample <- (wellAnno == "sample")
    for (p in 1:nrPlates) {
       for (r in 1:nrSamples) for (ch in 1:nrChannels) {
            y <- ysamp <- xdat[,p,r,ch]
            if (!all(is.na(y))) {
                ysamp[!isSample] = NA
                ysamp <- matrix(ysamp,ncol=12,nrow=32,byrow=TRUE)
                y = matrix(y,ncol=12, nrow=32,byrow = TRUE)
                m = medpolish(ysamp, eps = 1e-05, maxiter = 200,trace.iter = !TRUE, na.rm = TRUE)
                isNArow = is.na(m$row)
                isNAcol = is.na(m$col)
                isNA = outer(isNArow, isNAcol, "*")
                m$row[isNArow] = 0
                m$col[isNAcol] = 0
                rowcol = outer(m$row, m$col, "+")
                res = y - (m$overall + rowcol)
                if (sum(isNA))
                  rowcol[as.logical(isNA)] = NA
				# additionally devide through the MAD of the residuals 
				tmp <- as.vector(t(res))
                xdat[,p,r,ch] <- tmp/mad(tmp[isSample],na.rm=T)
				fittedVal[,p,r,ch] <- as.vector(t(m$overall))
				fittedRow[,p,r,ch] <- rep(m$row,rep(12,32))
				fittedCol[,p,r,ch] <- rep(m$col,32)
            }
        }
    }
    xdat
    return(list("data"=xdat,"fittedVal_overall"=fittedVal,"fittedVal_row"=fittedRow,"fittedVal_col"=fittedCol))
}

##########################################################################################
## functions to bin the features and calculate each features variance ratio
##########################################################################################

## make binning on features
# x: corresponding feature
# quant: the quartiles used for binning
binning <- function(x,quant){
  xstep <- quantile(x,quant,na.rm=T)
  xbin <- rep(NA,length(x))
  for(i in 1:(length(xstep)-1)){
	xbin[x>=xstep[i] & x<=xstep[i+1]] <- i
  }
  return(xbin)
}

## calculate variance ratio of the features
# x: feature
# bin: binning of the corresponding feature
stdrat <- function(x,bins){
  binno <- unique(bins,na.rm=T)
  K <- length(binno)
  binmean <- rep(NA,K)
  binvar <- rep(NA,K)
  count <- 1
  for (i in binno){
    binmean[count] <- mean(x[bins==i],na.rm=T)
    binvar[count] <- sqrt(var(x[bins==i],na.rm=T))
    count <- count+1
  }
  between.var <- sqrt(var(binmean,na.rm=T))
  within.var <- mean(binvar,na.rm=T)
  return(c(between.var,within.var,between.var/within.var,between.var/(between.var+within.var)))
}

##########################################################################################
## functions to calculate the Enrichment Score for each knockdown
##########################################################################################

## compute running enrichment score: RS/(number of cells in class)
# ranked_cells: wellnumber of cells sorted by phenotype
# well_no: number of well which is processed at the moment
computeEnrichmentScore <- function(ranked_cells,well){
  num_cells_per_well <- length(which(ranked_cells==well))
  num_other_cells <- length(ranked_cells)-num_cells_per_well
  rs <- computeRS(ranked_cells,well)
  p <- rs[,1]/num_cells_per_well
  pc <- rs[,2]/num_other_cells
  res <- p-pc
  return(res)
}

## compute the running sum for each well
# ranked_cells: wellnumber of cells sorted by phenotype
# well_no: number of well which is processed at the moment
computeRS <- function(ranked_cells,well_no){
  rs_1 <- rs_2 <- 0
  ret <- matrix(NA,nrow=length(ranked_cells),ncol=2)
  for(i in 1:length(ranked_cells)){
	  # if the ranked cell is in the well add 1 to RS1 otherwise to RS2
	  if(ranked_cells[i]==well_no) rs_1 <- rs_1+1
	  else rs_2 <- rs_2+1
	  ret[i,] <- c(rs_1,rs_2)
  }
  return(ret)
}

## calculate ES: is defined as the maximal distance to zero
# res: running ES calculated with computeEnrichmentScore
abs_max <- function(res){
	if(!all(is.na(res))){
		id <- which(max(abs(res),na.rm=T)==abs(res))
		return(res[id[1]])
	}
	else return(NA)
}


# define missing plates
missing <- function(plt,exp){
  return(FALSE)
}

score <- function(fname,gridsize,well_no,ctrl,labtekno,replicateno,annot)
{
  data_proc <- list()
  data_proc[[1]] <- read.table(file=fname,header=T)

  #############################################################################################
  ## calculation of spatial effects (row, column and plate effects)
  #############################################################################################
  cat("\nBScore correcting...")
  ## 1) calculation of mean signal intensity and number of cells per well
  xraw <- array(as.numeric(NA),dim=c(384,labtekno,replicateno,2))
  xraw[ctrl.pos,,,] <- NA
  xraw[ctrl.neg,,,] <- NA

  i <- 1
  for(exp in 1:replicateno){
    for(plt in 1:labtekno){
      if(!all(is.na(data_proc[[i]]))){
	for(well in 1:well_no){
	  id <- which(data_proc[[i]]$Well==well)
	  le <- length(id)
          xraw[well,plt,exp,2] <- mean(data_proc[[i]]$CMean[id],na.rm=T)
          if(le == 0) xraw[well,plt,exp,1] <- NA
          else xraw[well,plt,exp,1] <- le
        }
      }
      i <- i+1
    }
  }

  ## 2) calculate spatial effects using function  Bscore
  wellAnno <- rep("sample",well_no)
  wellAnno[ctrl] <- "control"

  # calculate the Bscore
  Bscore <- Bscore(xraw,labtekno,replicateno,gridsize[1]*gridsize[2],wellAnno)
  # and the correction values for each well
  fittedVal_overall <- Bscore$fittedVal_overall
  fittedVal_row <- Bscore$fittedVal_row
  fittedVal_col <- Bscore$fittedVal_col

  ## 3) assign each cell with its corresponding spatial effects calculated above
  dataBscore <- data_proc
  i <- 1
  for (exp in 1:replicateno){
    for (plt in 1:labtekno){
      if (missing(plt,exp)){ # these are missing!!!
         dataBscore[[i]] <- NA
      }
      else {
        dataBscore[[i]]$Row <- NA
        dataBscore[[i]]$Col <- NA
        dataBscore[[i]]$Overall <- NA
    	for(j in 1:well_no){
	   id <- which(dataBscore[[i]]$Well==j)
	   dataBscore[[i]]$Row[id] <- fittedVal_row[j,plt,exp,2]
	   dataBscore[[i]]$Col[id] <- fittedVal_col[j,plt,exp,2]
	   dataBscore[[i]]$Overall[id] <- fittedVal_overall[j,plt,exp,2]
	}
      }
      cat(paste("\ncalculate spatial effects of object intensities of plate ",i,sep=""))
      i <- i+1
    }
  }

  ## 4) make a combined data matrix
  d <- vector()
  count <- 1
  for(i in 1:replicateno){
    for(j in 1:labtekno){
      le <- dim(dataBscore[[count]])[1]
      if(!is.null(le)){
        d <- rbind(d,cbind(replicate=rep(i,le),labtek=rep(j,le),dataBscore[[count]]))
      }
      count <- count+1
    }
    print("done ")
  }

  ############################################################################################# 
  ## perform normalization using the MARS strategy implemented in EARTH
  #############################################################################################
  cat("\n Running Mars...")
  x <-cbind(d$CMean,d$NSize,d$cellno,d$NP2A,d$CSize,d$empty_bin,d$edge_bin,d$Row,d$Col,d$Overall,d$dens)
  x <- na.omit(x)
  fit.earth <- earth(x[,-1],x[,1])
  signal_corrected <- fit.earth$residuals


  #############################################################################################
  ## make binning of features and calculate variance ratio of each feature
  ## for the raw and the corrected data
  #############################################################################################
  cat("\nBinning...")
  ## define the quartiles used for binning
  quants <- seq(0,1,by=0.01)

  ## calculate binning
  d$NSize_bin <- binning(d$NSize,quants)
  d$dens_bin <- binning(d$dens,quants)
  d$cellno_bin <- binning(d$cellno,quants)
  d$NP2A_bin <- binning(d$NP2A,quants)
  d$CSize_bin <- binning(d$CSize,quants)
  d$Row_bin <- binning(d$Row,quants)
  d$Col_bin <- binning(d$Col,quants)
  d$Overall_bin <- binning(d$Overall,quants)

  ## calculate variance ratio of the features
  var_all <- matrix(NA,nrow=1,ncol=10)
  var_all_fit <- matrix(NA,nrow=1,ncol=10)

  var_all[1,1] <- stdrat(d$CMean,d$NSize_bin)[3]
  var_all[1,2] <- stdrat(d$CMean,d$dens_bin)[3]
  var_all[1,3] <- stdrat(d$CMean,d$cellno_bin)[3]
  var_all[1,4] <- stdrat(d$CMean,d$NP2A_bin)[3]
  var_all[1,5] <- stdrat(d$CMean,d$CSize_bin)[3]
  var_all[1,6] <- stdrat(d$CMean,d$Row_bin)[3]
  var_all[1,7] <- stdrat(d$CMean,d$Col_bin)[3]
  var_all[1,8] <- stdrat(d$CMean,d$Overall_bin)[3]
  var_all[1,9] <- stdrat(d$CMean,d$edge)[3]
  var_all[1,10] <- stdrat(d$CMean,d$empty)[3]

  var_all_fit[1,1] <- stdrat(signal_corrected,d$NSize_bin)[3]
  var_all_fit[1,2] <- stdrat(signal_corrected,d$dens_bin)[3]
  var_all_fit[1,3] <- stdrat(signal_corrected,d$cellno_bin)[3]
  var_all_fit[1,4] <- stdrat(signal_corrected,d$NP2A_bin)[3]
  var_all_fit[1,5] <- stdrat(signal_corrected,d$CSize_bin)[3]
  var_all_fit[1,6] <- stdrat(signal_corrected,d$Row_bin)[3]
  var_all_fit[1,7] <- stdrat(signal_corrected,d$Col_bin)[3]
  var_all_fit[1,8] <- stdrat(signal_corrected,d$Overall_bin)[3]
  var_all_fit[1,9] <- stdrat(signal_corrected,d$edge)[3]
  var_all_fit[1,10] <- stdrat(signal_corrected,d$empty)[3]


  var <- rbind(var_all,var_all_fit)
  colnames(var) <- c("nsize","dens","cellno","np2a","csize","row","col","overall","edge","empty")
  rownames(var) <- c("varraw","varnorm")


  #############################################################################################
  ## now calculate the Enrichment Scores and assign each with a p-value
  #############################################################################################
  cat("\nRunning statistical test...")
  ## 1) calculate ES  of real data and randomly permuted data
  es_permuted <- es_all <-  matrix(NA,ncol=labtekno*replicateno,nrow=well_no)
  count <- 1
  for(i in 1:replicateno){
    for(j in 1:labtekno){
  	id <- which(d$labtek==j & d$replicate==i)
    	if(!all(is.na(signal_corrected[id]))){
    	  # computed permuted ES
    	  well_tmp_per <- d$Well[id][sample(length(d$Well[id]),length(d$Well[id]))]
    	  ranked_cells_per <- well_tmp_per[sort(signal_corrected[id],index.return=T)$ix]
    	  # compute true ES
    	  well_tmp <-  d$Well[id]
    	  ranked_cells <- well_tmp[sort(signal_corrected[id],index.return=T)$ix]
    	  for(well in 1:well_no){
      		tmp_per <-  computeEnrichmentScore(ranked_cells_per,well)
      		es_permuted[well,count] <- abs_max(tmp_per)
      		tmp <-  computeEnrichmentScore(ranked_cells,well)
      		es_all[well,count] <- abs_max(tmp)
    	  }
    	}
    	count <- count+1
    }
  }


  ## 2) calculate p-value: p-value = p-percentile of histogram of all ES
  # define which percentiles to use
  probs <- seq(0,1,0.00001)
  percentiles <- quantile(apply(es_permuted,1,median,na.rm=T),probs=probs,na.rm=T) 

  # assign p-values to the ES
 left_hits <- right_hits <- vector()
  pvalues_adj <-  matrix(NA,nrow=well_no,ncol=labtekno)
  pvalues <- matrix(1,nrow=well_no,ncol=labtekno)
  for(i in 1:labtekno){
    tmp_id <- which(es_all[,i]>= percentiles[length(percentiles)])
    pvalues[tmp_id,i] <- 0
    for(k in 2:length(percentiles)){
  	tmp_id <- which(es_all[,i]>= percentiles[length(percentiles)-(k-1)] & es_all[,i]< percentiles[length(percentiles)-(k-2)])
   	pvalues[tmp_id,i] <- probs[k]
    }
    pvalues_adj[,i] <- p.adjust(pvalues[,i],"bonferroni")
  }

  # Return results!
  return(list(pval=pvalues_adj,varrat=var,signal_corrected=signal_corrected))
}
