# Supplementary material for: Normalizing for individual cell population context in the analysis of high-content cellular screens
Source: BMC Bioinformatics. 2011 Dec 20;12:485. doi: 10.1186/1471-2105-12-485 (PMC3259109; doi:10.1186/1471-2105-12-485)
Supplement: Additional file 1 — Software. (Archive containing R source code, example dataset and documentation in PDF-Format) This archive contains the R source code used for computation of the features, normalization and hit-calling, as well as an example data file (ASCII text) and a brief documentation in PDF-Format. [file 1471-2105-12-485-S1.GZ › data.txt]

WellNo	CellId	NucleiSize	NucleiP2A	2*NucleiCenter	CytoplasmSize	CytoplasmMean	CytoplasmStdDev	CytoplasmInsideNucleusMean	CytoplasmInsideNucleusStdDev	CytoplasmOverexposedCount	CytoplasmBgCorrectedMean	CytoplasmBgCorrectedStdDev	PositionClass	CellClass	ExpressionClass
1	1	263	1.52948	21.9658	9.09886	436	270.252	22.3256	273.255	21.7957	0	53.2133	20.8963	0	0	0
1	2	253	0.886386	198.055	6.35178	225	253.262	16.903	247.613	13.4595	0	40	16.7409	0	0	0
1	3	379	0.569359	285.953	5.69657	241	795.373	522.36	498.744	217.227	0	579.373	522.36	0	0	1
1	4	382	0.907862	402.694	12.4241	335	246.887	25.0484	238.534	14.1463	0	42.1343	23.501	0	1	0
1	5	253	0.515142	431.648	4.64427	281	248.644	16.6292	239.609	16.4472	0	53.6121	16.2317	0	0	0
1	6	391	0.996453	912.128	12.8824	374	285.406	76.6605	295.192	61.6907	0	93.0508	77.4688	0	1	1
1	7	383	0.533736	968.305	7.28982	352	252.634	38.4239	239.778	21.5573	0	61.9062	38.2559	0	0	0
1	8	696	0.784426	320.125	13.5718	516	859.95	543.354	572.056	276.354	0	643.95	543.354	0	0	1
1	9	412	0.999773	382.488	13.3422	450	303.6	113.591	255.505	48.6416	0	95.6	113.591	0	1	1
1	10	402	1.17756	71.1144	13.3532	488	355.242	237.351	261.378	25.2949	0	141.924	235.777	0	1	1
1	11	772	1.09875	570.163	17.3627	682	794.331	553.421	437.387	320.989	0	594.786	552.844	0	1	1
1	12	485	1.25311	103.394	14.1175	385	841.19	350.274	528.645	250.735	0	623.19	350.274	0	1	1
1	13	825	1.53125	932.501	27.7564	855	307.277	71.1736	283.255	43.647	0	113.599	70.937	0	0	1
1	14	398	1.08496	132.583	19.7136	504	1059.38	779.024	711.598	525.168	0	841.383	779.024	0	1	1
1	15	492	1.26691	353.175	25.4939	569	647.947	237.977	552.37	197.986	0	439.062	237.828	0	1	1
1	16	625	1.10193	199.53	25.1936	593	253.799	32.296	244.79	18.5731	0	42.0911	30.5613	0	1	0
1	17	568	1.06442	274.336	23.6849	601	547.662	212.723	410.995	189.187	0	331.662	212.723	0	1	1
1	18	346	1.21062	458.023	22.159	453	230.455	10.5789	229.156	9.3464	0	36.4547	10.5789	0	1	0
1	19	648	1.05647	486.787	27.4892	634	236.202	23.46	225.86	10.3916	0	38.4905	22.9436	0	1	0
1	20	602	1.4423	521.623	32.6744	692	796.118	513.821	520.243	297.057	0	595.15	513.806	0	1	1
1	21	576	1.09333	166.012	35.0677	590	263.336	32.0472	246.611	16.0668	0	49.4864	30.7754	0	1	0
1	22	782	1.44579	790.396	44.1765	685	560.813	293.072	372.012	156.095	0	358.419	295.976	1	1	1
1	23	608	1.06185	1200.89	35.6151	602	788.648	491.951	507.556	362.163	0	593.449	492.842	0	1	1
1	24	454	1.10725	106.154	35.1189	535	709.305	303.012	593.808	261.502	0	491.434	302.978	0	1	1
1	25	507	1.72754	607.649	35.3432	689	522.476	240.778	354.097	125.296	0	326.511	240.741	1	0	1
1	26	732	1.08234	842.489	36.9754	676	236.231	16.3007	230.633	12.5193	0	39.892	16.4343	0	1	0
1	27	594	1.10033	45.0808	36.0993	542	812.841	451.04	531.616	286.567	0	588.055	453.428	0	1	1
1	28	328	3.13212	10.5213	45.8232	563	758.064	386.456	920.012	428.361	0	523.064	386.456	0	0	1
1	29	600	1.01293	324.288	45.8167	567	334.734	225.212	254.647	46.7276	0	123.72	223.177	0	1	1
1	30	309	1.11338	425.822	41.3366	399	227.213	13.0262	223.997	10.8605	0	31.6842	13.0215	0	1	0
1	31	417	1.2637	1237.54	45.6667	411	245.484	60.4425	241.098	53.3071	0	49.7494	58.8217	0	1	0
1	32	662	1.14637	885.511	48.7175	666	233.538	14.1908	230.718	11.3017	0	33.9474	13.5169	0	1	0
1	33	630	1.15277	239.856	52.5317	657	522.183	249.867	389.052	156.222	0	311.239	248.138	0	1	1
1	34	493	1.03656	196.637	54.4828	554	251.805	22.7659	242.274	12.7562	0	46.3339	22.8008	0	1	0
1	35	564	1.27884	380.809	58.1188	652	229.061	11.8425	225.154	9.62195	0	28.6196	10.5014	0	1	0
1	36	472	1.16268	1154.43	52.6949	518	231.324	15.0445	229.413	11.8611	0	37.2838	15.369	0	1	0
1	37	558	1.17463	733.749	58.9104	611	249.38	25.8773	243.03	20.9326	0	45.8249	25.2193	1	1	0
1	38	343	1.79859	24.3032	64.3207	472	792.763	439.653	470.889	177.492	0	557.763	439.653	0	0	1
1	39	813	1.13307	1266.49	64.0615	722	294.089	94.1549	257.405	72.9015	0	100.256	89.6083	0	1	1
1	40	409	1.14078	349.621	57.5355	525	439.086	251.165	356.213	166.271	0	235.928	248.723	0	1	1
1	41	404	1.13819	1226.92	60.4356	434	529.703	176.374	410.408	151.841	0	329.332	176.245	0	1	1
1	42	630	1.1051	296.554	63.8365	638	421.987	196.214	310.302	112.277	0	214.688	199.002	0	1	1
1	43	528	1.05333	93.447	63.2008	554	380.968	112.253	304.148	86.2096	0	167.693	112.204	0	1	1
1	44	492	1.29605	43.4573	61.5366	542	885.129	529.916	626.364	369.96	0	650.734	529.425	0	1	1
1	45	602	1.09358	133.314	68.0482	538	318.9	108.589	257.035	28.3472	0	108.697	106.98	0	1	1
1	46	606	1.43004	429.153	66.4604	597	311.144	64.0134	276.035	43.3866	0	116.441	63.8236	0	1	1
1	47	547	1.0223	1204.62	67.8245	569	324.373	190.325	259.654	85.933	0	122.594	191.209	0	1	1
1	48	459	1.45188	530.863	71.305	605	232.937	92.4386	233.741	105.883	0	40.4248	92.1451	1	1	0
1	49	531	1.07543	157.964	74.5386	578	528.628	234.995	392.546	160.046	0	322.106	236.183	0	1	1
1	50	635	1.09875	767.255	78.7134	590	271.117	56.3782	253.254	28.5726	0	60.8356	56.0771	1	1	0
1	51	547	1.08298	800.32	76.3876	584	784.969	625.841	491.75	348.475	0	574.024	625.8	1	1	1
1	52	529	1.11983	656.537	75.5652	584	395.957	161.554	290.457	82.2564	0	208.385	161.766	1	1	1
1	53	595	1.20642	1153.7	76.4017	648	232.054	22.9638	226.392	11.5696	0	33.821	21.8728	0	1	0
1	54	399	1.08895	66.1579	78.4536	462	270.816	46.5135	249.303	17.0739	0	46.6753	44.7357	0	1	0
1	55	712	1.0516	406.605	84.0702	654	227.688	18.9911	219.056	10.0942	0	33.5535	18.4614	0	1	0
1	56	684	1.20813	565.975	86.0629	690	215.58	9.35915	215.289	11.7274	0	27.6391	9.00501	1	1	0
1	57	705	1.1797	899.167	86.6043	689	1000.92	537.881	524.22	268.772	0	795.694	537.558	1	1	1
1	58	735	1.06105	457.841	88.702	565	318.441	69.1613	258.426	41.45	0	124.894	68.9727	1	1	1
1	59	396	1.67081	220.088	86.4646	500	242.506	14.2643	239.447	13.122	0	37.574	14.1874	0	0	0
1	60	543	1.0852	367.821	92.6519	593	301.334	81.3108	262.643	54.2016	0	106.199	81.3436	0	1	1
1	61	678	1.06892	194.363	98.2522	650	528.282	187.253	459.733	141.017	0	324.114	187.789	0	1	1
1	62	380	1.06196	43.6868	96.3553	491	815.982	600.587	527.595	316.417	0	579.843	599.246	0	1	1
1	63	951	1.6945	291.666	107.945	920	236.496	43.2483	218.529	14.4977	0	44.2641	42.2725	0	0	0
1	64	385	2.71548	1261.93	98.6727	568	247.504	64.3774	245.906	56.5407	0	41.9296	61.4098	0	0	0
1	65	577	1.221	932.998	107.014	583	319.281	107.511	258.657	44.3593	0	115.18	107.4	1	1	1
1	66	521	1.10198	1288.88	106.95	563	212.293	10.1027	210.507	8.89579	0	19.5968	8.74037	0	1	0
1	67	491	1.06125	76.4705	103.668	495	439.378	175.956	351.515	142.729	0	217.582	174.626	0	1	1
1	68	718	1.18368	693.153	109.338	695	225.809	25.6187	221.127	14.701	0	33.6705	25.3372	1	1	0
1	69	590	1.09979	852.534	104.463	603	701.484	328.008	435.976	211.945	0	491.222	327.756	1	1	1
1	70	501	1.12491	782.539	108.96	555	362.099	87.2794	295.617	70.255	0	151.099	87.2794	1	1	1
1	71	742	1.18555	751.518	110.549	697	524.607	224.073	382.265	175.856	0	313.78	224.149	1	1	1
1	72	555	1.21538	1149.68	113.249	485	296.097	139.741	297.991	127.982	0	93.668	139.137	0	1	1
1	73	689	1.24441	243.065	108.419	695	220.563	9.48038	216.406	8.7773	0	25.0273	9.0058	0	1	0
1	74	496	1.15752	1236.94	110.605	542	732.356	257.353	515.704	203.76	0	516.356	257.353	0	1	1
1	75	770	1.65514	143.465	115.035	808	235.804	13.332	231.247	11.0486	0	35.974	13.3605	0	0	0
1	76	544	1.2888	450.445	113.921	639	248.858	26.5808	235.298	20.7118	0	59.2864	26.1792	1	1	0
1	77	689	1.13189	810.165	118.588	621	632.134	394.729	451.528	190.835	0	421.134	394.729	1	1	1
1	78	453	1.1438	1170.14	113.737	549	1781.24	675.737	1154.07	597.062	0	1571.03	673.097	0	1	1
1	79	548	1.06144	1210.05	116.613	586	1268.47	528.427	870.369	481.489	0	1052.47	528.427	0	1	1
1	80	352	2.71005	8.90341	117.44	520	794.942	384.316	759.29	302.419	0	549.942	384.316	0	0	1
1	81	722	1.13432	520.292	120.193	688	211.753	8.31932	211.511	8.0035	0	25.4317	8.39116	1	1	0
1	82	515	1.07992	894.55	121.186	489	637.213	245.541	492.458	154.05	0	429.002	246.449	1	1	1
1	83	322	1.07006	26.382	120.45	322	673.348	471.043	370.109	123.761	0	428.348	471.043	0	1	1
1	84	529	1.31891	653.767	128.486	622	215.021	9.78371	213.261	9.27423	0	28.5209	9.60032	1	1	0
1	85	549	1.16149	416.747	127.61	596	212.747	8.96161	212.825	8.93705	0	25.5973	8.94346	1	1	0
1	86	427	1.30959	71.0726	129.103	413	563.334	279.027	398.274	163.989	0	342.835	280.206	0	1	1
1	87	385	1.12855	622.984	130.813	404	212.007	8.58138	211.229	8.47083	0	25.1931	8.5376	1	1	0
1	88	557	1.60598	58.2531	142.485	492	397.604	209.239	284.025	81.4984	0	171.181	207.777	0	0	1
1	89	431	1.20749	37.6891	134.445	544	638.704	456.311	525.253	332.182	0	394.305	455.84	0	1	1
1	90	485	1.15573	917.779	130.928	553	491.398	254.677	378.713	164.537	0	286.515	254.868	1	1	1
1	91	636	1.08702	735.308	141.656	628	296.432	70.4858	251.813	29.148	0	91.2436	68.6445	1	1	1
1	92	364	1.14353	1284.9	137.827	419	243.673	32.9278	230.209	30.6246	0	42.7088	31.1026	0	1	0
1	93	655	1.45639	170.519	148.316	729	269.86	62.2151	248.406	34.8185	0	73.0082	61.2083	0	1	0
1	94	432	1.23956	852.065	142.488	433	303.298	103.109	263.039	30.4336	0	93.2979	103.109	1	1	1
1	95	691	1.44304	816.093	155.967	658	402.906	309.502	294.98	137.067	0	194.609	308.098	1	1	1
1	96	564	1.21382	775.887	151.821	472	413.322	215.928	301.069	91.6523	0	202.576	215.769	1	1	1
1	97	324	1.07246	1263.58	146.358	448	723.569	469.264	697.67	323.31	0	507.569	469.264	0	1	1
1	98	361	1.80597	7.47368	154.884	502	444.287	213.774	377.972	117.862	0	199.287	213.774	0	0	1
1	99	360	1.08622	624.289	153.067	448	211.732	8.50343	213.072	8.38491	0	26.3683	8.49585	1	1	0
1	100	720	1.08315	946.732	154.849	647	669.578	466.156	410.75	235.062	0	467.311	465.72	1	1	1
1	101	529	1.11392	1213.76	152.202	579	1059.04	390.264	719.433	349.591	0	843.041	390.264	0	1	1
1	102	401	1.60998	202.095	155.242	582	218.321	8.94436	217.706	8.71167	0	26.3058	8.61747	0	0	0
1	103	561	1.06154	913.182	160.588	477	321.801	130.652	309.068	157.19	0	117.979	130.473	1	1	1
1	104	540	1.21304	1175.84	159.744	635	366.521	227.014	248.746	37.0031	0	155.194	224.761	0	1	1
1	105	550	1.08848	1310.21	164.209	479	217.854	11.5155	217.818	10.8936	0	25.8831	10.05	0	1	0
1	106	505	1.14569	843.352	163.713	578	324.635	56.5693	276.699	41.7641	0	114.635	56.5693	1	1	1
1	107	583	1.06675	672.945	170.026	578	211.232	8.08951	209.928	8.03482	0	25.981	8.06804	1	1	0
1	108	496	1.18527	789.651	174.24	478	264.686	83.1838	228.641	21.2208	0	60.2552	80.2888	1	1	0
1	109	409	1.15591	52.9218	175.809	325	251.64	30.6892	235.699	14.18	0	29.44	22.2206	0	1	0
1	110	543	1.0852	1286.68	173.378	536	271.194	74.5656	253.834	53.8285	0	65.7892	69.3003	0	1	0
1	111	343	1.1657	25.207	172.971	466	913.73	694.714	736.638	593.855	0	669.236	694.316	0	1	1
1	112	773	1.05473	113.017	177.824	697	219.686	9.37993	215.983	8.60479	0	26.1392	9.23601	0	1	0
1	113	850	1.46543	766.815	187.653	848	286.777	55.5887	272.804	46.6834	0	87.8597	54.7685	1	1	1
1	114	537	1.06914	549.48	178.149	581	240.224	19.0456	228.931	17.0678	0	54.2238	19.0456	1	1	0
1	115	747	1.30847	638.217	180.544	723	260.957	35.3058	246.483	32.5755	0	75.9571	35.3058	1	1	0
1	116	618	1.08911	1253.93	178.314	401	844.219	499.746	619.99	338.274	0	628.219	499.746	0	1	1
1	117	571	2.29935	697.469	182.75	777	225.907	17.1679	217.72	10.9904	0	37.7992	17.3673	1	0	0
1	118	448	1.25799	873.969	181.272	405	250.521	43.3156	235.114	22.835	0	45.9926	40.7595	1	1	0
1	119	723	1.05948	895.521	184.147	660	588.702	424.265	373.151	211.783	0	385.873	424.146	1	1	1
1	120	409	1.34915	72.3667	185.465	560	224.673	11.5707	221.535	9.30577	0	24.8411	11.9615	0	1	0
1	121	640	1.05167	1223	187.506	611	654.57	324.409	436.375	164.599	0	438.57	324.409	0	1	1
1	122	524	1.64345	18.6202	196.706	608	765.681	472.904	584.698	383.435	0	532.939	469.374	0	0	1
1	123	546	1.07102	723.875	196.524	582	230.191	15.6685	220.868	13.2316	0	38.5584	16.4697	1	1	0
1	124	339	1.43329	1253.17	201.841	305	1379.41	942.714	850.469	682.041	0	1165.07	941.042	0	1	1
1	125	667	1.15377	47.8636	206.892	656	232.559	19.0475	226.348	10.747	0	27.2317	15.1181	0	1	0
1	126	420	1.08827	1271.47	205.738	501	688.888	362.442	517.629	241.76	0	482.212	362.44	0	1	1
1	127	784	1.24672	951.043	213.589	580	261.643	29.2448	243.342	22.5871	0	66.6724	29.0463	1	1	0
1	128	702	1.08105	1231.31	219.526	662	295.576	112.076	244.141	27.2766	0	89.2492	109.083	0	1	1
1	129	325	1.29696	805.972	218.308	488	213.244	9.24834	211.732	8.31697	0	25.3648	9.32497	1	1	0
1	130	576	1.05513	705.901	226.036	592	241.769	24.8162	229.547	19.6254	0	54.0118	24.8218	1	1	0
1	131	374	1.03877	1322.87	224.741	396	423.167	142.209	315.537	96.5273	0	227.167	142.209	0	1	1
1	132	664	1.08625	1295.74	228.402	533	564.816	249.724	383.696	162.364	0	368.816	249.724	0	1	1
1	133	525	1.09358	925.851	231.49	363	237.234	18.9684	239.377	38.7163	0	43.2094	18.9745	1	1	0
1	134	403	1.06198	877.114	239.618	394	212.815	9.50498	211.087	8.79223	0	24.5127	9.02759	1	1	0
1	135	863	1.36966	906.362	247.268	816	230.072	19.8102	224.098	15.1564	0	37.4032	18.9037	1	1	0
1	136	637	1.17784	948.689	245.281	482	520.23	242.04	359.49	189.224	0	326.324	242.041	1	1	1
1	137	765	1.03092	973.108	243.654	686	245.617	20.7595	230.675	13.7746	0	52.43	20.6496	1	1	0
1	138	519	1.24118	1059.98	249.578	564	354.484	206.015	305.443	122.214	0	161.484	206.015	1	1	1
1	139	461	1.09946	43.2495	251.581	421	219.496	8.85266	218.449	8.31396	0	23.62	8.55837	0	1	0
1	140	585	1.14235	1015.49	253.109	614	580.87	260.778	426.39	186.764	0	387.87	260.778	1	1	1
1	141	693	1.058	1304.91	254.349	651	500.363	217.855	335.792	120.026	0	304.585	218.14	0	1	1
1	142	485	1.16202	20.4536	256.289	493	234.329	15.0679	229.161	11.8412	0	36.3286	15.0679	0	1	0
1	143	725	1.72084	1072.38	276.742	800	261.88	40.3387	247.415	20.0062	0	68.88	40.3387	1	0	0
1	144	341	1.07831	22.2698	281.762	469	228.996	10.1871	227.328	9.47834	0	30.2964	9.81711	0	1	0
1	145	436	0.911164	1334.56	289.867	435	354.097	90.9784	288.651	77.4372	0	159.189	90.9374	0	1	1
1	146	916	3.39703	998.81	322.06	1237	315.142	126.032	312.914	97.3998	0	122.618	125.703	1	0	1
1	147	480	1.32169	1079.71	309.265	602	933.743	650.454	876.315	484.885	0	740.743	650.454	1	1	1
1	148	681	1.47882	14.4934	318.015	611	241.758	24.3225	233.148	10.5756	0	37.6727	24.3277	0	1	0
1	149	353	1.15374	1116.54	310.901	494	1295.76	605.199	849.887	494.262	0	1102.76	605.199	1	1	1
1	150	711	1.07346	1036.72	332.025	482	399.421	181.552	305.951	94.0883	0	206.421	181.552	1	1	1
1	151	408	0.978221	11.9828	341.654	434	287.401	120.749	244.809	31.0513	0	79.0507	120.53	0	1	1
1	152	779	1.35275	41.9653	351.385	757	330.674	121.839	280.318	77.411	0	124.551	121.275	0	1	1
1	153	460	1.33807	1035.86	353.27	597	317.275	109.258	260.113	47.6432	0	124.275	109.258	1	1	1
1	154	682	1.05758	997.205	384.657	560	216.096	12.1062	212.46	9.19358	0	27.7232	11.5094	1	1	0
1	155	831	1.14526	1152.21	383.868	718	585.953	387.408	437.301	212.541	0	399.437	387.731	1	1	1
1	156	564	1.33029	30.8014	389.587	474	345.823	69.7851	292.222	55.19	0	133.924	68.9687	0	1	1
1	157	436	1.17207	59.4748	392.282	545	238.571	15.8207	229.573	12.5799	0	32.8606	14.3498	0	1	0
1	158	458	1.11577	9.96725	395.279	505	262.525	22.4369	246.38	12.541	0	48.7109	22.8674	0	1	0
1	159	619	1.15165	1020.68	403.21	639	263.311	56.0371	233.467	23.3274	0	73.3662	55.4551	1	1	0
1	160	1034	1.87848	1153.66	419.942	1023	414.514	239.368	323.031	116.58	0	224.413	237.208	1	0	1
1	161	400	1.1094	39.315	427.637	355	553.363	315.805	527.342	252.046	0	335.11	314.666	0	1	1
1	162	421	1.21081	1069.48	430.767	421	464.228	165.463	330.76	107.451	0	270.71	165.386	1	1	1
1	163	473	1.08039	62.5476	434.939	488	422.918	186.415	318.057	88.1738	0	207.393	185.749	0	1	1
1	164	648	1.14462	1047.96	437.821	649	567.008	244.404	386.423	145.821	0	374.872	244.269	1	1	1
1	165	268	0.734497	7.99254	434.825	328	512.396	176.983	406.746	179.923	0	285.28	175.18	0	0	1
1	166	283	0.537128	1336.92	437.11	191	235.33	19.3606	239.64	33.4756	0	33.4346	17.3659	0	0	0
1	167	416	1.60195	1119.58	445.111	607	499.993	280.192	343.51	154.334	0	305.993	280.192	1	0	1
1	168	437	1.11471	1287.16	440.716	433	289.587	140.672	271.277	86.8362	0	89.4134	140.673	0	1	1
1	169	793	1.08805	1183.45	450.69	562	244.075	19.9775	230.305	15.0501	0	55.7171	19.7776	0	1	0
1	170	375	1.08302	1324.29	449.675	396	587.657	369.226	611.797	274.193	0	382.232	368.847	0	1	1
1	171	401	1.1805	1015.44	455.125	526	272.006	45.2707	269.329	46.2735	0	81.0057	45.2707	1	1	1
1	172	433	1.16095	27.2194	452.346	496	621.448	452.466	366.88	229.432	0	389.78	453.581	0	1	1
1	173	440	1.10711	1268.72	453.984	530	663.428	341.164	550.75	269.051	0	463.449	341.14	0	1	1
1	174	440	1.06951	1080.8	462.039	531	539.207	293.747	408.693	222.722	0	345.207	293.747	1	1	1
1	175	594	1.16068	54.0556	462.002	618	288.047	36.1688	264.189	25.6034	0	63.39	34.5942	0	1	1
1	176	354	1.14727	1310.45	463.121	333	375.306	244.381	266.929	34.9503	0	169.655	244.225	0	1	1
1	177	440	1.32198	109.657	472.959	445	352.258	130.069	302.984	106.869	0	153.049	128.616	0	1	1
1	178	377	1.19467	1299.38	475.78	510	602.076	473.196	533.748	296.615	0	397.09	472.697	0	1	1
1	179	1002	1.16453	1178.45	482.198	818	233.193	15.5588	230.075	12.4087	0	42.6064	15.8609	0	1	0
1	180	449	1.262	91.8953	484.265	519	391.58	127.714	301.087	67.2476	0	182.287	129.37	0	1	1
1	181	535	1.11313	18.6692	488.615	453	800.985	498.033	542.877	302.255	0	562.985	498.033	0	1	1
1	182	591	1.06559	1267.6	490.601	598	263.07	55.0857	247.237	33.5073	0	63.0669	55.0869	0	1	0
1	183	343	0.882287	1335.55	493.05	400	676.308	417.886	761.627	321.59	0	470.308	417.886	0	0	1
1	184	395	1.15715	44.0759	488.542	414	362.86	88.8606	320.473	65.9891	0	125.227	89.3725	0	1	1
1	185	718	1.14577	1120.77	495.996	497	250.217	29.292	233.221	14.9212	0	56.4467	29.2068	1	1	0
1	186	428	1.05232	64.1332	499.138	424	529.021	275.145	365.626	144.993	0	301.726	274.802	0	1	1
1	187	596	1.04584	1300.64	504.151	435	260.857	66.2244	242.973	16.0918	0	57.1471	65.5245	0	1	0
1	188	423	0.841064	6.3026	513.553	444	853.27	554.067	566.158	346.721	0	615.27	554.067	0	0	1
1	189	577	1.26806	1134.93	513.932	547	450.417	234.034	318.539	133.381	0	257.905	234.367	1	1	1
1	190	894	1.02605	93.6644	518.667	715	247.066	37.7453	230.705	15.5182	0	41.2056	35.8514	0	1	0
1	191	452	1.14633	1029.4	514.701	550	229.216	22.1232	217.046	12.1613	0	40.1982	21.378	1	1	0
1	192	601	1.06099	45.9052	520.885	609	737.146	458.416	522.632	360.355	0	499.179	458.384	0	1	1
1	193	1083	1.66811	1312.34	527.876	750	243.983	22.7432	238.077	14.3853	0	38.892	22.5934	0	0	0
1	194	586	1.12097	1154.4	529.299	582	624.405	253.477	406.985	187.932	0	432.405	253.477	1	1	1
1	195	479	1.17658	1010	539.601	573	211.356	9.08154	211.436	9.016	0	25.9494	8.87181	1	1	0
1	196	346	0.682524	1336.2	546.462	305	528.062	439.486	393.162	158.5	0	319.056	437.505	0	0	1
1	197	581	1.0196	1283.51	546.886	592	251.343	30.4282	247.136	28.7733	0	48.5422	30.4358	0	1	0
1	198	447	1.19132	120.28	544.174	438	243.995	44.7931	242.888	39.8267	0	43.2831	44.3662	0	1	0
1	199	1156	1.1047	67.5355	561.163	660	251.027	19.5985	240.306	14.5996	0	36.8667	18.1259	0	1	0
1	200	740	1.0826	1162.32	559.196	635	235.465	17.7717	229.289	13.1179	0	43.4724	17.7616	1	1	0
1	201	1080	1.10036	40.1093	572.213	729	562.48	365.53	375.87	154.127	0	333.211	361.682	0	1	1
1	202	608	1.10702	1051.12	567.969	627	224.037	15.3164	219.99	11.2209	0	39.0367	15.3164	1	1	0
1	203	670	0.790651	10.7627	570.057	541	308.529	71.028	266.603	34.7325	0	75.7301	70.7125	0	0	1
1	204	419	1.08145	1316.43	565.095	511	394.1	191.415	300.802	82.9021	0	181.217	190.488	0	1	1
1	205	456	1.19977	124.107	563.465	463	457.79	132.989	388.401	126.961	0	256.201	132.58	0	1	1
1	206	567	1.105	153.986	579.478	574	307.99	79.6771	264.991	55.9523	0	107.99	79.6771	0	1	1
1	207	594	1.05478	1015.87	585.044	611	211.187	9.00589	209.763	8.53952	0	27.0524	8.94888	1	1	0
1	208	484	1.09144	126.417	585.11	485	631.295	280.166	444.665	207.284	0	429.794	279.692	0	1	1
1	209	882	1.06613	1168.22	593.79	737	231.153	13.5727	227.829	10.8489	0	37.6282	12.88	0	1	0
1	210	270	0.528997	1337.87	596.419	219	741.219	344.869	663.793	242.182	0	527.219	344.869	0	0	1
1	211	584	1.04612	103.346	599.255	595	274.055	70.0556	249.885	24.8819	0	69.6857	70.2044	0	1	1
1	212	482	1.09597	1315.89	596.568	553	879.855	563.731	568.288	412.454	0	665.855	563.731	0	1	1
1	213	689	1.02252	28.389	615.467	563	747.838	262.089	459.951	164.808	0	510.838	262.089	0	1	1
1	214	498	1.06076	1074.57	613.149	559	235.277	22.116	230.835	37.0052	0	41.9714	19.5462	1	1	0
1	215	577	1.20661	1311.99	626.341	635	632.112	512.937	380.991	265.379	0	421.504	510.572	0	1	1
1	216	616	1.06104	1150.66	635.156	613	1062.81	432.641	630.635	423.26	0	856.819	432.635	1	1	1
1	217	497	1.15247	22.7787	643.563	506	696.585	290.693	442.891	217.196	0	459.585	290.693	0	1	1
1	218	341	1.60052	1047.21	645.179	467	350.203	163.76	301.384	134.758	0	160.203	163.76	1	0	1
1	219	405	1.30434	1122.31	647.83	454	627.203	373.152	447.156	205.95	0	421.203	373.152	1	1	1
1	220	882	1.0597	1193.6	649.658	718	554.493	325.93	336.704	135.633	0	354.358	325.659	0	1	1
1	221	682	1.03302	1096.51	661.35	604	246.313	15.2066	234.567	12.811	0	41.7384	15.1357	1	1	0
1	222	496	1.12129	1166.25	668.383	547	697.239	247.564	546.595	170.755	0	491.239	247.564	0	1	1
1	223	715	1.11314	1060.82	669.848	647	402.663	286.498	294.003	158.576	0	208.012	287.573	1	1	1
1	224	552	1.04568	17.8442	669.031	574	540.949	194.594	378.4	147.135	0	303.949	194.594	0	1	1
1	225	765	1.25967	990.035	670.533	736	233.452	16.5606	220.429	13.9103	0	48.0326	16.1923	1	1	0
1	226	679	1.07469	1136.59	675.068	646	814.26	451.855	613.028	258.734	0	608.26	451.855	1	1	1
1	227	515	1.30693	1032.45	683.194	574	369.178	138.28	314.454	73.7253	0	179.178	138.28	1	1	1
1	228	582	1.07652	50.8299	686.77	578	452.138	108.649	337.569	101.753	0	229.848	103.667	0	1	1
1	229	655	1.40043	853.089	703.947	700	269.406	44.4946	246.759	21.2014	0	80.5114	44.7294	1	1	0
1	230	458	1.03358	1095.91	692.07	530	589.002	306.926	568.467	285.169	0	385.087	307.654	1	1	1
1	231	817	1.26219	1190.75	700.93	756	491.278	123.55	358.552	92.7238	0	291.944	124.667	0	1	1
1	232	664	1.09146	1013.73	703.967	548	220.239	17.564	212.81	9.98386	0	31.6825	16.939	1	1	0
1	233	632	1.2676	79.0854	705.424	657	261.849	36.3632	250.756	18.4021	0	61.8508	36.3434	0	1	0
1	234	673	1.04176	1059.08	709.606	636	267.426	78.4531	232.942	30.088	0	76.6525	78.7695	1	1	0
1	235	337	2.04583	824.436	710.614	616	214.388	11.5291	212.371	8.86214	0	26.9854	11.306	1	0	0
1	236	648	1.01372	47.1481	720.856	620	429.503	156.488	314.179	100.693	0	225.656	157.991	0	1	1
1	237	845	1.11076	276.645	735.194	552	249.803	26.2	235.465	14.4915	0	46.0888	22.5019	1	1	0
1	238	674	1.12596	1014.78	735.328	653	310.597	89.007	260.914	52.2535	0	123.309	89.9786	1	1	1
1	239	473	1.13212	1185.29	730.457	391	295.166	124.182	239.446	26.5701	0	99.7238	123.905	0	1	1
1	240	668	1.71486	1206.97	737.772	799	285.277	126.774	237.102	35.4167	0	91.0889	126.45	0	0	1
1	241	411	1.26781	835.686	742.727	437	221.783	14.8946	220.754	11.2833	0	28.0824	14.2063	1	1	0
1	242	639	1.12098	298.685	745.606	503	263.616	74.3143	262.397	78.7379	0	54.7674	73.4691	1	1	0
1	243	590	1.13267	905.69	750.322	551	217.1	10.0149	214.134	9.00013	0	24.7695	10.6274	1	1	0
1	244	388	1.22005	800.66	750.521	513	215.238	8.78464	212.915	8.24154	0	24.4366	8.73595	1	1	0
1	245	407	1.8138	334.052	755.324	371	242.24	29.824	238.744	31.4453	0	37.3908	26.1893	1	0	0
1	246	408	1.28434	315.395	758.723	424	514.476	278.705	474.691	263.227	0	302.241	278.335	1	1	1
1	247	532	3.15292	880.053	763.143	760	230.949	30.5426	234.233	29.4753	0	35.0579	30.4967	1	0	0
1	248	509	1.0579	240.56	762.071	447	331.423	122.545	294.483	68.892	0	121.971	119.194	1	1	1
1	249	457	1.1689	352.392	761.532	536	388.772	183.234	352.626	162.534	0	184.351	178.486	1	1	1
1	250	493	1.04247	855.126	760.199	551	655.755	445.071	439.925	213.985	0	459.755	445.071	1	1	1
1	251	363	1.15392	823.165	767.066	493	251.197	73.7537	225.777	14.2586	0	55.4665	73.6312	1	1	0
1	252	542	1.09297	1088.02	770.483	471	230.569	12.8925	230.806	10.9616	0	43.6242	12.8698	1	1	0
1	253	694	1.42257	993.818	772.784	751	219.467	11.9898	216.563	9.64707	0	34.4674	11.9898	1	1	0
1	254	484	1.12764	1113.68	778.093	560	227.616	12.956	229.771	12.3699	0	41.3607	13.1682	0	1	0
1	255	719	1.4824	309.715	780.324	605	424.84	265.913	330.152	100.245	0	204.84	265.913	1	1	1
1	256	879	1.50196	237.061	788.266	676	461.145	256.913	458.536	218.859	0	246.683	254.344	0	0	1
1	257	958	1.34475	361.059	795.752	663	468.382	223.579	356.747	119.345	0	254.459	222.649	1	1	1
1	258	643	1.04676	389.011	793.289	601	391.21	126.252	301.095	89.4228	0	187.507	126.419	1	1	1
1	259	531	1.13003	18.4915	790.863	593	767.191	352.722	560.444	318.114	0	558.191	352.722	0	1	1
1	260	1358	1.64029	263.733	803.675	829	779.112	589.719	704.889	458.578	0	559.872	589.303	0	0	1
1	261	538	1.12966	857.926	794.954	488	535.451	255.738	399.546	146.128	0	339.451	255.738	1	1	1
1	262	809	1.05517	421.026	801.096	649	248.282	63.2934	221.423	17.5009	0	52.1279	59.9969	1	1	0
1	263	513	1.04965	1084.7	798.544	563	228.204	11.483	229.392	10.5335	0	43.0409	11.5244	0	1	0
1	264	697	1.19857	309.68	803.08	589	546.508	163.509	448.072	132.452	0	326.508	163.509	1	1	1
1	265	469	1.06226	975.77	801.804	557	328.194	120.41	269.066	60.1093	0	141.824	120.089	1	1	1
1	266	550	1.03025	835.365	806.142	482	413.9	142.646	336.285	84.3457	0	217.656	142.341	1	1	1
1	267	473	1.22975	1134.89	808.778	505	233.83	20.023	235.412	12.3742	0	48.8297	20.023	0	1	0
1	268	307	2.86539	746.739	806.182	611	311.985	90.4196	278.244	49.9017	0	117.403	90.3787	1	0	1
1	269	1003	1.27982	809.485	820.784	850	236.981	30.8953	222.048	10.3454	0	37.5494	31.1584	1	1	0
1	270	463	1.0733	640.823	814.875	534	306.592	68.5584	266.279	48.4212	0	118.257	66.607	1	1	1
1	271	542	1.03982	37.5221	824.6	576	255.043	18.8678	249.375	14.4525	0	48.5781	18.8198	0	1	0
1	272	3911	3.40907	248.195	850.012	2505	683.951	669.224	628.624	539.136	0	467.789	669.366	0	0	1
1	273	533	1.21126	292.251	826.212	518	418.963	115.049	349.206	78.2301	0	198.963	115.049	1	1	1
1	274	808	1.03391	445.046	829.09	626	315.765	91.7855	252.168	39.1214	0	122.859	92.2847	1	1	1
1	275	562	1.05965	487.489	829.577	583	232.624	27.0128	224.34	13.6127	0	45.2659	26.6802	1	1	0
1	276	389	1.13381	1122.8	828.229	252	240.405	20.4034	234.28	17.2715	0	55.4048	20.4034	0	1	0
1	277	430	1.33833	615.088	831.533	561	373.084	171.912	321.691	128.273	0	176.223	170.406	1	1	1
1	278	903	1.42666	319.327	841.39	806	601.413	617.362	492.703	508.526	0	382.556	616.786	1	1	1
1	279	505	1.05449	960.255	833.345	573	281.956	74.1297	254.196	39.686	0	93.7958	72.7319	1	1	1
1	280	881	1.4774	1104.86	844.409	832	229.044	13.3154	228.378	12.0923	0	44.0445	13.3154	0	1	0
1	281	526	1.41303	770.441	832.808	525	254.901	43.197	233.428	21.4218	0	54.5543	44.9234	1	1	0
1	282	582	1.15648	366.689	831.857	466	652.303	377.015	412.397	267.722	0	444.109	373.909	1	1	1
1	283	498	1.15287	686.984	837.649	462	422.041	161.518	353.494	100.491	0	219.102	161.46	1	1	1
1	284	378	2.05365	871.733	838.05	539	230.779	12.7364	226.122	9.85605	0	31.1558	13.7206	1	0	0
1	285	508	1.53828	592.713	846.907	512	250.232	42.5254	234.059	32.1675	0	51.4121	41.8619	1	0	0
1	286	407	1.13277	576.398	844.919	490	305.341	75.744	278.565	56.8728	0	110.208	73.9733	1	1	1
1	287	410	1.22213	899.485	846.551	479	293.177	59.1179	304.822	49.1399	0	90.2589	58.2758	1	1	1
1	288	591	1.11708	350.486	848.217	544	259.035	37.453	239.396	12.5028	0	47.5515	35.8756	1	1	0
1	289	375	1.23681	751.349	842.955	390	228.349	14.4755	225.123	11.3128	0	27.2128	13.7978	1	1	0
1	290	487	1.08472	424.179	847.745	429	609.89	327.998	474.23	236.218	0	408.331	327.31	1	1	1
1	291	526	1.22118	1137.35	852.046	606	232.482	13.0591	231.992	10.9362	0	49.3036	13.4014	0	1	0
1	292	779	1.44892	854.973	853.23	639	242.277	28.9065	234.879	16.3179	0	36.8357	29.8922	1	1	0
1	293	449	1.1224	721.405	855.107	540	476.5	225.484	405.47	182.941	0	272.607	225.105	1	1	1
1	294	492	1.33809	677.726	863.128	449	646.192	353.811	387.317	203.375	0	442.396	354.317	1	1	1
1	295	526	1.13479	919.884	858.025	441	358.653	137.31	280.169	56.1609	0	154.277	136.832	1	1	1
1	296	458	1.13771	943.378	857.91	558	349.889	145.208	297.43	117.518	0	148.661	146.998	1	1	1
1	297	398	1.05245	13.9146	858.568	387	469.075	210.495	377.319	124.077	0	258.075	210.495	0	1	1
1	298	608	1.12045	37.8207	862.263	630	458.783	269.728	340.576	127.096	0	248.1	269.498	0	1	1
1	299	544	1.21625	656.998	861.583	626	458.888	200.59	359.351	128.347	0	254.39	199.723	1	1	1
1	300	425	1.07547	756.944	862.819	517	536.311	364.904	392.2	186.991	0	326.896	364.465	1	1	1
1	301	552	1.02652	792.103	864.288	450	1039.75	511.918	622.967	402.19	0	829.751	511.918	1	1	1
1	302	503	1.09702	195.783	868.489	393	511.746	409.8	758.268	425.143	0	302.351	411.096	0	1	1
1	303	787	1.06623	373.884	873.243	688	244.192	26.7182	237.267	13.8565	0	40.7965	26.6072	1	1	0
1	304	509	1.06636	417.953	868.745	573	428.049	170.593	323.709	105.853	0	226.515	171.852	1	1	1
1	305	414	1.06209	1331.43	870.271	485	278.151	40.2753	254.362	35.4233	0	85.1505	40.2753	0	1	1
1	306	843	1.0325	562.399	876.73	682	242.067	31.8437	229.741	19.0545	0	43.1598	30.0096	1	1	0
1	307	406	1.15908	849.929	871.768	486	498.93	320.749	408.712	180.107	0	289.123	320.656	1	1	1
1	308	713	1.0622	803.536	887.38	644	480.068	167.49	327.118	80.9729	0	270.068	167.49	1	1	1
1	309	286	1.3155	5.93706	888.584	448	514.569	283.839	422.49	195.397	0	303.569	283.839	0	1	1
1	310	750	1.38356	204.46	890.433	760	627.408	473.815	485.659	276.286	0	417.786	474.842	0	1	1
1	311	446	1.09859	310.608	883.821	449	961.136	391.541	640.493	420.748	0	747.385	391.381	0	1	1
1	312	625	1.23954	870.747	890.598	477	703.447	419.354	444.608	231.289	0	494.665	418.334	1	1	1
1	313	521	1.18754	924.447	892.328	602	430.309	176.891	353.161	139.714	0	225.309	176.891	1	1	1
1	314	464	1.1605	593.836	890.752	555	604.016	292.916	464.636	176.739	0	392.276	292.639	1	1	1
1	315	1030	1.57899	632.902	905.199	921	439.909	242.091	345.148	159.127	0	224.761	244.076	1	0	1
1	316	672	1.13459	749.612	897.07	618	721.785	294.64	626.485	249.361	0	511.977	294.445	1	1	1
1	317	576	1.06065	1308.15	899.03	464	363.153	160.105	421.818	180.463	0	165.328	160.07	0	1	1
1	318	418	1.09348	274.856	899.335	391	1210.38	525.07	732.794	471.014	0	997.049	523.87	0	1	1
1	319	643	1.08276	672.655	904.212	634	251.639	30.9711	235.874	13.1421	0	41.6435	30.3757	1	1	0
1	320	558	1.17463	883.269	905.534	617	520.037	174.057	373.023	109.902	0	312.784	174.177	1	1	1
1	321	583	1.13241	295.849	906.369	489	369.307	175.222	264.834	58.3628	0	157.094	174.13	0	1	1
1	322	562	1.14295	332.932	909.361	423	1122.48	704.303	583.149	442.846	0	913.475	704.303	0	1	1
1	323	590	1.09979	408.998	910.059	617	249.624	83.5913	235.783	19.0984	0	55.1442	83.7677	1	1	0
1	324	267	1.28155	1337.08	910.839	360	249.311	68.9342	226.573	17.095	0	54.075	67.9603	0	1	0
1	325	634	1.42577	242.656	919.789	622	269.232	42.9925	260.017	22.3609	0	58.6527	42.8616	0	1	0
1	326	530	1.10006	352.966	915.432	595	285.417	64.4142	246.43	21.4363	0	76.8252	64.1743	0	1	1
1	327	426	1.1244	164.038	916.096	419	773.351	630.558	603.185	446.956	0	564.802	630.879	0	1	1
1	328	565	1.09506	807.704	921.481	594	646.332	372.338	411.262	207.294	0	435.337	372.453	1	1	1
1	329	421	1.16383	185.183	919.836	437	413.089	308.231	266.378	48.7217	0	202.238	308.553	0	1	1
1	330	683	1.29041	839.835	928.893	655	278.545	47.0774	248.817	24.5253	0	68.5557	47.0706	1	1	1
1	331	1059	1.93282	931.532	935.334	996	627.693	477.314	509.074	373.747	0	422.693	477.314	1	0	1
1	332	287	1.06006	1267.07	917.993	221	1369.55	712.01	1256.13	651.061	0	1171.55	712.01	0	1	1
1	333	291	1.04549	1286.48	918.416	275	986.6	432.372	879.072	373.958	0	788.6	432.372	0	1	1
1	334	670	1.02902	582.206	924.875	581	791.904	330.644	519.388	291.066	0	577.478	330.035	1	1	1
1	335	507	1.05033	1307.47	923.793	558	1079.99	440.221	739.507	376.823	0	881.989	440.221	0	1	1
1	336	587	1.11346	767.112	923.649	592	279.409	68.0076	246.649	16.8761	0	67.4088	68.0076	1	1	1
1	337	466	1.07527	306.013	925.974	546	311.015	72.8426	285.264	43.8683	0	102.015	72.8426	0	1	1
1	338	553	1.20508	723.215	931.289	503	296.467	113.616	257.665	39.995	0	85.3917	113.219	1	1	1
1	339	444	1.22247	1236.17	927.221	548	795.241	378.738	574.854	356.168	0	595.901	380.011	0	1	1
1	340	575	1.08963	204.767	933.4	593	261.536	52.98	251.202	31.6994	0	50.5363	52.98	0	1	0
1	341	508	1.0948	699.293	932.6	535	891.951	491.368	606.043	351.423	0	677.83	490.44	1	1	1
1	342	534	0.810045	1332.73	940.24	478	357.726	234.148	243.77	64.2556	0	161.322	233.181	0	0	1
1	343	382	1.44798	1271.65	935.162	387	1113.46	518.088	667.359	405.569	0	915.46	518.088	0	1	1
1	344	480	1.28232	607.048	938.502	582	828.495	318.172	573.09	311.108	0	601.861	319.009	1	1	1
1	345	936	2.9394	240.124	970.084	996	257.542	20.3895	253.442	18.3084	0	46.5422	20.3895	0	0	0
1	346	516	1.16288	748.209	949.876	587	282.373	32.2239	256.614	19.9803	0	69.3748	32.1998	1	1	1
1	347	510	1.05583	278.902	947.369	557	1020.29	421.512	681.965	337.095	0	810.447	421.371	0	1	1
1	348	1059	1.82111	847.49	960.536	857	279.714	94.3329	248.949	46.9327	0	69.7526	90.9946	1	0	1
1	349	406	1.08634	780.892	950.227	377	774.886	354.334	643.906	345.407	0	560.459	353.877	1	1	1
1	350	689	1.06921	1214.35	953.145	654	791.928	449.897	485.71	254.625	0	584.928	449.897	0	1	1
1	351	574	1.24792	1277.63	951.923	460	785.567	317.831	478.571	272.575	0	587.567	317.831	0	1	1
1	352	604	1.03731	327.382	958.361	609	255.397	39.2871	238.351	11.9763	0	46.3974	39.2871	0	1	0
1	353	286	1.05251	232.276	953.755	426	282.815	25.8879	277.115	17.5928	0	71.8146	25.8879	0	1	1
1	354	749	1.21493	636.372	963.527	559	879.623	473.057	584.355	325.532	0	651.623	473.057	1	1	1
1	355	1028	1.57481	703.913	965.354	945	551.134	237.613	423.213	164.489	0	334.883	235.891	1	0	1
1	356	692	1.0545	571.384	965.4	654	278.376	49.053	261.565	30.3624	0	59.4358	47.4075	1	1	1
1	357	524	1.43184	876.611	969.298	655	242.105	17.8426	235.187	13.4132	0	37.1634	18.0942	0	1	0
1	358	512	1.06011	363.369	964.25	430	238.788	15.9278	234.383	10.8915	0	34.3767	16.7675	0	1	0
1	359	564	1.19598	384.759	969.14	639	244.343	18.0341	235.773	14.2807	0	44.0845	18.428	0	1	0
1	360	612	1.09979	178.137	968.289	544	265.45	54.4519	247.757	17.0016	0	54.4504	54.4519	0	1	0
1	361	596	1.17065	1310.29	969.374	511	515.446	233.291	415.065	152.935	0	318.237	232.801	0	1	1
1	362	700	1.07687	1246.85	968.447	654	325.621	180.473	243.817	29.2056	0	119.56	181.607	0	1	1
1	363	345	1.42021	1288.91	968.371	527	453.901	154.959	384.945	111.509	0	255.901	154.959	0	1	1
1	364	584	1.03526	1181.69	969.969	493	906.075	461.996	683.077	475.361	0	699.075	461.996	0	1	1
1	365	428	1.24116	787.582	968.752	412	884.672	418.466	536.021	253.545	0	667.51	418.046	1	1	1
1	366	859	1.21494	616.354	980.59	618	1045.73	520.511	620.763	341.406	0	817.733	520.511	1	1	1
1	367	372	1.6632	767.027	976.11	459	416.246	267.844	415.941	253.519	0	199.325	267.272	1	0	1
1	368	744	1.03647	922.035	974.703	668	268.44	66.2707	243.081	20.7734	0	67.5704	65.0662	0	1	0
1	369	465	1.16726	202.239	975.054	568	275.523	40.7422	267.082	32.7996	0	64.5229	40.7422	0	1	1
1	370	605	1.22598	300.157	979.248	379	302.67	57.0964	266.666	44.3277	0	93.6702	57.0964	0	1	1
1	371	429	1.1912	848.762	988.389	473	257.827	34.4188	245.949	16.5096	0	45.0698	32.864	0	1	0
1	372	715	1.15802	1158.95	987.462	697	1217.19	631.024	623.796	423.346	0	1010.67	630.982	0	1	1
1	373	503	1.12044	666.233	991.598	573	526.916	272.798	383.654	147.729	0	298.916	272.798	1	1	1
1	374	622	1.3724	755.145	996.516	635	277.537	62.1635	266.839	42.5191	0	60.1858	61.8564	1	1	1
1	375	700	1.03532	276.794	993.527	648	268.502	34.9273	247.513	19.2284	0	59.3889	34.8354	0	1	0
1	376	370	1.33534	793.222	992.327	427	370.44	214.474	276.922	51.3082	0	151.44	214.474	1	1	1
1	377	520	1.06698	822.533	997.217	471	498.367	170.044	411.927	147.128	0	279.367	170.044	0	1	1
1	378	767	1.14194	117.231	1002.25	695	243.262	14.335	237.602	12.0781	0	50.9842	14.508	0	1	0
1	379	474	1.38585	318.468	997.521	607	261.567	22.056	249.456	17.397	0	52.888	22.1096	0	1	0
1	380	912	0.85512	1236.84	1007.5	663	326.695	94.2036	269.986	69.2419	0	119.735	94.1679	0	0	1
1	381	328	1.0667	218.308	1002.63	451	702.938	441.447	581.491	376.579	0	493.388	440.462	0	1	1
1	382	565	0.925993	358.138	1011.56	538	240.597	12.6039	239.612	11.8293	0	41.3234	12.394	0	1	0
1	383	554	1.40407	623.258	1008.07	685	535.531	293.287	412.116	154.387	0	307.531	293.287	1	1	1
1	384	463	1.0733	497.184	1012.75	501	240.463	29.9119	237.883	14.5018	0	49.7725	29.0651	0	1	0
1	385	280	1.84821	736.95	1014.6	507	298.178	74.3217	300.782	67.3777	0	85.1144	75.5443	0	0	1
1	386	388	0.71519	795.119	1014.56	392	535.788	322.504	388.387	144.392	0	316.788	322.504	0	0	1
1	387	283	3.0002	845.177	1013.38	667	563.339	320.672	550.901	203.884	0	346.403	322.694	0	0	1
1	388	275	0.808485	1162.09	1018.52	354	255.246	34.3908	246.502	33.4339	0	48.8192	34.3167	0	0	0
2	1	461	0.751146	58.41	12.2169	455	454.334	180.614	339.659	123.637	0	245.941	180.603	0	0	1
2	2	315	3.28312	199.083	10.1143	572	249.306	17.5921	253.305	20.4393	0	28.979	17.0538	0	0	0
2	3	265	1.58066	259.155	7.35472	454	260.143	22.0445	257.838	20.5795	0	50.1432	22.0445	0	0	0
2	4	318	0.75159	294.541	10.0786	237	249.759	16.1633	246.912	13.2405	0	39.1519	16.0337	0	0	0
2	5	476	0.641801	982.431	7.18277	409	257.142	22.0695	246.697	15.3463	0	50.1418	22.0695	0	0	0
2	6	482	0.759191	1057.35	8.92531	335	761.23	399.425	546.902	334.744	0	553.23	399.425	0	0	1
2	7	302	1.57212	1108.85	6.31457	472	845.498	406.725	675.987	399.109	0	638.451	407.035	0	0	1
2	8	1874	1.84738	347.448	37.1921	1188	516.311	483.34	358.332	211.511	0	308.925	481.712	0	0	1
2	9	709	1.02922	147.731	16.2059	578	935.901	329.68	703.183	311.605	0	708.881	329.487	0	1	1
2	10	350	1.43807	881.18	15.6114	379	423.306	169.393	354.697	127.954	0	234.219	169.341	0	1	1
2	11	578	1.09514	1007.2	23.3339	605	237.932	14.9526	234.919	11.5906	0	30.9322	14.9526	0	1	0
2	12	374	1.06221	229.682	21.0642	488	592.406	372.214	464.594	226.815	0	377.453	369.046	0	1	1
2	13	562	1.40691	1075.64	22.1281	653	787.282	360.603	608.94	280.624	0	579.282	360.603	0	1	1
2	14	423	2.23028	900.307	24.0426	687	545.467	285.986	455.402	208.316	0	355.677	285.268	0	0	1
2	15	760	1.09219	91.7605	30.0632	630	294.979	91.9791	254.408	33.0451	0	80.2302	94.2359	0	1	1
2	16	335	1.23909	307.266	24.1463	311	262.627	27.6689	253.985	20.9861	0	51.627	27.6689	0	1	0
2	17	322	1.13094	459.186	23.5963	457	904.923	575.659	1015.07	476.635	0	710.794	575.39	0	1	1
2	18	338	1.02804	197.574	26.2988	456	627.193	396.555	478.136	233.639	0	398.809	395.396	0	1	1
2	19	740	1.09246	122.953	37.7014	678	845.35	520.48	607.884	351.656	0	617.484	519.523	0	1	1
2	20	418	1.45396	290.986	38.6627	406	248.783	25.7175	242.242	18.8723	0	39.6576	25.6642	0	1	0
2	21	651	1.11325	1105.65	38.4839	637	253.735	38.2681	236.55	17.0406	0	50.5479	36.2006	0	1	0
2	22	1207	2.01891	470.098	52.8882	1142	696.312	358.735	673.267	290.275	0	498.748	358.419	0	0	1
2	23	386	1.25143	311.687	45.8212	395	252.319	26.5842	247.687	17.075	0	45.5215	26.1773	0	1	0
2	24	516	1.17782	29.093	49.1686	518	454.583	234.855	381.174	167.631	0	243.224	233.249	0	1	1
2	25	439	1.40617	54.1572	52.6765	390	971.11	520.673	654.071	380.23	0	760.013	521.462	0	1	1
2	26	468	1.03216	241.464	52.3056	407	262.057	19.5306	247.363	13.3224	0	44.1425	20.8176	0	1	0
2	27	670	1.06398	801.925	53.5358	450	462.3	137.097	340.999	111.236	0	259.3	137.097	1	1	1
2	28	873	1.24934	891.984	60.0871	788	288.588	157.388	240.155	17.4887	0	93.6827	158.077	0	1	1
2	29	669	1.21628	325.614	61.8969	675	314.253	143.694	247.42	34.8129	0	109.816	144.216	0	1	1
2	30	1127	1.01644	164.805	62.693	815	465.941	131.116	314.169	78.1268	0	235.941	131.116	0	1	1
2	31	536	1.36506	284.239	59.9347	553	250.917	19.058	243.683	14.449	0	43.7396	18.4757	0	1	0
2	32	805	1.23648	990.727	61.3764	646	769.802	342.48	455.17	184.212	0	563.926	342.578	0	1	1
2	33	599	1.14852	69.3573	63.6461	587	298.888	109.943	257.117	18.73	0	86.6354	110.243	0	1	1
2	34	429	1.07186	259.364	63.7552	524	306.399	62.9387	276.373	38.438	0	95.8817	62.8967	0	1	1
2	35	605	1.07252	1075.47	68.2826	538	242.545	19.2085	237.223	13.5073	0	40.9294	18.3584	0	1	0
2	36	771	1.3298	828.324	68.9987	728	266.54	83.2032	237.728	21.8853	0	63.5398	83.2032	1	1	0
2	37	783	1.01647	1040.26	72.2516	684	241.852	20.5873	232.782	11.9972	0	38.8787	20.5624	0	1	0
2	38	1116	1.03036	211.591	77.4928	808	526.452	221.106	326.016	95.2891	0	297.067	221.075	0	1	1
2	39	1176	1.1577	753.612	77.2721	760	408.78	180.238	319.034	81.0199	0	207.659	179.872	1	1	1
2	40	475	1.1246	787.293	73.0505	553	640.414	259.222	499.044	231.465	0	437.414	259.222	1	1	1
2	41	550	1.10248	89.5473	79.7255	542	271.052	34.5424	252.638	19.6041	0	54.9613	33.7361	0	1	0
2	42	522	1.20026	952.567	80.5326	395	1114.12	647.465	853.481	552.161	0	909.119	647.465	0	1	1
2	43	452	1.1342	31.5376	80.1704	542	616.732	256.115	454.347	200.557	0	401.732	256.115	0	1	1
2	44	626	1.13877	118.078	85.7125	580	587.56	302.884	402.709	181.719	0	358.672	301.832	0	1	1
2	45	499	1.28153	993.579	89.8056	433	661.335	308.626	438.377	231.595	0	456.335	308.626	0	1	1
2	46	544	1.04162	472.131	87.364	458	754.159	252.543	558.167	366.054	0	556.159	252.543	1	1	1
2	47	633	1.05573	1093.44	93.1643	521	238.328	16.0651	234.144	13.1523	0	38.8637	15.6824	0	1	0
2	48	957	2.187	970.334	100.15	917	466.263	307.863	346.71	136.935	0	261.263	307.863	0	0	1
2	49	795	1.12307	851.684	97.4516	588	596.927	296.556	405.265	161.058	0	395.466	297.727	1	1	1
2	50	518	1.0198	284.205	99.3938	526	248.831	18.4304	240.666	12.7119	0	41.0285	17.9061	0	1	0
2	51	576	1.00985	616.372	100.771	586	654.235	249.389	377.417	189.681	0	452.235	249.389	1	1	1
2	52	525	1.09358	816.564	99.8495	551	252.702	28.7092	235.427	13.1475	0	49.7024	28.7092	1	1	0
2	53	366	1.04767	63.8333	99.7814	443	548.298	376.223	434.893	208.581	0	333.298	376.223	0	1	1
2	54	599	1.09665	456.436	107.725	499	1229.94	616.899	717.391	433.623	0	1031.94	616.899	1	1	1
2	55	602	1.07787	1072.49	110.605	513	342.273	224.441	314.105	145.807	0	137.904	223.754	0	1	1
2	56	481	1.14996	116.05	117.484	467	762.266	428.009	580.089	355.162	0	537.304	429.98	0	1	1
2	57	670	1.18012	87.8269	118.616	473	466.137	339.418	280.496	78.3614	0	249.535	338.151	0	1	1
2	58	498	1.08727	776.249	118.424	467	294.137	72.2342	259.506	37.8876	0	91.1585	72.2496	1	1	1
2	59	322	1.66302	225.761	122.876	451	464.417	152.84	410.45	150.066	0	237.831	153.206	0	0	1
2	60	959	1.02342	669.446	126.339	754	250.467	21.5799	244.463	12.2953	0	50.2334	21.8465	1	1	0
2	61	719	1.1317	971.186	126.01	692	670.883	423.078	459.369	335.392	0	465.883	423.078	1	1	1
2	62	468	1.27249	62.2778	126.5	583	647.362	429.641	465.468	316.893	0	432.389	429.688	0	1	1
2	63	777	1.20291	828.825	128.559	726	306.847	120.407	254.647	50.5382	0	104.112	120.079	1	1	1
2	64	216	0.557534	5.4213	121.889	276	590.047	475.096	461.213	286.698	0	375.047	475.096	0	0	1
2	65	709	1.24848	250.138	127.19	718	457.682	206.927	370.948	159.292	0	242.999	203.482	0	1	1
2	66	520	1.28156	581.427	124.338	406	272.798	62.9964	256.167	41.3255	0	71.7488	63.6974	1	1	1
2	67	674	1.10567	893.11	130.116	647	249.702	48.1384	233.234	17.179	0	54.5533	48.1362	1	1	0
2	68	427	1.14747	1054.58	124.557	353	912.473	392.608	634.447	277.638	0	706.47	392.484	0	1	1
2	69	560	1.05784	1128.42	129.704	584	238.217	19.4037	232.98	11.0459	0	37.0805	18.0014	0	1	0
2	70	662	1.30907	160.403	129.373	585	532.981	251.058	427.266	205.216	0	304.299	250.946	0	1	1
2	71	453	1.09978	285.501	129.532	381	253.814	17.7022	239.943	11.8759	0	45.622	17.4236	0	1	0
2	72	478	1.10514	305.247	131.757	561	242.825	15.7328	237.427	13.4947	0	38.3351	15.9014	0	1	0
2	73	675	1.07367	447.676	134.363	641	284.24	122.181	243.074	35.0138	0	88.4509	121.313	1	1	1
2	74	709	1.18058	334.724	140.252	697	239.164	14.793	235.063	11.1723	0	38.9971	15.2066	0	1	0
2	75	614	1.10404	792.505	139.757	633	599.273	234.607	399.295	145.078	0	395.265	234.589	1	1	1
2	76	491	1.11769	526.635	138.58	431	267.223	105.974	243.802	35.7364	0	72.9072	105.875	1	1	0
2	77	513	1.04965	925.694	139.817	555	267.494	91.3156	243.727	33.9468	0	66.6991	90.982	1	1	0
2	78	746	1.35544	588.13	141.41	545	534.985	203.207	390.942	156.512	0	333.446	203.293	1	1	1
2	79	489	1.14628	102.084	142.319	516	622.339	411.741	487.712	285.516	0	407.297	411.674	0	1	1
2	80	969	1.75523	1062.7	148.195	885	619.165	380.131	453.807	271.731	0	407.189	377.659	0	0	1
2	81	666	1.11369	39.494	146.572	581	347.683	186.031	254.953	31.7053	0	132.824	186.072	0	1	1
2	82	650	1.08913	549.034	150.288	638	503.768	196.767	395.994	152.231	0	308.567	196.873	1	1	1
2	83	560	1.47854	160.639	153.361	656	306.296	172.514	256.057	46.6275	0	88.8826	169.157	0	1	1
2	84	576	1.18269	598.918	159.446	621	712.322	437.282	507.238	307.634	0	510.337	437.269	1	1	1
2	85	767	1.22084	253.372	167.559	725	483.015	166.045	407.718	150.506	0	276.175	166.317	0	1	1
2	86	757	1.12052	1131.48	172.39	548	495.066	188.148	351.811	102.766	0	282.538	188.666	0	1	1
2	87	711	1.03612	361.055	170.163	498	488.763	217.314	324.278	121.839	0	291.763	217.314	1	1	1
2	88	404	1.10808	100.582	167.191	360	492.525	412.886	278.606	137.887	0	278.322	412.426	0	1	1
2	89	843	1.10203	819.396	175.834	726	467.764	150.164	388.695	118.368	0	262.891	150.231	1	1	1
2	90	779	1.16038	424.127	178.475	733	232.016	12.0535	230.585	10.7054	0	36.0164	12.0535	1	1	0
2	91	506	1.05828	61.0198	172.221	444	564.595	422.701	396.308	256.172	0	351.685	422.652	0	1	1
2	92	494	1.2083	1039.26	172.464	553	293.159	91.6578	258.273	41.0237	0	81.1718	88.7303	0	1	1
2	93	667	1.06877	34.8636	177.123	499	260.603	44.1134	245.306	16.1547	0	45.0701	43.1521	0	1	0
2	94	647	1.19496	148.947	178.416	628	250.303	31.199	242.957	19.2505	0	39.578	31.5794	0	1	0
2	95	631	1.07727	749.97	179.372	524	368.246	238.699	329.021	160.333	0	163.246	238.699	1	1	1
2	96	1217	1.63086	1067.76	189.193	1053	828.189	441.832	521.459	251.401	0	610.189	441.832	0	0	1
2	97	465	1.11428	880.123	178.224	549	230.612	10.6911	231.705	10.175	0	35.2587	10.7409	1	1	0
2	98	463	1.22674	109.106	183.296	579	254.487	35.7807	240.773	12.9434	0	44.6926	35.6584	0	1	0
2	99	370	1.13522	178.686	186.684	505	242.614	27.9645	238.635	10.0731	0	34.6337	27.9646	0	1	0
2	100	875	1.19957	291.921	189.981	782	237.972	15.0674	234.114	11.165	0	36.4949	14.6937	1	1	0
2	101	825	1.10979	1110.58	194.376	724	725.175	262.409	558.25	206.308	0	507.175	262.409	0	1	1
2	102	725	1.28918	341.375	193.611	733	300.014	53.2704	266.357	38.8062	0	102.905	53.373	1	1	1
2	103	923	1.0677	1009.67	195.59	747	236.945	17.2115	228.457	11.3915	0	35.921	16.4344	1	1	0
2	104	634	1.06689	769.451	195.126	629	625.69	277.496	416.404	176.793	0	420.69	277.496	1	1	1
2	105	566	1.64288	22.5106	199.074	700	349.043	142.056	330.866	128.649	0	107.947	133.495	0	0	1
2	106	487	1.0061	596.552	198.645	543	232.913	17.8142	229.715	10.6913	0	38.4954	17.6269	1	1	0
2	107	505	1.03183	535.867	203.915	556	236.45	38.1295	232.168	20.8789	0	42.4478	38.1292	1	1	0
2	108	938	1.08866	92.2964	212.687	726	336.054	238.38	246.715	33.8519	0	125.811	237.263	0	1	1
2	109	438	1.05892	501.584	210.466	453	257.993	23.8611	247.929	17.0173	0	64.5386	23.9943	1	1	0
2	110	479	1.19218	58.6743	215.923	554	274.421	69.5653	249.184	19.4697	0	48.4206	58.9229	0	1	1
2	111	495	1.09651	212.935	210.261	381	253.703	65.63	238.093	14.79	0	48.0551	65.2564	0	1	0
2	112	722	1.2108	1147.43	216.373	658	728.117	396.261	610.598	305.297	0	517.409	397.018	0	1	1
2	113	766	1.03903	1213.21	218.586	589	797.796	349.691	517.667	231.654	0	585.796	349.691	0	1	1
2	114	597	1.05488	887.265	217.953	604	244.952	40.619	237.057	15.6249	0	49.6043	40.4659	1	1	0
2	115	591	1.08997	708.77	221.826	475	241.371	15.6417	234.521	13.5041	0	41.0189	15.8813	1	1	0
2	116	935	2.14656	802.114	238.448	897	558.362	276.082	396.446	151.12	0	353.362	276.082	1	0	1
2	117	672	1.15284	990.106	230.314	520	329.142	72.7393	273.707	41.489	0	133.031	72.3763	1	1	1
2	118	575	1.38063	203.838	226.544	680	247.406	35.827	237.687	12.2217	0	39.4059	35.827	0	1	0
2	119	866	1.25513	389.975	238.271	775	375.933	143.289	301.111	80.2818	0	176.99	143.632	1	1	1
2	120	548	1.09498	726.88	234.845	591	393.557	132.069	316.004	96.099	0	188.658	131.99	1	1	1
2	121	543	1.11342	488.936	233.013	592	267.014	28.0749	250.07	22.5166	0	74.0135	28.0749	1	1	0
2	122	730	1.04932	1126.98	239.1	565	302.088	101.573	251.114	24.1136	0	90.3239	101.985	0	1	1
2	123	582	1.03643	654.198	238.254	507	630.245	253.487	406.871	198.695	0	426.245	253.487	1	1	1
2	124	445	1.07917	782.088	240.371	470	563.287	206.58	377.519	143.045	0	358.287	206.58	1	1	1
2	125	606	1.24975	920.931	242.195	512	247.41	42.4822	241.182	27.611	0	53.1152	42.3578	1	1	0
2	126	392	1.10156	14.9923	242.105	370	960.162	495.907	605.357	303.914	0	700.162	495.907	0	1	1
2	127	567	1.4065	101.979	242.649	526	864.131	324.447	538.67	250.379	0	650.175	324.986	0	1	1
2	128	702	1.38663	1195.2	246.765	736	1058.97	949.248	800.736	719.909	0	846.971	949.248	0	1	1
2	129	391	1.16899	35.6394	244.76	471	976.321	630.797	724.028	449.7	0	716.321	630.797	0	1	1
2	130	546	1.06533	148.214	245.057	505	282.075	62.3542	266.471	37.9865	0	72.5604	61.469	0	1	1
2	131	441	1.07342	965.635	244	457	235.972	14.6478	234.345	11.6328	0	41.3654	14.5215	1	1	0
2	132	433	1.02485	67.0716	245.995	422	588.403	359.643	444.855	205.636	0	343.118	356.958	0	1	1
2	133	542	1.0872	611.376	249.29	527	629.044	329.175	441.812	218.152	0	425.402	329.463	1	1	1
2	134	409	1.19797	899.469	252.511	534	246.599	59.0795	238.67	13.2375	0	51.8015	59.0224	1	1	0
2	135	457	1.07839	687.475	256.915	416	240.113	17.7898	236.035	13.6402	0	36.4784	17.6575	1	1	0
2	136	394	1.11943	984.982	255.784	408	259.532	36.3979	246.893	18.3598	0	64.5319	36.3979	1	1	0
2	137	419	1.08431	1098.6	255.465	518	259.84	24.8317	246.317	15.5749	0	49.5116	23.4474	1	1	0
2	138	387	1.08236	127.349	260.633	402	759.525	376.219	611.53	295.026	0	546.41	376.273	0	1	1
2	139	504	1.29682	1012.75	259.006	542	243.221	17.4002	236.554	13.8351	0	48.2214	17.4002	1	1	0
2	140	884	1.10115	763.109	265.097	752	713.729	328.744	430.162	165.103	0	508.729	328.744	1	1	1
2	141	490	1.06941	88.6	261.633	528	447.316	278.336	283.733	61.9855	0	222.883	281.848	0	1	1
2	142	522	1.19141	346.768	263.034	601	501.23	242.718	380.736	198.952	0	301.23	242.718	1	1	1
2	143	627	1.09186	1146.38	265.292	626	249.909	23.7203	240.683	13.695	0	44.9345	23.0301	0	1	0
2	144	779	1.24957	664.607	269.947	746	556.933	318.888	416.344	208.637	0	352.933	318.888	1	1	1
2	145	667	1.15847	437.922	272.411	677	402.108	137.701	323.885	99.6822	0	201.108	137.701	1	1	1
2	146	555	1.09506	209.868	268.762	602	750.761	380.392	467.596	278.838	0	544.382	379.734	0	1	1
2	147	550	1.07707	1216.75	270.455	484	684.174	350.57	433.12	183.525	0	472.174	350.57	0	1	1
2	148	437	1.12122	625.686	271.46	469	760.878	389.816	562.293	314.705	0	556.878	389.816	1	1	1
2	149	514	1.0335	28.3249	271.325	459	956.011	354.226	612.512	301.898	0	696.011	354.226	0	1	1
2	150	638	1.12274	722.02	273.295	634	683.45	337.492	386.139	197.226	0	480.443	337	1	1	1
2	151	330	1.15861	68.7212	276.37	437	1216.7	534.807	990.83	502.365	0	971.169	530.619	0	1	1
2	152	549	1.09873	145.222	279.089	594	375.088	271.149	260.104	39.3345	0	164.621	270.51	0	1	1
2	153	704	1.22325	580.572	283.409	696	613.147	330.596	407.824	219.823	0	412.872	330.809	1	1	1
2	154	518	1.16716	1191.67	281.263	598	669.048	401.467	518.39	336.389	0	459.948	402.969	0	1	1
2	155	1246	1.09099	1253.94	290.022	830	381.114	101.983	284.205	50.6826	0	172.266	102.399	0	1	1
2	156	694	1.92176	963.628	286.365	790	240.176	16.087	233.549	12.7352	0	47.0797	16.2383	1	0	0
2	157	498	1.45137	1003.66	283.631	575	241.637	16.8666	240.811	14.9787	0	47.2383	16.9702	1	1	0
2	158	712	1.12518	815.315	294.659	676	348.265	111.117	295.185	83.9007	0	147.114	109.994	1	1	1
2	159	519	1.03752	49.183	292.453	308	1626.06	878.362	1126.51	551.163	0	1372.29	881.946	0	1	1
2	160	467	1.01966	7.05567	305.146	337	689.139	549.205	536.54	357.396	0	436.19	546.254	0	1	1
2	161	646	1.11952	349.714	295.913	639	484.567	177.963	349.416	135.008	0	284.567	177.963	1	1	1
2	162	723	1.2296	907.916	297.093	675	451.382	203.464	364.368	168.262	0	259.382	203.464	1	1	1
2	163	384	1.04418	106.755	293.242	492	1048.08	628.919	731.5	542.885	0	833.945	628.704	0	1	1
2	164	493	1.10096	23.4828	295.736	571	1093.58	550.179	829.83	442.17	0	836.75	552.419	0	1	1
2	165	495	1.13855	622.77	296.287	577	424.889	387.993	264.893	71.4635	0	221.028	387.924	1	1	1
2	166	490	1.25615	1166.39	301.043	506	255.747	67.3547	242.355	14.2017	0	55.4348	66.9387	0	1	0
2	167	611	1.23627	772.409	305.154	634	262.689	93.6832	233.169	14.453	0	61.5852	93.261	1	1	0
2	168	754	1.49374	1020.12	305.523	614	253.008	35.1356	241.816	27.6708	0	59.3078	35.4428	1	1	0
2	169	576	1.18853	404.477	314.637	455	246.651	30.6704	235.934	20.717	0	45.6505	30.6704	1	1	0
2	170	622	1.12171	1211.19	309.984	526	465.532	244.123	372.965	163.195	0	260.253	244.493	0	1	1
2	171	723	1.04965	224.678	313.104	528	961.939	450.892	515.993	303.868	0	760.379	450.793	1	1	1
2	172	595	1.17261	382.553	315.578	643	239.305	21.6206	234.101	13.1172	0	38.8258	21.4648	1	1	0
2	173	1293	1.08742	708.647	320.551	889	243.163	27.544	233.049	14.4689	0	43.4972	27.1783	1	1	0
2	174	459	1.176	937.865	307.534	570	264.565	53.7468	242.996	19.3468	0	72.5649	53.7468	1	1	0
2	175	649	1.34956	435.099	316.971	610	748.074	341.97	553.815	270.654	0	547.074	341.97	1	1	1
2	176	434	1.26448	60.576	310.2	519	552.64	483.392	312.463	137.511	0	320.092	475.449	0	1	1
2	177	483	1.14519	464.851	312.764	575	541.28	178.172	398.878	141.337	0	340.642	178.167	1	1	1
2	178	858	1.10055	1280.51	319.441	575	585.555	222.45	395.246	149.446	0	377.555	222.45	0	1	1
2	179	527	1.11814	1188.48	321.472	581	474.666	254.59	320.784	143.679	0	275.59	254.648	0	1	1
2	180	688	1.12603	532.926	323.148	625	885.533	563.216	534.996	340.249	0	685.533	563.216	1	1	1
2	181	492	1.0884	1319.61	316.583	436	452.617	209.621	395.274	219.439	0	244.667	209.561	0	1	1
2	182	615	1.03157	171.296	325.61	614	703.085	371.337	480.062	213.271	0	501.614	371.448	0	1	1
2	183	736	1.04774	1061.06	326.723	662	260.254	55.9665	238.819	19.9393	0	68.1148	55.7295	1	1	0
2	184	417	1.24957	1009.39	325.645	539	562.058	405.456	438.151	221.068	0	369.308	405.475	1	1	1
2	185	556	1.07922	760.842	333.36	597	234.559	12.9337	228.89	10.5058	0	37.3015	12.9381	1	1	0
2	186	790	1.05071	212.295	339.238	691	302.246	123.706	245.192	26.0027	0	99.6078	123.851	1	1	1
2	187	674	1.47342	51.2033	333.625	749	251.64	37.0599	242.135	19.615	0	39.0561	32.8467	0	1	0
2	188	415	1.07871	558.981	336.754	510	554.469	248.678	386.716	159.269	0	354.469	248.678	1	1	1
2	189	540	1.29835	978.148	337.08	640	459.341	228.799	355.115	179.669	0	268.748	228.764	1	1	1
2	190	491	1.24426	1323.89	338	557	567.713	242.863	380.006	146.825	0	359.713	242.863	0	1	1
2	191	873	1.03793	596.407	345.041	721	241.04	32.9171	230.031	11.7151	0	41.19	32.8618	1	1	0
2	192	473	1.09543	826.161	343.548	489	239.826	15.4549	233.744	13.0825	0	45.1575	15.4618	1	1	0
2	193	806	1.44532	1276.2	347.27	684	335.136	110.819	331.586	117.309	0	127.136	110.819	0	1	1
2	194	845	1.05862	797.805	351.292	720	238.092	23.2083	230.181	13.0077	0	43.3403	23.2356	1	1	0
2	195	1225	1.75085	368.702	363.86	1013	251.156	34.4912	254.526	32.5765	0	56.9664	34.5236	1	0	0
2	196	535	1.09304	496.273	352.015	567	711.249	461.664	498.351	311.896	0	511.683	461.432	1	1	1
2	197	602	2.5891	433.395	357.542	709	241.138	14.4232	235.787	12.5051	0	40.9422	14.2636	1	0	0
2	198	1129	1.11135	655.449	359.597	844	239.121	28.782	232.818	11.5979	0	41.1979	28.9228	1	1	0
2	199	517	1.10455	261.153	352.77	389	237.661	17.4391	234.429	12.5625	0	35.2237	17.4146	1	1	0
2	200	450	1.12633	1308.82	361.74	431	278.371	44.5739	246.569	25.9855	0	70.3712	44.5739	0	1	1
2	201	353	1.11815	540.527	365.025	356	757.86	412.055	559.711	349.422	0	557.86	412.055	1	1	1
2	202	642	1.43487	417.419	373.199	570	238.253	15.5295	235.394	13.7965	0	40.2158	15.9282	1	1	0
2	203	452	1.16584	474.077	366.965	552	259.793	59.4118	239.117	16.9151	0	60.4312	59.1078	1	1	0
2	204	707	1.02507	897.898	368.84	642	232.042	12.5086	228.269	10.8906	0	38.2165	12.5735	1	1	0
2	205	303	0.867831	1336.16	367.426	370	667.478	286.558	548.208	282.197	0	459.478	286.558	0	0	1
2	206	475	1.06705	767.453	370.286	441	460.628	244.657	364.819	137.327	0	265.628	244.657	1	1	1
2	207	548	1.17811	568.969	372.916	607	242.667	20.362	233.993	12.2374	0	42.6672	20.362	1	1	0
2	208	635	1.2338	262.113	375.209	546	243.811	18.6909	238.843	15.7281	0	40.8773	18.6949	1	1	0
2	209	871	1.08413	1084.99	375.98	735	935.656	417.482	659.041	311.51	0	743.656	417.482	1	1	1
2	210	312	1.06899	1278.6	369.144	430	516.158	240.137	400.753	151.679	0	308.158	240.137	0	1	1
2	211	560	1.09344	298.302	373.909	601	235.481	14.4185	232.189	11.3148	0	35.0948	14.3108	1	1	0
2	212	572	1.14265	236.063	385.451	578	907.694	661.224	633.014	413.891	0	704.694	661.224	1	1	1
2	213	445	1.07917	1300.09	383.885	529	495.223	293.135	386.157	250.346	0	284.788	291.154	0	1	1
2	214	511	1.10028	674.716	388.877	507	753.852	445.646	533.945	293.431	0	558.868	446.072	1	1	1
2	215	607	1.2079	538.494	390.166	638	324.65	187.07	254.247	58.9058	0	126.497	186.26	1	1	1
2	216	496	1.12129	194.867	387.095	500	867.368	488.49	602.179	374.331	0	664.368	488.49	1	1	1
2	217	519	1.19212	406.104	392.769	600	243.367	18.3204	233.116	12.8399	0	48.7933	18.3069	1	1	0
2	218	489	1.39311	501.957	396.231	623	229.711	12.0377	230.663	10.9239	0	33.8796	12.136	1	1	0
2	219	475	1.13363	766.535	394.941	466	441.468	148.9	360.019	150.443	0	246.586	148.808	1	1	1
2	220	625	1.05863	828.992	394.89	622	238.045	14.3109	232.149	11.9251	0	45.0064	14.6136	1	1	0
2	221	709	1.17828	743.114	402.472	615	300.979	115.042	246.688	31.3791	0	106.177	114.906	1	1	1
2	222	566	1.1266	174.337	400.148	606	373.267	315.65	254.896	65.9456	0	170.561	315.525	0	1	1
2	223	670	1.05152	864.687	399.382	647	238.11	16.7892	230.751	11.8506	0	44.1917	16.7755	1	1	0
2	224	693	1.05079	1205.72	399.706	643	233.645	16.2278	229.996	12.2607	0	42.5241	16.1933	0	1	0
2	225	541	1.08092	1258.46	401.259	582	615.192	343.456	418.107	206.87	0	404.345	341.946	0	1	1
2	226	554	1.12839	690.426	406.968	553	357.62	229.102	257.283	56.4199	0	164.108	229.255	1	1	1
2	227	594	1.04936	916.88	406.562	517	242.946	30.8575	234.678	21.3042	0	45.5068	30.7776	1	1	0
2	228	859	1.55262	309.356	409.906	720	257.726	50.4927	239.115	19.4552	0	56.4347	51.21	1	0	0
2	229	249	1.19604	720.382	404.723	337	248.528	17.4035	244.819	14.926	0	53.6409	17.4857	1	1	0
2	230	694	1.36062	1127.78	417.686	689	239.045	16.1463	236.542	13.9422	0	48.5356	16.0417	1	1	0
2	231	551	1.12289	216.521	412.067	435	539.039	412.465	293.162	149.201	0	336.039	412.465	1	1	1
2	232	360	1.33397	1152.75	408.969	396	880.798	819.247	657.783	552.259	0	690.414	819.479	1	1	1
2	233	636	1.22938	1171.56	419.654	525	266.505	43.5347	242.25	17.875	0	74.6743	43.7995	0	1	0
2	234	596	1.0381	269.555	422.956	598	241.318	15.2809	234.946	12.9078	0	38.9331	15.0623	1	1	0
2	235	552	1.12085	972.902	424.065	596	513.752	284.049	347.897	142.66	0	316.087	284.409	1	1	1
2	236	232	1.21872	713.879	420.009	402	251.664	14.9219	246.168	15.359	0	58.5398	14.9343	1	1	0
2	237	462	1.2988	342.374	425.325	511	352.272	80.4232	330.764	53.0911	0	153.196	80.2998	1	1	1
2	238	771	1.19701	461.971	433.244	743	227.392	10.0064	230.619	10.7376	0	33.4024	10.0448	1	1	0
2	239	532	1.12199	1322.38	424.365	552	484.02	148.153	365.964	134.614	0	269.565	147.93	0	1	1
2	240	470	1.06956	534.511	428.94	445	237.092	13.627	235.045	10.6455	0	39.227	13.8327	1	1	0
2	241	647	1.12549	1191.85	435.64	638	265.155	49.9538	244.827	16.3451	0	67.6614	49.5881	0	1	0
2	242	490	1.27865	176.292	436.635	329	250.553	19.092	240.924	14.1049	0	45.617	19.0687	0	1	0
2	243	582	1.62544	224.435	431.737	687	246.013	15.6868	240.381	13.7518	0	43.0888	15.7739	1	0	0
2	244	871	1.10179	919.549	439.837	748	394.126	133.184	303.885	86.4434	0	196.126	133.184	1	1	1
2	245	678	1.17624	1247.05	433.355	572	471.699	185.995	354.037	105.493	0	258.89	184.712	0	1	1
2	246	522	1.14687	311.948	439.102	578	236.848	15.2407	235.546	11.8728	0	34.8599	15.2369	1	1	0
2	247	742	1.15045	818.775	439.752	519	236.751	18.1446	232.338	10.3966	0	40.8304	18.0675	1	1	0
2	248	502	1.07005	692.544	437.584	558	233.452	14.4977	230.376	11.7946	0	41.1953	14.3389	1	1	0
2	249	498	1.07528	861.213	438.024	516	534.527	312.737	389.151	185.383	0	339.634	312.793	1	1	1
2	250	637	1.59381	746.314	444.336	572	236.059	21.9291	234.721	21.8065	0	40.7762	22.169	1	0	0
2	251	963	1.05852	622.288	448.078	757	599.209	248.398	376.834	161.619	0	400.572	247.919	1	1	1
2	252	535	1.35747	356.791	452.428	653	251.94	42.7805	239.456	22.1521	0	55.83	42.4277	1	1	0
2	253	491	1.12654	155.073	446.847	497	245.018	14.557	236.652	12.1167	0	39.332	14.7587	0	1	0
2	254	595	1.48126	509.173	447.045	704	226.653	9.91898	226.724	9.80558	0	29.8452	9.85572	1	1	0
2	255	570	1.29377	723.761	448.298	637	240.179	24.005	231.226	15.7267	0	46.3909	23.9481	1	1	0
2	256	741	1.27198	781.061	448.972	737	233.38	14.0722	226.301	10.9283	0	36.8195	14.1306	1	1	0
2	257	483	1.08491	125.946	447.106	424	242.502	14.2348	235.487	12.3511	0	36.4104	14.5862	0	1	0
2	258	654	1.11345	550.832	448.515	564	248.679	42.0417	236.295	12.41	0	48.6791	42.0417	1	1	0
2	259	717	1.13486	1005.03	453.946	681	241.188	18.119	233.925	14.7237	0	45.2761	17.7137	1	1	0
2	260	611	1.03832	1326.41	453.833	613	924.235	570.189	552.8	416.222	0	709.235	570.189	0	1	1
2	261	552	1.03451	193.609	452.105	429	241.002	12.4983	238.19	12.0101	0	35.6993	12.5732	1	1	0
2	262	613	1.08713	1224.42	453.15	432	413.252	122.479	335.569	90.5764	0	205.657	124.374	0	1	1
2	263	471	1.18725	223.603	456.025	489	279.73	123.482	255.274	52.0652	0	76.5072	123.841	1	1	1
2	264	868	1.0593	1045.42	459.82	615	256.013	45.4176	236.554	24.7919	0	61.9967	45.4214	1	1	0
2	265	2134	2.17319	65.6799	473.402	1252	368.891	133.681	319.849	83.2012	0	157.617	134.185	0	0	1
2	266	488	1.04123	264.461	457.488	386	246.282	22.0123	244.369	28.7692	0	44.2824	22.0123	1	1	0
2	267	463	1.16946	290.711	459.456	557	251.386	15.1585	250.918	14.0228	0	49.386	15.1585	1	1	0
2	268	665	1.03453	839.442	461.669	581	262.441	36.4415	247.223	22.3562	0	65.7418	36.2575	1	1	0
2	269	949	1.09098	1078.96	464.202	774	397.979	166.118	294.056	94.5721	0	203.979	166.118	1	1	1
2	270	468	1.15697	1256.1	462.397	439	324.843	123.015	283.314	67.2834	0	109.843	123.015	0	1	1
2	271	724	1.56759	810.348	474.87	656	245.186	18.7199	239.691	21.5075	0	47.186	18.7199	1	0	0
2	272	461	1.43209	184.618	470.464	562	244.881	14.0863	242.681	12.6498	0	38.8808	14.0863	1	1	0
2	273	462	1.13702	122.115	472.403	392	244.49	13.3424	238.584	11.182	0	33.898	13.0946	0	1	0
2	274	729	1.57399	240.096	475.712	581	830.454	528.889	674.809	409.934	0	628.336	529.014	1	0	1
2	275	636	1.05829	681.561	473.346	619	229.008	13.833	227.347	10.7036	0	37.0985	13.8279	1	1	0
2	276	510	1.07015	142.951	474.176	536	252.437	26.8591	243.575	14.0774	0	44.6586	26.364	0	1	0
2	277	526	1.10584	1235.02	473.432	494	598.287	330.482	451.222	302.1	0	384.698	332.008	0	1	1
2	278	729	1.02919	557.556	477.521	537	526.978	188.078	385.081	133.754	0	326.978	188.078	1	1	1
2	279	664	1.05364	1298.95	483.11	627	715.649	406.387	483.592	262.251	0	500.411	406.505	0	1	1
2	280	459	1.11969	24.9325	482.782	541	262.146	27.1218	243.745	14.7024	0	54.7985	26.3778	0	1	0
2	281	504	1.15141	333.036	479.909	562	238.178	13.8591	235.024	10.6953	0	36.9964	13.7147	1	1	0
2	282	841	1.37996	905.576	485.986	733	236.933	13.0019	233.102	12.0626	0	38.9332	13.0019	1	1	0
2	283	574	1.12225	964.216	481.012	599	604.87	363.579	412.157	211.198	0	406.87	363.579	1	1	1
2	284	477	1.09856	1209.59	483.755	549	295.392	127.539	240.648	19.9337	0	92.8998	125.928	0	1	1
2	285	779	1.08888	646.52	488.118	699	231.263	19.0024	227.982	11.6941	0	37.1144	19.2317	1	1	0
2	286	413	1.30787	219.45	489.317	469	241.814	16.9145	238.528	12.78	0	38.2473	16.7835	1	1	0
2	287	838	1.08128	1004.41	495.125	717	255.93	67.7614	236.301	17.7302	0	61.636	67.8393	1	1	0
2	288	742	1.10157	1138.8	496.763	691	226.671	19.7775	226.291	12.58	0	30.8958	19.0906	1	1	0
2	289	689	1.07143	287.234	495.427	605	240.4	17.9296	236.126	14.9547	0	38.6496	17.9182	1	1	0
2	290	582	1.12868	470.227	498.108	615	926.829	445.533	535.84	396.228	0	731.2	445.643	1	1	1
2	291	438	1.29676	879.457	499.516	568	269.864	42.5917	267.114	35.1007	0	73.2324	42.675	1	1	0
2	292	543	1.1167	825.75	500.818	522	669.257	400.707	478.554	228.981	0	471.257	400.707	1	1	1
2	293	399	1.02724	256.348	498.08	409	599.56	324.146	435.313	222.873	0	397.611	324.239	1	1	1
2	294	416	1.18768	200.014	497.457	474	241.563	13.5906	239.575	11.8673	0	35.5654	13.5947	1	1	0
2	295	663	1.0501	785.605	503.068	626	320.634	102.002	288.537	77.9847	0	122.634	102.002	1	1	1
2	296	534	1.05539	138.614	503.575	424	696.972	373.291	470.146	237.292	0	486.403	373.698	0	1	1
2	297	867	1.0362	558.219	508.547	715	507.856	254.823	331.761	136.813	0	307.856	254.823	1	1	1
2	298	478	1.11133	91.751	507.872	294	270.592	29.2312	256.305	25.8724	0	58.5918	29.2312	0	1	0
2	299	491	0.778701	1332.67	506.487	451	619.984	325.011	453.159	237.479	0	395.984	325.011	0	0	1
2	300	588	1.05768	395.527	509.163	597	761.124	448.352	448.124	280.094	0	564.124	448.352	1	1	1
2	301	472	1.17188	110.447	513.03	422	461.64	190.055	409.059	140.402	0	249.64	190.055	0	1	1
2	302	654	1.0542	345.835	512.745	479	237.104	11.6127	231.697	10.9566	0	37.2296	11.6505	1	1	0
2	303	461	1.25504	1048.91	512.655	571	1008.91	537.789	676.978	440.907	0	814.907	537.789	1	1	1
2	304	385	1.28331	323.857	513.442	447	233.808	11.4045	235.984	10.2154	0	32.8076	11.4045	1	1	0
2	305	799	1.44155	742.579	522.7	737	529.128	269.632	396.69	212.459	0	331.57	270.035	1	1	1
2	306	1001	2.61122	823.445	531.089	1174	394.173	316.865	277.33	123.343	0	196.355	316.778	1	0	1
2	307	489	1.08028	66.4928	519.595	561	345.836	85.191	316.421	50.9682	0	133.836	85.191	0	1	1
2	308	498	1.05223	244.745	519.984	505	321.473	215.016	245.56	28.4199	0	118.099	215.697	1	1	1
2	309	533	1.07139	513.977	521.328	584	230.68	14.0649	228.944	9.85156	0	30.7038	14.0561	1	1	0
2	310	532	1.3023	36.5865	525.961	494	258.978	19.509	251.457	14.4389	0	48.7632	18.8336	0	1	0
2	311	1140	1.59853	301.209	533.072	834	240.639	12.1878	237.468	11.6857	0	39.3249	12.1363	1	0	0
2	312	539	1.12756	941.712	521.377	467	924.3	295.559	558.147	295.306	0	726.968	295.496	1	1	1
2	313	758	1.02885	1253.23	525.801	577	252.154	21.1525	245.933	15.5308	0	42.3206	21.1975	0	1	0
2	314	473	1.3013	212.419	523.603	556	243.734	13.7312	243.131	12.0986	0	38.0827	13.7079	1	1	0
2	315	580	1.11875	136.653	526.821	423	1228.65	653.483	1096.14	528.106	0	1017.9	653.829	0	1	1
2	316	660	1.22488	435.683	528.368	678	232.618	15.679	228.009	11.1914	0	35.8156	15.6425	1	1	0
2	317	522	1.12026	1303.28	529.563	436	1151.52	770.384	667.381	498.101	0	928.344	769.812	0	1	1
2	318	508	1.20537	882.207	531.28	464	246.159	25.3298	237.547	19.3434	0	51.0819	25.3925	1	1	0
2	319	647	1.10181	185.852	533.403	530	239.97	12.561	237.901	10.5058	0	31.9208	12.1117	1	1	0
2	320	722	1.16739	17.9737	538.868	668	422.159	209.054	316.597	102.384	0	218.159	209.054	0	1	1
2	321	438	1.12151	270.05	533.066	536	282.847	100.444	271.24	41.7235	0	78.8022	101.5	1	1	1
2	322	765	1.02414	1213.07	541.75	651	1006.06	440.691	709.489	347.051	0	796.203	440.763	0	1	1
2	323	458	1.35089	162.039	543.434	570	366.782	282.383	272.6	56.4633	0	152.1	284.112	0	1	1
2	324	489	1.22066	861.528	545.448	520	238.2	16.1836	233.458	14.258	0	42.7423	16.0102	1	1	0
2	325	647	1.08132	102.3	540.665	506	340.188	180.069	263.617	70.2575	0	128.449	180.125	0	1	1
2	326	867	1.11609	382.514	548.702	726	248.427	74.879	231.484	10.331	0	51.2383	74.9144	1	1	0
2	327	472	1.09775	942.835	544.386	557	846.549	388.452	628.839	273.84	0	651.549	388.452	1	1	1
2	328	718	1.16351	719.281	547.311	635	546.598	280.798	388.875	210.19	0	350.532	280.871	1	1	1
2	329	883	1.03883	772.084	552.619	735	239.438	21.5433	230.513	15.3287	0	42.3524	21.3115	1	1	0
2	330	380	1.22054	1240.42	551.882	403	502.372	369.563	355.287	136.687	0	292.372	369.563	0	1	1
2	331	929	1.47286	1089.23	562.687	804	237.015	25.573	232.122	14.1226	0	38.393	26.1895	1	1	0
2	332	562	1.33502	128.779	550.431	439	554.706	643.209	271.838	95.7946	0	340.522	644.707	0	1	1
2	333	436	1.02676	912.933	552.716	468	730.167	572.639	450.438	258.336	0	535.167	572.639	1	1	1
2	334	476	1.34261	1290.6	559.071	453	297.104	81.6525	255.613	29.9663	0	81.8455	79.6195	0	1	1
2	335	500	1.08292	1309.21	556.576	539	781.111	544.617	464.702	260.174	0	557.393	544.349	0	1	1
2	336	593	1.09665	836.418	563.165	569	235.55	13.0667	230.75	12.7154	0	40.109	13.1698	1	1	0
2	337	559	1.31786	351.669	562.479	595	236.558	12.9471	234.86	11.4172	0	37.363	12.8215	1	1	0
2	338	876	1.10462	522.071	564.063	746	527.084	305.097	350.862	137.704	0	327.349	303.565	1	1	1
2	339	521	1.13702	575.96	559.33	313	687.019	307.053	398.916	210.587	0	487.281	306.824	1	1	1
2	340	438	1.09641	1259.78	559.39	524	1112.65	672.792	721.671	417.557	0	901.536	673.182	0	1	1
2	341	584	1.34772	603.976	564.449	671	252.645	57.8521	237.562	31.1147	0	55.532	56.8043	1	1	0
2	342	661	1.12211	198.036	562.782	648	247.367	16.6387	239.911	11.8761	0	33.6358	15.1851	1	1	0
2	343	387	1.30549	275.447	560.419	361	249.643	21.2279	246.625	25.1456	0	38.0859	20.5606	1	1	0
2	344	751	1.02681	649.682	567.724	507	230.191	17.1736	228.63	12.4258	0	34.5286	17.0967	1	1	0
2	345	569	1.13912	245.513	568.504	509	805.283	444.18	584.673	302.222	0	591.13	444.067	1	1	1
2	346	1257	1.33677	1140.77	574.768	635	249.143	18.38	241.603	15.778	0	41.8488	18.3151	1	1	0
2	347	403	1.76412	106.347	566.588	437	280.755	122.085	259.692	34.6585	0	64.0206	120.517	0	0	1
2	348	586	1.1823	703.886	570.913	632	274.691	103.799	234.179	16.2923	0	78.6915	103.799	1	1	1
2	349	479	1.23959	135.134	571.138	457	711.416	370.753	558.72	294.98	0	488.416	370.753	0	1	1
2	350	694	1.13411	30.7493	573.817	543	246.685	14.2493	237.638	11.1982	0	42.6851	14.2493	0	1	0
2	351	517	1.09861	859.263	577.942	583	233.515	14.1694	229.743	11.4483	0	39.247	14.1382	1	1	0
2	352	517	1.06148	958.511	576.178	559	751.991	311.828	450.818	226	0	556.991	311.828	1	1	1
2	353	667	1.13545	422.576	577.693	570	323.793	83.8389	269.651	51.7867	0	127.402	83.7977	1	1	1
2	354	471	1.62965	1114.51	580.839	558	241.335	17.0304	236.764	13.4968	0	34.2832	17.0014	1	0	0
2	355	372	1.1018	280.957	578.151	374	267.316	51.4141	270.769	51.759	0	51.2032	48.5102	1	1	0
2	356	611	1.40056	582.298	582.556	587	536.917	589.111	506.645	480.215	0	337.86	587.582	1	1	1
2	357	489	1.10117	916.012	580.029	563	574.986	359.245	383.714	198.859	0	379.986	359.245	1	1	1
2	358	746	1.55827	445.523	589.314	818	233.071	17.8041	227.505	10.1323	0	37.2958	17.7959	1	0	0
2	359	368	1.31601	334.538	579.514	455	240.98	12.4035	237.147	11.2342	0	38.9429	12.3991	1	1	0
2	360	593	1.06984	487.246	584.494	507	231.245	11.6741	229.482	9.96193	0	35.1677	11.7976	1	1	0
2	361	591	1.147	1324.22	586.391	507	853.063	499.745	508.555	267.917	0	631.682	499.241	0	1	1
2	362	779	1.07718	57.3736	588.071	692	247.988	17.245	239.243	13.7986	0	42.7991	16.7419	0	1	0
2	363	857	1.39705	313.788	595.825	646	469.842	428.184	463.476	339.012	0	248.865	423.838	1	1	1
2	364	446	1.21698	95.8543	590.883	569	651.561	297.249	553.996	261.606	0	432.608	298.394	0	1	1
2	365	561	1.05595	259.137	592.266	551	343.911	136.043	263.399	50.9848	0	120.258	138.145	1	1	1
2	366	514	1.0335	1167.4	591.591	542	552.862	320.654	415.99	135.242	0	344.862	320.654	0	1	1
2	367	626	1.05694	132.808	593.492	630	661.346	245.403	428.947	177.389	0	438.346	245.403	0	1	1
2	368	472	1.14995	651.61	592.32	563	233.298	14.4012	229.585	12.2036	0	37.3037	14.3972	1	1	0
2	369	532	1.19251	371.38	601.16	518	235.257	11.5914	234.983	11.1606	0	34.4807	11.5435	1	1	0
2	370	723	1.04965	1228.08	601.415	564	1084.76	398.548	608.154	393.863	0	874.888	398.451	0	1	1
2	371	352	1.15702	290.009	601.534	392	944.709	484.094	978.81	526.053	0	711.832	483.954	1	1	1
2	372	239	1.05807	575.025	599.31	389	1395.8	819.273	1143.72	753.309	0	1191.41	820.024	1	1	1
2	373	294	1.06123	221.803	602.752	352	790.784	377.512	605.269	338.832	0	567.494	381.787	1	1	1
2	374	518	1.13757	507.745	605.071	505	264.408	48.6162	247.66	22.6589	0	61.495	48.5444	1	1	0
2	375	452	1.06245	891.033	606.644	445	243.391	21.359	236.119	12.2637	0	49.2966	21.4993	1	1	0
2	376	622	1.03795	977.275	608.968	616	461.484	190.709	351.188	122.952	0	269.154	190.93	1	1	1
2	377	380	1.08547	204.213	610.763	403	425.623	266.465	286.4	69.6663	0	200.945	268.743	1	1	1
2	378	547	1.13953	1117.74	608.356	532	390.825	173.895	325.011	81.6407	0	183.338	174.116	1	1	1
2	379	429	1.36153	21.7762	610.688	420	576.526	257.635	388.988	167.92	0	373.469	257.638	0	1	1
2	380	693	1.04578	1317.56	615.885	646	425.071	377.091	292.431	141.854	0	211.61	376.114	0	1	1
2	381	514	1.111	181.319	613.632	578	707.116	311.377	486.214	263.436	0	484.106	311.363	0	1	1
2	382	1016	1.16967	670.381	625.466	826	647.483	399.556	378.821	159.549	0	451.483	399.556	1	1	1
2	383	531	1.02783	485.038	620.565	568	238.452	15.1409	233.134	12.641	0	37.9648	14.9227	1	1	0
2	384	672	1.18674	626.772	619.933	680	232.101	12.4034	228.354	10.6323	0	32.2221	11.7809	1	1	0
2	385	432	1.32188	39.6389	622.12	579	266.648	28.4474	260.157	22.0786	0	63.6477	28.4474	0	1	0
2	386	658	1.57899	1151.69	618.801	760	731.976	467.508	491.552	323.069	0	523.976	467.508	1	0	1
2	387	616	1.03516	1267.63	624.808	464	254.959	17.2836	241.42	16.4272	0	45.5259	17.4558	0	1	0
2	388	474	1.26592	337.717	624.916	401	349.182	110.755	306.468	85.3871	0	124.387	111.612	1	1	1
2	389	859	1.19837	365.35	631.009	772	252.364	37.3179	236.263	13.3501	0	44.2927	33.9137	1	1	0
2	390	357	1.02998	259.916	621.031	271	852.62	305.252	625.314	283.807	0	616.62	305.252	1	1	1
2	391	541	2.00818	287.048	624.71	425	606.482	396.353	740.571	582.018	0	370.482	396.353	1	0	1
2	392	529	1.18438	1242.46	624.894	601	465.374	175.907	371.185	110.528	0	256.035	175.715	0	1	1
2	393	415	1.14067	877.908	631.373	519	241.607	16.894	235.523	12.7203	0	49.6069	16.894	1	1	0
2	394	434	1.05317	311.744	630.346	448	1239.27	548.458	933.104	403.048	0	1003.27	548.458	1	1	1
2	395	969	1.0087	724.709	637.278	759	249.436	45.19	229.892	13.4166	0	54.1924	44.9167	1	1	0
2	396	955	1.101	436.772	637.28	755	235.207	12.1517	229.783	10.8868	0	40.7338	12.1962	1	1	0
2	397	817	1.63819	590.035	636.106	833	473.07	343.866	555.944	401.373	0	260.995	343.241	1	0	1
2	398	552	1.38486	515.605	635.895	615	239.958	15.8271	233.52	12.3764	0	34.3187	16.3978	1	1	0
2	399	628	1.06944	248.804	642.053	527	905.228	366.466	639.847	296.191	0	669.228	366.466	1	1	1
2	400	761	1.30797	791.167	641.039	748	251.493	55.0603	235.478	22.0693	0	60.2513	55.163	1	1	0
2	401	1252	1.54545	168.917	648.292	824	687.742	301.142	484.4	213.992	0	461.882	299.939	0	0	1
2	402	438	1.09641	203.527	639.897	431	380.026	184.655	307.406	65.051	0	147.831	184.971	1	1	1
2	403	281	1.11032	224.737	637.626	434	731.581	361.711	659.281	371.831	0	495.823	361.481	1	1	1
2	404	569	1.2262	1162.33	645.079	642	693.657	387.329	486.019	298.539	0	485.657	387.329	0	1	1
2	405	365	2.86178	281.37	644.436	673	494.484	249.452	404.564	159.453	0	258.484	249.452	1	0	1
2	406	716	1.35952	538.321	649.915	738	450.28	165.189	353.082	119.171	0	237.358	165.11	1	1	1
2	407	570	1.03928	1212.99	647.316	590	405.802	119.363	323.544	91.9896	0	192.19	116.638	0	1	1
2	408	545	1.06479	326.484	652.73	475	824.876	443.296	592.363	295.377	0	589.598	442.996	1	1	1
2	409	680	1.15746	836.754	656.738	662	718.609	487.018	495.343	248.062	0	527.609	487.018	1	1	1
2	410	499	1.07313	1305.24	651.661	510	343.488	179.575	333.705	125.512	0	125.467	177.169	0	1	1
2	411	1341	1.38361	147.666	665.182	928	424.388	301.672	265.785	75.7986	0	206.039	300.213	0	1	1
2	412	745	1.09714	1102.82	661.33	447	239.644	17.0511	237.446	14.3354	0	35.0201	17.1081	1	1	0
2	413	467	1.15945	1129.6	660.645	464	547.634	255.079	433.634	169.494	0	340.188	255.228	1	1	1
2	414	903	1.01582	1068.16	662.732	739	231.284	17.2364	226.813	11.4015	0	38.2815	17.8804	1	1	0
2	415	639	1.25122	457.59	663.529	675	237.495	14.614	230.069	11.6337	0	39.0119	14.3854	1	1	0
2	416	651	1.06425	51.5561	670.647	633	265.951	74.0652	247.375	35.5543	0	54.079	73.3413	0	1	0
2	417	430	1.46785	1272.14	673.928	453	522.667	240.518	553.635	260.328	0	280.667	240.518	0	1	1
2	418	469	1.09581	597.582	668.241	414	677.882	348.913	474.595	261.777	0	464.882	348.913	1	1	1
2	419	716	1.37075	641.127	670.27	629	240.583	16.3851	231.154	13.4065	0	39.0811	16.5012	1	1	0
2	420	498	1.15287	910.002	667.667	579	1128.49	646.801	656.468	470.654	0	936.492	646.801	1	1	1
2	421	810	1.34651	705.837	671.905	789	243.962	29.7416	228.615	15.4662	0	47.962	29.7416	1	1	0
2	422	521	1.16652	307.457	670.889	544	788.368	422.257	583.831	218.297	0	552.368	422.257	1	1	1
2	423	754	1.04386	384.15	675.443	669	237.532	11.8584	235.284	10.7536	0	28.722	11.5269	1	1	0
2	424	568	1.0974	275.215	670.873	612	734.408	388.755	479.722	190.235	0	498.408	388.755	1	1	1
2	425	468	1.17907	1242.94	670.216	556	1172.52	570.081	988.774	470.719	0	930.523	570.081	0	1	1
2	426	1002	1.12215	222.869	678.86	649	994.379	558.51	702.136	331.043	0	758.596	558.468	1	1	1
2	427	508	1.03988	496.504	674.726	557	239.111	19.331	232.291	12.0127	0	34.4722	18.3991	1	1	0
2	428	276	0.574902	1337.12	673.264	304	466.862	229.877	412.308	187.684	0	250.862	229.877	0	0	1
2	429	752	1.0632	778.883	681.775	675	303.468	104.94	252.253	42.0364	0	112.468	104.94	1	1	1
2	430	1076	1.13297	101.675	682.372	821	1038.51	388.445	501.302	269.5	0	824.469	388.413	0	1	1
2	431	1115	1.18589	1180.77	690.967	748	303.421	237.145	246.912	39.0953	0	92.3275	238.129	0	1	1
2	432	440	1.04782	1302.12	678.584	418	1178.4	539.385	735.295	362.246	0	945.158	544.887	0	1	1
2	433	550	1.10501	993.564	679.187	584	247.858	32.0934	235.316	21.0571	0	56.5771	31.9342	1	1	0
2	434	532	1.16299	1115.59	686.615	605	506.643	343.076	375.284	148.213	0	302.579	343.091	1	1	1
2	435	451	1.10186	608.568	685.65	537	542.81	308.817	383.069	187.687	0	332.315	309.4	1	1	1
2	436	691	1.04881	554.065	691.695	559	639.408	333.938	368.685	150.683	0	426.408	333.938	1	1	1
2	437	390	1.15485	1284.61	691.741	494	639.787	237.624	491.305	169.443	0	397.787	237.624	0	1	1
2	438	441	1.058	525.363	692.168	523	416.857	149.641	333.966	93.6282	0	207.069	149.914	1	1	1
2	439	770	1.18906	153.652	700.875	561	914.715	523.758	534.014	288.529	0	698.715	523.758	0	1	1
2	440	797	1.13205	443.153	703.019	716	566.824	239.496	436.765	152.253	0	357.401	238.177	1	1	1
2	441	656	1.20222	633.453	703.026	680	240.746	25.7277	232.755	12.463	0	38.7706	25.2739	1	1	0
2	442	396	1.37822	332.174	697.558	547	1410.4	538.341	815.03	441.237	0	1188.87	539.405	1	1	1
2	443	442	1.02789	1218.22	699.649	472	646.928	443.289	463.676	300.099	0	406.828	441.794	0	1	1
2	444	467	1.07914	1036.51	703.403	470	237.606	23.7705	232.818	14.8861	0	42.9021	23.5931	1	1	0
2	445	426	1.03534	1143.47	702.585	442	969.179	617.122	708.955	355.48	0	762.423	616.853	0	1	1
2	446	916	1.09302	239.475	705.641	641	1021.51	504.885	526.968	293.006	0	785.872	504.976	1	1	1
2	447	590	1.33402	486.814	707.114	583	755.602	540.975	561.892	337.255	0	545.708	541.925	1	1	1
2	448	415	1.1504	1259.24	702.017	464	732.433	237.535	626.583	191.201	0	490.433	237.535	0	1	1
2	449	616	1.05337	35.5276	708.778	548	251.526	35.6597	253.424	28.81	0	36.8285	34.5671	0	1	0
2	450	587	1.09427	973.862	709.554	529	228.998	16.5512	228.29	16.832	0	34.9565	16.8547	1	1	0
2	451	985	1.16491	1064.5	714.772	814	244.176	17.6363	234.682	12.3292	0	45.2948	16.9646	1	1	0
2	452	592	1.09607	128.809	708.794	535	1153.25	409.867	612.12	363.253	0	937.445	410.098	0	1	1
2	453	704	1.10267	668.477	715.707	678	323.218	92.8515	262.587	45.5769	0	123.381	92.7267	1	1	1
2	454	446	1.19107	1166.47	717.011	443	451.153	398.226	282.422	107.18	0	241.14	399.656	0	1	1
2	455	574	1.0399	84.6585	719.563	529	264.656	39.7821	245.166	14.1137	0	49.0454	40.2517	0	1	0
2	456	506	1.0557	356.538	720.65	505	337.842	285.777	251.144	35.7371	0	129.711	283.629	1	1	1
2	457	480	1.36852	1298.06	724.598	492	532.801	248.574	427.165	146.847	0	296.455	246.154	0	1	1
2	458	642	1.17657	564.33	719.667	491	315.057	132.586	243.023	31.7346	0	105.904	131.052	1	1	1
2	459	433	1.10257	1121.99	724.533	536	260.938	37.7673	243.358	15.2067	0	56.1325	38.0499	1	1	0
2	460	476	1.04399	1207.27	726.237	544	602.838	410.782	373.998	121.13	0	374.298	407.965	0	1	1
2	461	649	1.14286	1254.92	724.453	648	914.998	357.628	571.208	314.394	0	672.998	357.628	0	1	1
2	462	388	1.07957	59.1907	724.015	503	721.726	478.308	618.843	348.612	0	502.819	477.622	0	1	1
2	463	397	0.694769	8.95214	727.62	411	263.898	24.9083	253.486	14.2647	0	45.8248	24.7525	0	0	0
2	464	766	1.28127	221.465	733.753	374	448.07	231.254	284.381	71.4127	0	219.059	227.544	0	1	1
2	465	733	1.02839	279.02	732.24	585	282.549	53.4048	257.357	25.8298	0	59.0735	52.2712	1	1	1
2	466	577	1.09144	594.749	729.376	602	265.226	98.4284	236.302	13.1817	0	63.4136	97.426	1	1	0
2	467	598	1.0796	1319.77	731.08	590	298.292	91.4081	252.067	37.232	0	80.7254	86.709	0	1	1
2	468	327	1.15056	1151.59	731.517	334	339.332	166.99	286.896	43.4233	0	131.356	167.26	0	1	1
2	469	451	1.09551	491.353	733.876	499	516.872	200.949	387.661	177.692	0	304.872	200.949	1	1	1
2	470	402	1.04854	134.96	732.978	493	413.385	273.013	315.027	102.396	0	197.385	273.013	0	1	1
2	471	740	1.15356	386.338	743.274	654	253.719	21.2728	241.528	15.9902	0	50.8746	20.8944	1	1	0
2	472	793	1.0261	728.875	739.142	686	233.375	17.1914	229.102	11.381	0	33.3644	16.9269	1	1	0
2	473	494	1.06075	965.668	737.215	553	238.193	25.5738	232.176	14.6176	0	42.1935	25.5738	1	1	0
2	474	344	1.08646	195.253	735.198	420	651.879	393.11	542.041	258.254	0	433.155	392.683	0	1	1
2	475	499	1.2399	429.974	741.519	588	653.26	288.792	491.291	234.7	0	441.26	288.792	1	1	1
2	476	584	1.02209	520.289	736.62	600	258.383	17.8251	243.692	16.0166	0	50.4833	17.3964	1	1	0
2	477	1526	1.49651	1004.18	752.321	1032	238.189	18.3441	231.713	12.4091	0	42.1599	18.3157	1	1	0
2	478	598	1.05548	168.176	742.192	611	293.809	105.356	260.776	17.9601	0	77.0818	104.877	0	1	1
2	479	728	1.13511	463.196	750.611	682	580.141	227.032	390.784	167.184	0	368.141	227.032	1	1	1
2	480	465	1.26723	555.996	745.058	577	240.884	14.5513	234.084	12.7904	0	36.539	14.7223	1	1	0
2	481	656	1.03846	348.806	750.294	622	242.831	18.222	237.64	13.5012	0	40.4775	18.3691	1	1	0
2	482	724	1.0482	844.925	752.506	676	678.059	319.279	405.677	215.686	0	475.58	320.004	1	1	1
2	483	811	1.69892	237.975	753.255	711	776.685	408.573	707.847	305.631	0	557.345	409.045	1	0	1
2	484	293	1.42961	1156.74	749.184	394	399.294	65.5865	392.338	65.8992	0	189.129	65.6613	0	1	1
2	485	458	1.03358	92.7664	750.952	446	253.74	24.0817	248.924	17.6418	0	35.7691	23.2036	0	1	0
2	486	442	1.16936	1079.66	752.962	264	580.458	316.965	422.805	170.259	0	378.458	316.965	1	1	1
2	487	933	1.20052	668.102	762.748	802	526.949	235.979	355.429	144.624	0	326.443	235.896	1	1	1
2	488	718	1.14577	1053.55	759.717	688	473.435	220.337	348.937	152.898	0	273.065	220.693	1	1	1
2	489	430	1.05658	1244.78	757.674	394	1173.73	670.221	817.7	616.265	0	944.241	668.102	0	1	1
2	490	421	1.30353	68.658	756.705	565	713.335	490.193	544.698	285.77	0	493.335	490.193	0	1	1
2	491	521	0.652206	1331.33	758.486	427	394.602	141.366	328.499	116.294	0	189.321	139.921	0	0	1
2	492	714	1.05082	204.997	763.487	669	1015.99	609.447	963.457	407.659	0	795.988	609.447	0	1	1
2	493	447	1.2442	285.568	760.454	436	547.544	247.406	399.474	152.023	0	331.544	247.406	1	1	1
2	494	555	1.46983	1088.87	768.068	528	668.46	389.557	437.524	223.614	0	466.46	389.557	1	1	1
2	495	343	1.21019	1172.39	761.98	327	464.758	137.376	434.42	82.7521	0	251.021	137.06	0	1	1
2	496	433	1.78917	1188.29	765.813	442	1079	764.296	740.891	464.354	0	863.715	763.943	0	0	1
2	497	490	1.15915	588.206	761.88	589	242.711	14.668	235.018	13.9248	0	44.0102	14.7149	1	1	0
2	498	572	1.04903	1273.52	765.99	589	253.813	24.9437	240.907	14.2689	0	36.5908	24.3076	0	1	0
2	499	448	1.20862	1140.52	766.328	547	265.881	47.3621	245.996	19.3724	0	60.6563	46.4114	0	1	0
2	500	568	0.861219	13.3926	767.989	342	1058.01	496.338	682.94	299.583	0	838.471	496.189	0	0	1
2	501	1004	1.04544	919.776	773.495	650	239.375	16.2835	235.109	12.3408	0	35.6646	16.0905	1	1	0
2	502	441	1.12035	374.213	772.177	543	274.994	109.877	239.524	14.2135	0	72.9945	109.877	1	1	1
2	503	432	1.14079	150.919	771.708	323	675.483	370.298	672.509	295.165	0	458.981	369.779	0	1	1
2	504	536	1.41731	957.095	778.479	468	239.844	19.1254	234.132	15.269	0	38.562	18.7222	1	1	0
2	505	866	1.43312	36.2483	780.186	633	610.537	432.959	479.284	322.711	0	390.537	432.959	0	1	1
2	506	300	1.12305	269.283	769.34	339	879.637	497.679	626.967	327.687	0	662.56	496.565	1	1	1
2	507	705	1.05705	809.847	776.44	566	247.067	29.1054	235.929	13.9265	0	41.03	28.9303	1	1	0
2	508	483	1.17316	439.344	775.778	365	517.299	152.199	336.582	107.514	0	305.299	152.199	1	1	1
2	509	462	1.21183	973.747	777.413	566	236.329	17.9997	231.701	11.7607	0	39.7491	18.0096	1	1	0
2	510	386	1.23363	1197.7	775.899	517	757.582	333.883	499.521	192.421	0	542.493	333.926	0	1	1
2	511	801	1.34642	106.315	784.935	610	370.159	234.866	306.26	97.0314	0	152.159	233.959	0	1	1
2	512	686	1.09659	532.845	779.093	529	514.531	222.503	376.57	152.089	0	308.531	222.503	1	1	1
2	513	771	1.03229	1108.42	780.376	552	293.043	99.7991	247.137	37.5776	0	91.0435	99.7991	0	1	1
2	514	815	1.0908	731.26	780.429	689	406.946	159.921	315.171	116.583	0	204.946	159.921	1	1	1
2	515	670	1.27162	423.775	785.843	690	769.536	352.597	456.2	220.156	0	560.475	354.448	1	1	1
2	516	500	1.1421	1236.64	779.632	483	1142.35	822.899	688.848	501.411	0	926.615	823.159	0	1	1
2	517	750	1.42673	67.5493	786.647	720	1198.7	700.381	764.58	422.549	0	978.699	700.381	0	1	1
2	518	966	1.25531	237.151	793.332	586	790.981	405.421	583.688	336.656	0	570.981	405.421	0	1	1
2	519	808	1.12353	174.91	792.02	446	361.756	228.116	266.446	36.41	0	141.765	228.147	0	1	1
2	520	518	1.10836	631.888	783.529	488	403.402	177.82	303.89	87.05	0	205.344	177.766	1	1	1
2	521	599	1.07235	606.075	790.192	594	252.613	24.6573	242.386	18.0122	0	55.2761	24.5647	1	1	0
2	522	844	1.42617	1319.89	792.808	821	239.48	18.5529	232.898	14.9438	0	37.4799	18.5529	0	1	0
2	523	884	1.4521	149.549	798.753	780	406.215	319.497	297.558	126.465	0	191.694	319.947	0	1	1
2	524	441	1.08257	268.964	787.732	534	930.796	484.865	764.132	352.51	0	713.225	483.558	1	1	1
2	525	676	1.19589	1127.77	798.17	619	249.409	26.3418	237.88	13.7049	0	47.2084	26.3029	0	1	0
2	526	433	1.10257	395.501	796.296	542	694.354	324.796	494.804	259.683	0	491.55	324.565	1	1	1
2	527	572	1.06806	511.056	796.143	542	708.208	310.733	471.409	199.806	0	501.288	311.251	1	1	1
2	528	630	1.19898	122.129	803.383	567	1079.94	778.047	791.56	504.286	0	866.596	778.993	0	1	1
2	529	552	1.02652	1002.96	798.947	576	251.939	24.587	243.197	20.063	0	53.2622	25.0552	1	1	0
2	530	536	1.1052	837.174	804.034	547	569.362	279.043	394.323	181.221	0	358.254	279.255	1	1	1
2	531	452	1.08401	914.097	799.633	505	727.493	523.29	497.338	346.826	0	514.592	523.2	1	1	1
2	532	757	1.38414	195.954	809.392	576	997.026	677.215	823.269	544.981	0	777.026	677.215	0	1	1
2	533	749	1.05294	562.618	805.582	686	488.745	236.016	370.554	163.038	0	285.367	234.886	1	1	1
2	534	786	1.17696	716.095	806.262	624	254.833	42.3925	234.81	12.6204	0	52.8333	42.3925	1	1	0
2	535	574	1.10525	1246.02	804.561	458	631.347	274.659	537.747	198.196	0	417.203	274.041	0	1	1
2	536	478	1.07518	1276.34	803.356	545	796.978	530.347	569.81	408.854	0	590.292	529.483	0	1	1
2	537	756	1.10995	801.636	810.294	688	475.41	170.292	330.393	117.694	0	266.201	170.531	1	1	1
2	538	570	1.09919	44.0456	809.6	436	373.291	209.157	272.96	37.8244	0	153.291	209.157	0	1	1
2	539	978	1.07324	1086.81	816.058	776	291.536	150.399	238.005	18.5787	0	90.5206	149.563	0	1	1
2	540	565	1.07007	1219.81	813.032	582	560.997	276.225	388.887	165.14	0	346.691	276.673	0	1	1
2	541	619	1.1461	1152.8	814.667	644	244.006	15.534	238.916	14.5107	0	42.4348	15.3863	0	1	0
2	542	524	1.02762	624.698	818.826	463	241.073	13.5763	234.989	12.548	0	43.4039	13.4819	1	1	0
2	543	435	1.13581	961.977	818.274	457	666.834	451.847	539.561	310.758	0	454.271	450.931	1	1	1
2	544	583	1.0161	529.532	820.283	586	669.881	234.032	439.221	202.601	0	463.881	234.032	1	1	1
2	545	1230	1.67567	226.602	824.333	843	678.546	461.641	436.13	320.331	0	460.27	460.066	0	0	1
2	546	461	1.37617	314.028	820.803	582	244.574	21.7245	244.113	14.7578	0	48.5653	22.2699	1	1	0
2	547	368	1.10362	928.576	822.288	364	923.64	442.413	685.989	418.522	0	709.832	442.246	1	1	1
2	548	458	1.04854	656.175	823.566	467	250.332	22.2326	243.596	21.8115	0	52.1949	22.2241	1	1	0
2	549	469	1.17655	680.286	825.866	440	239.364	14.3058	233.665	13.112	0	39.1136	14.0533	1	1	0
2	550	413	1.06793	68.2082	823.581	457	332.249	167.14	271.567	61.8431	0	113.254	166.673	0	1	1
2	551	600	1.06818	773.163	829.563	604	318.541	125.981	263.32	55.0003	0	113.121	125.789	1	1	1
2	552	1056	1.18009	908.387	836.089	700	337.369	164.768	249.74	23.1359	0	123.784	164.774	1	1	1
2	553	592	1.07164	704.532	830.345	598	260.14	58.8509	240.277	23.476	0	58.1204	58.8335	1	1	0
2	554	656	1.08146	131.802	832.422	634	320.973	206.935	250.282	33.1069	0	110.606	206.313	0	1	1
2	555	818	1.46366	977.531	841.065	688	416.828	251.669	256.658	33.8314	0	202.828	251.669	1	1	1
2	556	514	1.14642	587.99	831.537	581	241.928	15.3671	236.27	13.6513	0	45.0964	15.8036	1	1	0
2	557	516	1.05771	33.2674	831.587	572	734.836	378.407	629.558	361.972	0	518.785	378.094	0	1	1
2	558	640	1.07726	93.3328	837.652	514	255.212	57.3429	246.702	14.217	0	41.4708	57.5784	0	1	0
2	559	757	1.03021	832.947	836.576	662	634.849	249.947	428.312	195.751	0	422.542	250.109	1	1	1
2	560	466	1.17119	1195.17	838.436	548	251.283	42.9463	240.006	16.5973	0	51.6642	41.695	0	1	0
2	561	858	1.22334	1296.97	841.28	777	252.063	33.8336	242.084	22.7074	0	54.6139	34.1621	0	1	0
2	562	688	1.04114	1131.9	841.449	550	414.278	136.182	313.874	66.9728	0	210.278	136.182	0	1	1
2	563	416	1.02879	1233.89	838.048	392	881.957	575.694	540.173	312.108	0	676.036	576.649	0	1	1
2	564	463	1.20408	999.644	843.302	434	733.954	375.704	519.57	258.502	0	519.954	375.704	1	1	1
2	565	684	1.10206	742.262	847.589	666	347.883	99.3788	278.339	42.8236	0	142.014	98.8708	1	1	1
2	566	593	1.14879	623.295	845.963	631	234.948	14.871	231	12.5077	0	40.1743	14.7679	1	1	0
2	567	620	1.10657	228.308	844.892	522	294.941	88.3046	276.821	83.7563	0	79.5958	88.8612	0	1	1
2	568	636	1.04553	867.684	849.522	579	846.862	492.008	489.877	344.815	0	633.86	492.008	1	1	1
2	569	506	1.34631	1022.68	847.125	634	253.681	41.6707	239.358	20.5245	0	45.1104	38.3705	1	1	0
2	570	437	1.08325	1105.42	849.048	372	917.871	412.68	604.284	406.497	0	713.871	412.68	0	1	1
2	571	725	1.0878	1166.19	852.368	585	323.817	186.326	248.993	61.2138	0	121.658	185.504	0	1	1
2	572	1038	1.49455	941.19	866.511	829	455.747	142.253	355.049	85.2826	0	241.747	142.253	1	1	1
2	573	761	1.17769	797.886	864.359	694	693.624	375.164	427.677	269.453	0	485.203	374.893	1	1	1
2	574	378	1.08431	161.886	856.164	395	245.37	20.4885	240.987	12.2724	0	36.8987	20.0323	0	1	0
2	575	548	1.11484	553.259	862.867	456	241.2	17.5834	231.872	14.0204	0	42.7456	16.85	1	1	0
2	576	610	1.05837	1226.53	860.762	610	750.485	616.041	474.141	235.048	0	552.47	616.049	0	1	1
2	577	758	1.04999	897.577	866.935	679	532.76	234.903	346.244	101.898	0	318.863	234.957	1	1	1
2	578	352	1.26068	32.483	862.349	483	289.437	59.2157	280.869	41.1151	0	75.4369	59.2157	0	1	1
2	579	588	1.12524	184.67	868.639	448	248.864	34.0645	241.791	12.0752	0	38.8103	34.0675	0	1	0
2	580	393	1.10557	85.9644	862.226	366	736.014	469.349	645.275	355.495	0	525.456	469.634	0	1	1
2	581	516	1.13329	60.2674	868.868	573	274.834	88.0775	246.754	18.2234	0	63.4834	88.6872	0	1	1
2	582	508	1.56986	207.496	869.862	533	267.214	65.3262	303.474	156.546	0	56.5797	65.3669	0	0	0
2	583	434	1.29703	232.318	867.834	561	839.948	388.428	548.892	357.512	0	629.483	388.652	0	1	1
2	584	540	1.13394	1099.35	868.446	600	739.513	425.066	447.65	259.458	0	535.513	425.066	0	1	1
2	585	589	1.05588	108.216	875.37	326	455.702	418.214	257.114	30.4419	0	248.261	417.014	0	1	1
2	586	433	1.04926	142.982	875.284	368	237.59	11.0534	238.305	10.0738	0	32.4103	11.105	0	1	0
2	587	494	1.02016	673.008	878.941	547	745.373	553.933	426.729	246.591	0	543.676	553.644	1	1	1
2	588	705	1.1062	1172.38	878.87	598	243.898	22.235	236.687	20.1906	0	43.6722	21.5494	0	1	0
2	589	638	1.04225	825.37	881.955	565	283.784	85.4721	246.371	29.262	0	74.2354	84.286	1	1	1
2	590	246	1.0921	10.2642	879.163	325	270.877	16.9202	265.028	15.0519	0	56.8769	16.9202	0	1	0
2	591	824	1.09965	860.924	885.743	715	915.187	653.444	509.888	492.039	0	702.187	653.444	1	1	1
2	592	527	1.71203	118.903	893.562	604	244.488	16.4213	240.586	11.672	0	40.7632	16.4619	0	0	0
2	593	1136	1.13811	966.672	892.013	853	499.92	187.544	368.089	116.127	0	285.92	187.544	1	1	1
2	594	828	1.18047	772.318	894.745	753	546.498	289.535	365.365	172.901	0	338.498	289.535	1	1	1
2	595	716	1.02402	1033.9	886.785	587	251.106	19.7847	240.959	17.6027	0	43.5945	18.1797	0	1	0
2	596	394	1.0469	163.777	885.68	489	238.515	13.9118	240.977	13.6861	0	32.3926	14.3756	0	1	0
2	597	466	1.1336	541.839	886.861	468	237.709	14.996	233.914	13.0436	0	42.4316	14.9748	1	1	0
2	598	379	1.0482	86.5858	888.588	482	764.129	513.631	669.475	370.039	0	559.506	514.37	0	1	1
2	599	469	1.05347	730.503	889.041	544	1185.97	769.68	621.554	462.656	0	978.456	769.575	1	1	1
2	600	708	1.05972	1139.53	889.836	663	509.368	295.876	383.14	161.73	0	305.368	295.876	0	1	1
2	601	605	1.44142	569.101	889.75	720	232.722	12.526	231.311	10.9982	0	37.6597	12.5793	1	1	0
2	602	446	1.06139	26.6771	899.135	524	778.147	401.94	539.783	314.609	0	564.147	401.94	0	1	1
2	603	261	1.055	1012.14	899.188	412	885.073	525.829	823.295	492.332	0	671.073	525.829	0	1	1
2	604	674	1.09528	1100.59	901.908	513	358.62	231.549	247.785	26.4773	0	154.62	231.549	0	1	1
2	605	775	1.93486	619.475	919.825	667	891.186	524.371	666.303	410.531	0	690.561	524.102	1	0	1
2	606	448	1.1537	496.748	912.107	544	585.862	454.298	636.839	417.001	0	392.311	454.54	1	1	1
2	607	649	1.30122	685.593	918.527	626	293.693	102.319	256.615	34.9362	0	91.6933	102.319	1	1	1
2	608	554	1.01729	179.22	917.334	508	243.953	19.7768	238.785	11.7129	0	38.9528	19.7768	0	1	0
2	609	455	1.28523	211.829	918.066	440	262.314	29.8653	255.114	17.4968	0	57.525	29.9457	0	1	0
2	610	472	1.19766	120.864	919.246	512	241.332	25.1744	239.462	12.1468	0	38.2051	25.1906	0	1	0
2	611	771	1.20494	1060.95	923.053	441	724.658	537.147	433.367	235.103	0	522.329	537.4	0	1	1
2	612	418	1.14214	600.639	918.928	531	1218.87	451.871	952.778	313.27	0	1018.81	451.863	1	1	1
2	613	309	1.06091	1036.76	919.278	440	670.95	360.171	569.909	320.704	0	466.282	360.773	0	1	1
2	614	701	1.21539	1084.47	927.907	702	682.588	423.834	419.335	145.205	0	480.118	424.486	0	1	1
2	615	605	1.06172	148.529	923.729	578	237.656	17.4157	234.57	11.0524	0	33.3927	17.3277	0	1	0
2	616	450	1.2592	637.629	927.644	570	533.802	403.928	319.356	155.678	0	331.805	403.941	1	1	1
2	617	484	1.11255	719.236	928.537	553	1028.67	744.254	671.209	557.626	0	823.998	745.451	1	1	1
2	618	777	1.01965	803.985	930.296	683	811.775	615.447	481.49	371.006	0	604.839	614.708	1	1	1
2	619	597	1.22813	900.34	925.196	646	692.929	573.244	454.838	294.703	0	484.988	573.439	1	1	1
2	620	540	1.04367	229.857	936.685	426	1002.66	542.19	659.941	392.851	0	798.185	542.269	0	1	1
2	621	535	1.03955	263.675	935.991	446	320.395	135.588	267.925	39.0282	0	118.765	134.257	0	1	1
2	622	856	1.57147	759.113	948.576	864	258.475	46.7506	244.64	21.5646	0	53	45.8472	1	0	0
2	623	621	1.08385	303.778	946.06	624	352.641	229.57	272.787	45.7985	0	149.865	228.216	0	1	1
2	624	932	1.25671	972.51	947.845	728	248.696	34.3027	236.62	12.7619	0	40.4451	32.9209	0	1	0
2	625	372	1.2034	205.562	942.274	490	369.316	287.913	255.269	43.3451	0	164.316	287.913	0	1	1
2	626	760	1.17196	681.734	948.316	665	578.105	334.754	402.746	201.704	0	376.105	334.754	1	1	1
2	627	417	1.05768	154.576	950.693	503	242.688	20.951	240.417	13.4364	0	37.6879	20.951	0	1	0
2	628	630	1.15828	910.781	955.095	648	279.199	164.991	235.038	16.6358	0	75.6451	164.171	0	1	1
2	629	718	1.04988	113.518	959.238	614	242.51	25.1579	233.414	12.2939	0	38.7915	25.1114	0	1	0
2	630	429	1.1355	250.65	955.233	431	364.244	245.137	269.515	73.1928	0	159.503	245.418	0	1	1
2	631	232	0.814293	3.375	961.276	331	444.529	102.012	369.267	89.7925	0	235.06	102.57	0	0	1
2	632	845	1.06774	554.904	969.323	613	514.178	202.971	356.404	137.978	0	314.367	203.291	1	1	1
2	633	665	1.05942	870.02	966.397	549	232.24	16.1397	229.725	13.1707	0	36.5792	16.1912	1	1	0
2	634	537	1.06914	700.819	970.337	433	332.695	160.928	242.696	38.9445	0	130.494	161.037	1	1	1
2	635	458	1.12213	213.421	967.356	392	299.63	106.541	243.718	17.1366	0	94.6301	106.541	0	1	1
2	636	337	1.13455	334.869	970.721	323	870.254	740.162	643.359	565.969	0	664.254	740.162	0	1	1
2	637	920	1.29655	592.72	975.966	816	338.251	224.146	251.391	43.0899	0	135.729	223.673	1	1	1
2	638	349	1.17441	239.066	973.716	473	243.975	16.476	236.072	10.4317	0	38.5645	16.3893	0	1	0
2	639	1019	1.27532	997.708	987.084	740	237.541	14.2622	231.674	11.7776	0	35.7757	14.1654	0	1	0
2	640	483	1.10868	141.133	975.818	482	239.755	16.6531	237.584	12.205	0	34.8174	16.6346	0	1	0
2	641	496	1.09166	314.746	978.002	441	1202.03	900.126	726.29	738.778	0	996.029	900.126	0	1	1
2	642	512	1.18084	971.432	982.592	544	244.522	26.1553	237.326	15.8195	0	42.8989	26.3523	0	1	0
2	643	554	1.03078	82.0903	983.197	584	252.846	31.2493	236.776	15.4856	0	47.3973	30.9494	0	1	0
2	644	893	1.04665	829.608	985.694	660	239.012	18.1472	231.572	12.7261	0	42.4636	18.5834	1	1	0
2	645	643	1.05717	265.711	983.82	618	306.584	57.5152	271.336	36.4277	0	100.584	57.5152	0	1	1
2	646	512	1.1509	796.879	985.586	577	239.811	20.0437	235.961	15.343	0	39.4177	19.938	1	1	0
2	647	429	1.17473	201.585	983.795	512	242.266	13.1597	239.443	11.2738	0	37.2656	13.1597	0	1	0
2	648	1413	2.18032	1248.19	1000.42	1054	530.255	345.619	532.625	306.954	0	336.705	345.21	0	0	1
2	649	517	1.12509	164.834	989.505	562	240.648	20.5321	237.091	10.1882	0	35.6477	20.5321	0	1	0
2	650	553	1.23796	19.6148	992.235	478	283.312	59.4001	258.557	34.0625	0	69.5	59.4316	0	1	1
2	651	589	1.06373	114.981	993.192	505	252.923	29.6174	241.007	21.9643	0	48.8337	29.5986	0	1	0
2	652	591	1.13076	691.477	992.222	529	236.673	14.5735	234.357	17.2999	0	34.2155	14.4256	1	1	0
2	653	833	1.56009	881.796	996.222	823	246.561	22.9415	238.866	15.7124	0	47.5917	22.6589	0	0	0
2	654	795	1.11824	943.189	995.075	720	736.686	498.209	417.611	170.803	0	535.686	498.209	0	1	1
2	655	523	1.0634	300.017	997.369	545	303.354	104.175	261.096	38.0947	0	97.3541	104.175	0	1	1
2	656	350	1.06783	337.346	996.689	473	578.252	305.169	442.029	170.042	0	372.252	305.169	0	1	1
2	657	297	0.870273	6.77441	1004.56	377	258.231	27.6215	249.69	16.9303	0	44.2308	27.6215	0	0	0
2	658	538	1.25106	475.004	1002.62	626	240.76	24.9876	234.691	12.2311	0	48.9665	24.7786	0	1	0
2	659	448	1.4695	431.636	1001.35	623	236.377	18.4289	231.4	12.1353	0	49.2151	18.1298	0	1	0
2	660	501	1.07479	369.313	1005.41	559	318.746	219.902	274.269	91.1731	0	115.478	218.87	0	1	1
2	661	486	1.03102	137.156	1006.27	550	238.591	12.7403	235.975	10.8626	0	34.0364	12.7429	0	1	0
2	662	461	1.09318	613.432	1005.77	498	991.528	481.044	633.822	416.307	0	787.528	481.044	1	1	1
2	663	679	1.28713	754.757	1008.68	685	344.918	134.444	316.258	139.525	0	141.918	134.444	0	1	1
2	664	405	1.08902	235.469	1008.9	437	257.007	32.5428	242.21	17.1331	0	51.3867	32.4643	0	1	0
2	665	768	0.795484	1064.77	1009.85	599	235.846	14.7639	233.339	12.3959	0	37.0234	14.2269	0	0	0
2	666	457	1.2563	713.144	1007.69	581	779.964	427.831	662.361	418.052	0	576.964	427.831	1	1	1
2	667	425	1.71111	1314.4	1010.99	597	208.615	9.00162	208.148	8.3547	0	28.2278	9.52593	0	0	0
2	668	404	0.821383	211.592	1011.68	337	249.97	23.671	242.094	13.9745	0	44.9703	23.671	0	0	0
2	669	320	0.868637	1283.18	1011.96	395	228.567	17.9783	222.272	12.2913	0	34.5671	17.9783	0	0	0
2	670	316	1.12586	1214.93	1012.66	430	823.4	644.21	809.484	607.814	0	629.544	644.11	0	1	1
2	671	317	0.669209	283.06	1015.4	346	812.991	692.115	592.89	441.217	0	606.991	692.115	0	0	1
2	672	404	0.522781	58.9703	1016.39	348	271.928	50.8335	254.584	17.7703	0	62.8305	51.6963	0	0	1
2	673	382	0.795143	188.62	1015.61	407	245.668	24.6602	240.22	21.313	0	40.6683	24.6602	0	0	0
2	674	419	0.691207	569.384	1016.06	396	639.083	289.585	444.558	236.364	0	435.245	289.394	0	0	1
2	675	242	1.21236	635.566	1016.81	372	906.449	455.492	753.252	369.896	0	702.449	455.492	0	1	1
2	676	293	0.570446	521.297	1017.98	310	326.065	129.124	301.567	80.8896	0	127.065	129.124	0	0	1
2	677	267	0.915521	859.367	1018.69	354	242.325	19.5678	234.566	13.2834	0	44.6864	19.7788	0	1	0
3	1	650	0.809435	327.774	14.3769	555	427.393	253.117	310.175	75.2184	0	193.638	247.658	0	0	1
3	2	312	0.59176	367.34	7.19872	293	1272.84	683.625	722.946	536.479	0	1030.7	683.178	0	0	1
3	3	375	0.717649	451.299	9.66133	406	682.485	384.771	530.637	267.054	0	451.187	379.604	0	0	1
3	4	528	0.495179	902.883	7.28977	399	389.456	127.229	301.64	77.7618	0	187.396	122.97	0	0	1
3	5	310	0.830445	968.548	9.06774	299	1007.21	585.227	821.403	453.914	0	793.211	585.227	0	0	1
3	6	420	0.732407	1069.9	9.23333	405	237.353	16.4824	235.174	13.5752	0	32.4938	16.2962	0	0	0
3	7	239	1.11335	1100.74	6.28033	371	666.186	409.146	510.151	265.36	0	460.307	409.266	0	1	1
3	8	207	0.60546	1032.01	6.01449	155	390.581	89.2497	323.971	80.2727	0	178.426	89.7247	0	0	1
3	9	558	1.02891	1154.45	13.0806	555	243.6	22.2328	236.358	12.4033	0	43.4324	22.048	0	1	0
3	10	517	1.09601	393.28	17.3269	466	801.627	590.658	515.074	357.189	0	560.24	591.897	0	1	1
3	11	360	1.10352	947.561	16.4861	427	807.473	357.179	694.286	270.065	0	593.473	357.179	0	1	1
3	12	707	1.04415	698.156	24.2023	607	239.086	23.8083	230.877	11.7331	0	49.0082	23.7781	1	1	0
3	13	401	1.19758	1034.46	21.6085	477	269.199	32.1798	247.913	18.5896	0	57.7673	32.398	0	1	0
3	14	552	1.41932	415.428	30.192	653	873.891	497.177	622.772	410.401	0	633.09	498.34	0	1	1
3	15	612	1.0974	978.139	36.049	421	407.613	255.529	304.851	106.797	0	193.613	255.529	0	1	1
3	16	434	1.09074	1102.09	30.3018	458	560.312	288.315	411.903	166.027	0	353.618	288.297	0	1	1
3	17	661	1.07847	927.791	34.2088	642	275.428	67.8801	241.374	16.2611	0	69.3162	65.9998	0	1	1
3	18	548	1.12903	286.124	36.7518	443	848.339	571.495	537.646	354.746	0	640.806	571.188	0	1	1
3	19	385	1.0646	1053.74	34.1429	490	503.843	348.4	449.961	268.234	0	296.563	348.375	0	1	1
3	20	577	1.13025	369.107	37.1456	521	945.956	748.658	643.52	460.255	0	702.023	749.176	0	1	1
3	21	467	1.08533	1004.86	41.6531	542	525.017	174.183	412.732	148.641	0	311.079	174.202	0	1	1
3	22	394	1.27908	720.569	46.165	543	241.72	25.9886	241.693	18.3215	0	49.4733	25.7921	1	1	0
3	23	586	1.05037	257.77	47.3549	480	256.815	35.4489	241.317	15.6829	0	50.8104	35.1676	0	1	0
3	24	663	1.06778	340.754	52.1765	520	913.329	455.839	518.852	257.728	0	669.04	456.177	0	1	1
3	25	363	1.16119	958.675	49.3829	493	623.59	430.246	588.342	286.176	0	409.728	430.303	0	1	1
3	26	735	1.04916	641.476	51.9537	664	240.755	16.5546	236.533	13.1642	0	48.2892	16.4913	1	1	0
3	27	412	1.14898	1085.68	48.0243	391	266.731	47.0001	246.41	18.1779	0	58.7315	47.0001	0	1	0
3	28	591	1.07346	305.76	53.8308	610	635.674	359.509	421.311	197.304	0	413.254	356.677	0	1	1
3	29	481	1.39238	191.692	54.9002	437	695.33	552.661	618.094	518.668	0	482.33	552.661	0	1	1
3	30	514	1.10241	234.321	59.7607	566	619.525	376.143	414.527	240.461	0	410.235	375.286	0	1	1
3	31	497	1.0921	1129.23	60.2052	542	279.956	73.6629	248.569	27.2616	0	72.6827	73.3883	0	1	1
3	32	823	1.36097	164.882	62.4338	779	1111.17	771.989	864.911	585.479	0	898.167	771.989	0	1	1
3	33	529	1.15488	434.907	58.8979	460	285.861	99.2679	246.662	17.5171	0	65.3978	91.4525	0	1	1
3	34	824	1.50376	476.149	69.6286	833	494.663	297.576	365.637	161.588	0	295.93	298.03	1	0	1
3	35	395	1.10677	1046.27	66.2835	296	320.919	147.507	257.81	29.1984	0	113.101	147.488	0	1	1
3	36	233	1.12855	1065.2	61.5107	267	268.824	19.7702	269.554	41.3708	0	60.824	19.7702	0	1	0
3	37	412	1.20616	1097.91	64.9757	514	254.774	19.3289	243.854	16.4758	0	46.7743	19.3289	0	1	0
3	38	428	1.14771	392.271	79.8879	505	784.925	438.71	506.575	300.636	0	539.925	438.71	0	1	1
3	39	457	1.18769	427.694	79.1575	327	330.312	120.712	271.556	75.5837	0	99.4648	112.334	1	1	1
3	40	942	1.68644	981.633	84.9225	683	902.143	459.296	604.171	385.582	0	693.794	458.609	0	0	1
3	41	1602	1.49791	344.436	86.4407	1081	699.729	354.446	432.361	178.622	0	455.194	353.902	0	1	1
3	42	442	1.34024	1066.05	78.5747	493	684.207	587.544	674.511	357.338	0	476.207	587.544	0	1	1
3	43	660	1.03726	1012.97	86.8909	613	1080.84	711.703	610.771	479.995	0	874.25	711.658	0	1	1
3	44	663	1.51896	449.514	91.632	588	241.566	15.1871	245.121	51.9962	0	38.216	14.384	1	0	0
3	45	724	1.18946	254.49	90.4599	664	666.623	327.994	425.47	265.372	0	458.03	327.889	0	1	1
3	46	425	1.02865	1159.05	90.5247	498	524.819	240.95	396.082	146.14	0	321.954	240.955	0	1	1
3	47	536	1.05716	646.037	92.9496	575	246.558	16.1453	241.782	13.1638	0	52.6974	16.0638	1	1	0
3	48	734	1.34504	571.369	92.7807	717	240.109	15.308	233.18	11.8496	0	44.1088	15.308	1	1	0
3	49	861	1.61381	735.302	103.505	643	246.137	22.4087	237.75	14.5888	0	50.7932	22.2737	1	0	0
3	50	505	1.2343	1040.89	96.6238	485	548.485	425.43	390.836	200.844	0	340.485	425.43	0	1	1
3	51	620	1.11746	44.8194	97.6387	634	537.562	246.636	411.192	163.205	0	324.855	246.741	0	1	1
3	52	501	1.25701	953.142	95.6786	587	445.726	116.278	397.271	88.8594	0	242.61	114.778	0	1	1
3	53	681	1.30297	281.897	102.01	598	719.773	436.574	524.305	325.405	0	510.978	436.489	0	1	1
3	54	1078	1.81994	682.512	112.837	1018	549.47	153.814	421.644	147.521	0	353.47	153.814	1	0	1
3	55	343	1.1147	1080.28	94.9155	476	683.836	211.625	609.067	212.207	0	475.836	211.625	0	1	1
3	56	745	1.18077	709.987	106.005	707	312.598	93.995	306.459	57.1377	0	116.598	93.995	1	1	1
3	57	517	1.1191	82.472	101.325	581	640.909	372.606	435.416	267.197	0	429.509	373.65	0	1	1
3	58	650	1.57873	420.265	101.249	650	605.018	435.758	465.165	310.388	0	378.875	428.056	1	0	1
3	59	538	1.28502	195.022	104.645	617	435.35	133.071	344.816	105.074	0	222.35	133.071	0	1	1
3	60	673	1.15113	309.663	109.481	669	499.432	379.459	275.951	81.5206	0	280.795	378.63	0	1	1
3	61	522	1.03156	1116.1	109.812	560	612.998	253.625	445.077	225.212	0	404.998	253.625	0	1	1
3	62	1533	1.1334	161.3	119.859	1008	411.588	200.313	313.945	114.593	0	198.604	200.3	0	1	1
3	63	595	1.35869	404.504	123.976	665	705.638	397.082	464.484	264.578	0	475.959	399.076	1	1	1
3	64	459	1.16017	574.294	119.024	555	265.942	22.4877	256.366	22.1312	0	69.9423	22.4877	1	1	0
3	65	538	1.33143	533.037	120.885	642	648.447	416.356	491.883	306.264	0	450.875	415.938	1	1	1
3	66	593	1.2163	1027.15	121.029	608	737.416	388.29	489.302	305.852	0	530.387	388.123	0	1	1
3	67	476	1.17478	1072.93	123.181	503	645.028	296.832	465.132	215.328	0	437.028	296.832	0	1	1
3	68	711	1.23188	230.257	131.602	712	338.935	111.481	278.018	53.5502	0	132.767	111.377	0	1	1
3	69	604	1.06888	490.828	132.275	614	951.119	466.733	539.083	338.643	0	750.275	466.132	1	1	1
3	70	663	1.14465	764.922	137.887	670	226.597	16.4792	226.451	12.3042	0	35.9104	17.9334	1	1	0
3	71	659	1.11027	595.69	140.616	646	439.862	232.972	317.516	128.446	0	243.18	233.476	1	1	1
3	72	546	1.12732	1050.71	138.174	512	314.053	80.8853	261.183	35.912	0	106.518	80.5736	0	1	1
3	73	768	1.47214	940.732	151.243	703	240.993	15.0751	236.077	13.4829	0	47.0327	15.085	1	1	0
3	74	689	1.50267	122.801	146.038	713	320.711	72.026	283.563	52.4836	0	111.302	71.9987	0	0	1
3	75	1319	1.03737	31.887	151.722	892	516.07	191.176	371.204	114.118	0	303.07	191.176	0	1	1
3	76	775	1.20094	1116.44	152.108	730	837.959	620.082	515.985	268.715	0	631.719	620.916	0	1	1
3	77	1569	1.13946	80.5112	163.947	969	506.809	233.985	325.765	111.219	0	294.927	234.445	0	1	1
3	78	631	1.22775	1028.31	156.808	536	234.953	12.9547	228.322	11.0297	0	32.4328	11.5193	0	1	0
3	79	569	1.14868	179.54	160.17	611	395.46	186.15	299.109	62.1911	0	187.686	186.152	0	1	1
3	80	644	1.19187	728.158	166.418	500	253.628	30.4272	236.12	20.5619	0	57.718	30.4103	1	1	0
3	81	782	1.0868	320.831	165.662	494	238.399	14.1535	232.178	11.107	0	34.7267	13.3367	1	1	0
3	82	888	1.1295	491.68	163.889	771	701.276	390.177	374.454	222.819	0	498.75	390.317	1	1	1
3	83	697	1.52655	1050.21	173.092	718	237.028	17.2185	231.407	12.757	0	36.7563	15.9631	0	0	0
3	84	814	1.08068	910.456	170.805	715	637.257	359.503	417.822	230.502	0	442.257	359.503	1	1	1
3	85	1471	1.64177	1164.88	177.181	1161	424.934	151.717	308.584	109.427	0	227.848	151.541	0	0	1
3	86	639	1.06609	386.768	170.416	633	616.45	344.203	409.131	211.599	0	418.616	344.315	1	1	1
3	87	432	1.04257	699.067	171.382	453	742.34	443.647	606.921	384.956	0	546.34	443.647	1	1	1
3	88	485	1.03909	966.903	171.295	551	243.285	17.178	237.88	14.4669	0	49.323	16.851	1	1	0
3	89	756	1.09307	1089.71	177.583	688	599.938	333.284	368.317	172.095	0	397.254	332.05	0	1	1
3	90	702	1.04444	1314.04	178.688	655	218.31	17.9821	212.873	10.6607	0	32.3893	16.7805	0	1	0
3	91	480	1.18688	108.454	185.137	445	1301.45	663.774	696.142	496.533	0	1091.47	663.749	0	1	1
3	92	404	1.10513	152.842	182.683	357	698.725	368.356	750.215	449.262	0	489.725	368.356	0	1	1
3	93	684	1.28852	676.396	187.075	714	458.742	452.363	303.259	186.591	0	263.567	451.938	1	1	1
3	94	765	1.35881	320.097	190.65	771	236.877	16.6963	233.217	12.9898	0	39.5811	16.7029	1	1	0
3	95	467	1.0223	184.692	191.97	538	799.993	480.66	553.91	314.697	0	592.327	480.721	0	1	1
3	96	673	1.10439	734.04	192.975	664	245.05	22.5359	232.382	13.778	0	51.0873	22.3588	1	1	0
3	97	789	1.25929	144.911	201.205	599	602.117	541.199	366.379	260.623	0	393.114	541.201	0	1	1
3	98	1027	1.1783	478.946	202.742	660	289.039	82.8777	241.568	17.347	0	81.7758	83.2279	1	1	1
3	99	541	1.32047	559.011	205.871	289	1240.26	662.102	671.333	444.245	0	1023.26	662.102	1	1	1
3	100	478	1.0543	540.109	203.661	549	364.546	114.189	278.092	35.7382	0	147.546	114.189	1	1	1
3	101	355	1.09124	119.862	202.786	467	931.707	663.981	725.806	560.078	0	722.394	663.855	0	1	1
3	102	575	1.14242	392.723	210.91	374	253.832	38.4711	233.16	14.4022	0	56.0187	38.8596	1	1	0
3	103	774	1.03298	953.624	208.517	679	242.906	18.2231	235.655	12.8397	0	48.1046	18.4328	1	1	0
3	104	939	1.07494	1268.68	216.505	752	568.25	205.174	388.067	151.4	0	374.431	205.293	0	1	1
3	105	495	1.06122	578.222	211.418	566	1003.47	506.976	599.374	312.971	0	787.023	506.603	1	1	1
3	106	803	1.10024	1043.26	212.934	706	237.245	15.0617	230.28	12.3589	0	43.7819	15.3166	1	1	0
3	107	692	1.31186	343.779	219.808	675	582.498	344.038	410.838	228.946	0	385.498	344.038	1	1	1
3	108	585	1.13101	610.103	220.786	619	239.019	19.4832	231.294	11.6976	0	40.8126	16.965	1	1	0
3	109	946	1.07321	1186.6	222.979	580	256.117	23.208	236.311	15.9496	0	59.4103	23.1494	0	1	0
3	110	646	1.0982	372.3	223.618	645	246.31	20.1468	237.847	16.6432	0	48.8062	20.5353	1	1	0
3	111	845	1.01913	1104.04	229.15	659	350.792	89.2872	272.806	63.0069	0	154.366	89.3371	0	1	1
3	112	756	1.31361	652.861	237.475	755	243.845	21.1568	234.561	16.2469	0	52.0755	20.9804	1	1	0
3	113	422	1.10564	507.995	229.621	379	846.14	468.374	565.697	359.196	0	629.14	468.374	1	1	1
3	114	1274	1.24873	477.202	236.695	954	288.825	49.277	254.038	22.2612	0	76.2631	48.4289	1	1	1
3	115	600	1.10826	742.787	234.2	612	696.822	292.072	452.153	235.083	0	503.822	292.072	1	1	1
3	116	843	0.852652	1329.2	240.126	620	218.7	12.0248	217.039	10.067	0	25.6	12.1758	0	0	0
3	117	562	1.08707	403.585	239.262	540	266.865	106.062	238.315	27.8436	0	60.4296	103.952	1	1	0
3	118	471	1.04028	896.304	235.234	530	253.355	32.5818	240.493	15.8197	0	56.583	31.596	1	1	0
3	119	660	1.11619	558.426	245.261	640	385.462	183.772	291.623	82.0162	0	168.463	183.772	1	1	1
3	120	670	1.24133	1172.86	244.997	696	238.772	17.8232	233.193	13.2664	0	42.3075	17.8055	0	1	0
3	121	629	1.40727	706.083	250.649	706	686.224	295.435	462.405	191.836	0	494.095	295.013	1	1	1
3	122	647	1.0656	1127.05	254.569	595	300.924	111.7	252.615	53.0999	0	103.573	111.562	0	1	1
3	123	491	1.08191	1232.3	254.798	552	626.792	415.666	493.022	349.849	0	431.156	415.385	0	1	1
3	124	783	1.09501	911.894	265.483	561	826.018	380.412	483.162	300.399	0	625.018	380.412	1	1	1
3	125	867	1.12534	411.323	272.464	651	532.032	223.755	359.77	152.59	0	318.032	223.755	1	1	1
3	126	540	1.0575	541.144	274.93	534	682.262	405.82	475.211	236.092	0	466.852	405.447	1	1	1
3	127	585	1.14485	1100.99	272.634	566	663.394	381.425	451.421	288.175	0	465.394	381.425	1	1	1
3	128	664	1.07878	774.369	277.595	638	445.914	218.534	324.693	126.088	0	252.08	218.065	1	1	1
3	129	609	1.18843	1333.32	282.557	587	333.635	108.985	287.824	78.4842	0	137.67	108.948	0	1	1
3	130	781	1.16237	443.933	290.346	724	440.58	185.942	299.519	105.17	0	226.58	185.942	1	1	1
3	131	662	1.08432	1154.09	289.642	593	238.278	10.9363	234.109	10.0432	0	40.4469	10.9483	0	1	0
3	132	864	1.04426	662.632	294.524	632	265.698	38.7591	242.892	30.4952	0	63.8481	38.1123	1	1	0
3	133	624	1.15588	1183.33	291.942	647	233.47	10.8356	233.357	10.1431	0	36.9923	10.837	0	1	0
3	134	506	1.05828	903.751	289.235	532	838.504	376.741	547.814	336.344	0	637.504	376.741	1	1	1
3	135	862	1.05314	1295.93	293.861	718	258.11	40.8067	240.935	21.9102	0	60.4123	40.2049	0	1	0
3	136	663	1.15	356.54	292.65	658	491.739	219.869	346.327	154.743	0	288.991	219.942	1	1	1
3	137	411	1.16844	570.718	291.277	382	344.605	178.113	333.309	198.141	0	137.204	176.573	1	1	1
3	138	748	1.59208	699.305	300.049	660	312.811	253.549	326.845	257.91	0	109.624	253.28	1	0	1
3	139	703	1.19363	826.267	298.121	548	429.536	165.881	305.181	92.0415	0	225.536	165.881	1	1	1
3	140	746	1.08093	1230.85	299.355	621	269.448	77.5159	236.269	20.9087	0	69.8567	76.6462	0	1	0
3	141	619	1.1572	1091.64	298.071	441	279.78	74.9776	239.336	17.8115	0	81.78	74.9776	1	1	1
3	142	487	1.04076	210.47	302.294	535	238.884	16.0134	235.228	11.3233	0	45.0673	16.0873	0	1	0
3	143	461	1.26028	553.484	301.62	458	910.764	492.872	688.382	265.42	0	701.345	495.208	1	1	1
3	144	691	1.19054	319.825	310.861	691	713.425	446.071	472.098	274.849	0	514.425	446.071	1	1	1
3	145	632	1.14672	409.397	306.264	604	539.157	212.373	385.348	158.807	0	325.157	212.373	1	1	1
3	146	630	1.26333	956.91	306.933	673	237.114	16.9086	230.605	11.0974	0	36.9733	16.7672	1	1	0
3	147	771	1.06701	882.291	312.445	687	275.48	93.3875	240.095	18.023	0	71.8632	93.879	1	1	1
3	148	459	1.21167	760.784	307.046	565	673.796	456.827	456.852	305.144	0	476.917	456.754	1	1	1
3	149	763	1.12588	1120.42	316.208	624	759.361	440.893	442.885	203.101	0	561.361	440.893	1	1	1
3	150	243	1.16356	689.494	311.827	406	729.111	437.347	726.029	314.796	0	525.111	437.347	1	1	1
3	151	365	1.25226	811.929	316.764	512	529.051	403.336	465.452	340.465	0	325.051	403.336	1	1	1
3	152	478	1.03962	921.335	317.172	501	488.335	261.461	352.372	150.334	0	286.892	261.588	1	1	1
3	153	879	1.11198	625.233	321.703	744	382.969	133.762	303.832	78.9763	0	181.013	134.199	1	1	1
3	154	677	1.05806	1208.74	323.086	641	455.206	158.441	331.645	98.1165	0	253.206	158.441	0	1	1
3	155	472	1.11919	544.625	322.233	420	824.002	347.227	486.939	246.195	0	618.019	348.212	1	1	1
3	156	620	1.22975	1090.34	321.318	657	249.364	24.2525	235.971	15.8447	0	51.3638	24.2525	1	1	0
3	157	526	1.06565	521.603	322.175	570	275.354	63.931	246.43	17.222	0	67.3088	65.1324	1	1	1
3	158	614	1.06449	1161.78	323.803	530	274.791	68.0348	245.305	21.291	0	76.1113	68.2803	0	1	1
3	159	673	1.25238	391.413	325.513	624	563.659	257.694	365.267	167.93	0	351.492	258.793	1	1	1
3	160	757	1.07005	462.487	326.934	691	458.99	157.058	317.725	112.29	0	245.915	156.725	1	1	1
3	161	395	1.29373	842.486	328.567	552	523.824	328.555	422.362	179.576	0	319.824	328.555	1	1	1
3	162	467	1.0553	1253.94	331.313	467	688.071	375.24	569.552	344.761	0	486.071	375.24	0	1	1
3	163	550	1.12493	728.345	333.255	548	560.498	301.079	384.815	170.93	0	357.666	300.435	1	1	1
3	164	529	1.0399	213.456	332.456	553	238.479	15.186	233.953	12.62	0	44.4792	15.186	1	1	0
3	165	660	1.29658	1009.68	342.62	522	232.071	13.1828	228.394	11.0352	0	37.0709	13.1828	1	1	0
3	166	525	1.05935	156.179	340.33	566	437.966	131.828	330.387	113.285	0	241.689	131.652	0	1	1
3	167	352	1.27178	755.838	340.026	380	251.771	40.389	235.903	13.8579	0	52.8763	40.353	1	1	0
3	168	699	1.42398	986.694	346.169	715	236.683	12.8382	233.08	11.4606	0	40.6909	12.4886	1	1	0
3	169	225	1.15943	677.929	337.444	212	741.009	373.532	880.316	355.852	0	537.009	373.532	1	1	1
3	170	587	1.11346	1310.2	341.993	490	284.535	90.7844	247.712	27.5712	0	83.8551	90.775	0	1	1
3	171	668	1.52868	668.38	349.805	768	911.992	584.451	763.696	535.221	0	707.992	584.451	1	0	1
3	172	753	1.09252	794.586	346	625	257.875	23.933	244.608	19.007	0	56.6976	23.9855	1	1	0
3	173	434	1.29155	931.306	341.583	565	299.775	131.555	240.12	25.3994	0	97.6177	131.847	1	1	1
3	174	1447	1.73408	1057.49	355.172	1061	236.332	16.5097	229.571	11.4743	0	41.2045	16.1507	1	0	0
3	175	524	1.15984	344.233	349.574	515	255.553	57.0356	237.116	18.1821	0	55.4738	57.3324	1	1	0
3	176	659	1.11788	380.197	352.785	575	249.889	37.0648	231.487	12.9348	0	45.8661	35.1628	1	1	0
3	177	705	1.05705	894.423	352.295	570	310.628	67.1961	261.428	41.0945	0	107.07	67.0103	1	1	1
3	178	665	1.12295	1168.47	352.042	493	410.992	126.844	322.009	89.1577	0	211.069	127.332	0	1	1
3	179	447	1.00759	193.264	353.054	518	415.597	127.862	341.318	124.04	0	221.319	127.933	0	1	1
3	180	632	1.0779	302.084	355.962	575	250.117	24	236.948	12.9288	0	47.793	23.3802	1	1	0
3	181	615	1.21425	1333.4	361.265	590	246.829	42.3634	229.793	18.1678	0	48.861	41.342	0	1	0
3	182	701	1.05808	1260.96	359.332	532	279.276	60.9167	248.083	26.2936	0	77.2763	60.9167	0	1	1
3	183	392	1.17612	759.548	357.98	525	238.291	14.0515	232.276	12.1428	0	40.2076	14.4131	1	1	0
3	184	707	1.11549	1112.28	362.315	571	243.252	15.3149	232.359	13.117	0	46.2259	15.2648	1	1	0
3	185	557	1.41305	401.691	367.309	435	234.347	14.1074	232.368	11.6006	0	31.4759	13.8465	1	1	0
3	186	456	1.12067	1301.06	367.125	390	986.364	781.566	614.627	419.791	0	785.264	781.519	0	1	1
3	187	391	1.27095	1281.44	371.962	542	993.941	680.672	709.169	537.016	0	791.941	680.672	0	1	1
3	188	367	1.0755	328.886	367.185	457	375.372	152.834	324.474	112.389	0	170.372	152.834	1	1	1
3	189	587	1.07835	106.196	371.894	584	250.568	27.9634	240.155	17.7421	0	49.9452	28.2787	0	1	0
3	190	635	1.09106	704.561	371.043	643	473.135	152.854	337.381	103.996	0	270	153.192	1	1	1
3	191	704	1.0126	798.212	375.875	648	242.67	17.4774	233.848	11.5617	0	43.6806	16.8797	1	1	0
3	192	739	1.12041	978.208	380.287	516	362.614	104.862	286.901	73.5768	0	167.545	104.871	1	1	1
3	193	696	1.07799	1168.34	377.67	664	270.858	58.9536	241.412	22.1354	0	71.006	58.9064	0	1	0
3	194	728	1.04732	437.172	378.626	628	243.019	17.2859	233.975	12.4641	0	44.6385	17.66	1	1	0
3	195	402	1.5232	859.495	372.761	591	908.159	412.15	588.719	362.719	0	704.359	412.049	1	0	1
3	196	718	1.11577	1084.66	378.209	571	238.685	15.3899	232.755	13.4204	0	43.7706	15.0053	1	1	0
3	197	452	1.06245	136.814	380.478	525	241.307	18.3831	235.414	10.593	0	41.8152	18.545	0	1	0
3	198	728	1.07836	904.234	381.007	509	323.766	65.7165	281.87	43.2688	0	120.766	65.7165	1	1	1
3	199	636	1.18524	357.384	384.086	601	738.186	388.966	566.583	236.335	0	535.522	388.018	1	1	1
3	200	564	1.08321	1219.62	383.514	597	818.111	620.893	551.131	452.873	0	616.111	620.893	0	1	1
3	201	778	1.27125	999.904	396.423	763	241.157	24.0272	230.644	12.043	0	46.2975	23.9645	1	1	0
3	202	491	1.14161	399.662	385.766	470	319.955	113.963	360.234	145.687	0	119.989	113.811	1	1	1
3	203	599	1.0329	286.548	392.182	558	463.244	186.093	327.025	111.595	0	258.244	186.093	1	1	1
3	204	373	1.08189	1311.5	391.442	473	832.966	635.299	597.287	496.914	0	633.702	634.495	0	1	1
3	205	614	1.21372	730.57	398.213	523	241.759	24.853	231.537	13.7346	0	42.0707	24.8267	1	1	0
3	206	384	1.08781	885.247	401.026	348	314.716	92.7502	258.427	22.3747	0	111.716	92.7502	1	1	1
3	207	380	1.0522	109.797	401.087	482	244.737	21.2118	238.263	15.5814	0	43.7365	21.2118	0	1	0
3	208	480	1.18969	337.148	401.275	484	780.471	392.326	527.638	295.793	0	575.471	392.326	1	1	1
3	209	693	1.06525	1091.46	404.925	655	230.298	12.2551	227.535	10.7424	0	36.2977	12.2551	1	1	0
3	210	402	0.707219	1335.99	404.192	406	249.786	43.8692	231.873	19.2056	0	56.4951	43.031	0	0	0
3	211	675	1.1401	1137.74	411.649	461	233.577	13.4742	229.348	11.4291	0	40.4273	13.4911	1	1	0
3	212	627	1.017	849.346	410.3	518	413.541	154.152	307.065	74.8167	0	208.907	154.388	1	1	1
3	213	734	1.01051	64.2766	410.54	609	242.409	18.7386	238.482	12.9462	0	41.4089	18.7386	0	1	0
3	214	487	1.13307	398.634	407.932	432	388.794	180.989	299.577	126.083	0	187.794	180.989	1	1	1
3	215	457	1.08113	431.416	405.65	555	238.771	17.3988	233.834	12.388	0	41.3604	16.9297	1	1	0
3	216	588	1.23843	902.077	412.794	648	295.739	87.4022	249.651	26.0438	0	93.0679	87.3786	1	1	1
3	217	529	1.0374	1047.17	412.48	567	237.427	16.2738	234.161	13.4755	0	43.418	16.2591	1	1	0
3	218	681	1.02953	791.518	415.369	516	690.079	436.13	456.78	325.797	0	475.502	432.841	1	1	1
3	219	625	2.00754	754.485	416.95	830	424.367	415.717	271.237	128.753	0	214.406	411.159	1	0	1
3	220	766	1.20769	1201.88	421.496	727	244.447	20.9527	241.038	19.7363	0	45.0083	20.5099	0	1	0
3	221	646	1.13498	329.593	422.76	655	538.093	509.847	315.602	224.327	0	333.093	509.847	1	1	1
3	222	677	1.28567	1151.15	427.923	702	231.299	12.5778	226.545	10.1401	0	38.6239	12.4658	1	1	0
3	223	618	1.21976	136.084	422.96	660	261.821	49.4179	237.854	16.0064	0	61.2258	49.2727	0	1	0
3	224	801	1.47568	290.28	432.614	822	716.465	306.74	467.625	253.329	0	512.943	305.288	1	1	1
3	225	735	1.02559	377.618	426.23	660	511.115	211.544	344.137	130.595	0	310.115	211.544	1	1	1
3	226	631	1.6408	827.177	433.059	523	326.512	180.805	321.87	189.618	0	110.662	179.64	1	0	1
3	227	470	1.04249	25.3553	430.623	410	242.859	13.4286	237.326	11.1061	0	42.0317	13.4852	0	1	0
3	228	581	1.03821	1075.93	436.898	580	229.371	14.2381	226.043	10.1591	0	37.65	14.8489	1	1	0
3	229	478	1.12651	46.6192	437.916	563	242.078	17.8536	237.41	15.1573	0	41.0782	17.8536	0	1	0
3	230	471	1.53045	807.911	443.707	630	899.151	548.872	647.955	380.143	0	677.151	548.872	1	0	1
3	231	1364	1.33828	690.998	448.6	984	399.315	240.165	285.735	123.776	0	202.104	238.836	1	1	1
3	232	492	1.22602	99.1748	443.705	423	712.187	335.89	415.904	218.598	0	511.187	335.89	0	1	1
3	233	720	1.21648	989.721	448.64	706	241.989	21.5456	231.7	11.2793	0	47.9887	21.5456	1	1	0
3	234	738	1.07845	949.266	450.15	674	373.659	103.427	281.492	68.7742	0	180.316	102.961	1	1	1
3	235	562	1.11483	779.185	447.881	508	707.299	222.038	432.872	176.291	0	485.299	222.038	1	1	1
3	236	393	1.12227	860.069	452.88	506	498.577	167.343	363.919	108.471	0	286.834	168.988	1	1	1
3	237	1013	1.03024	1051.28	463.64	775	229.232	14.3428	228.468	12.1273	0	38.5884	14.2854	1	1	0
3	238	517	1.04731	130.75	459.008	556	278.329	66.0954	243.965	17.9245	0	75.8147	66.7384	0	1	1
3	239	663	1.0275	193.332	459.124	635	700.872	342.515	455.359	241.895	0	493.893	342.697	1	1	1
3	240	536	1.07114	92.3209	463.332	459	266.943	58.1148	237.937	15.9147	0	65.8083	58.1827	0	1	0
3	241	466	1.31784	1157.06	466.547	404	238.191	15.0135	230.805	12.8401	0	43.3762	15.7892	1	1	0
3	242	433	1.15721	823.778	472.503	473	941.326	451.582	609.335	352.313	0	719.326	451.582	1	1	1
3	243	628	1.24253	290.713	474.662	664	246.657	25.5025	237.232	16.7834	0	40.7952	24.1572	1	1	0
3	244	437	1.14373	780.904	470.169	375	655.976	298.268	528.87	266.667	0	433.976	298.268	1	1	1
3	245	591	1.19208	1172.71	477.635	539	236.378	18.2317	232.939	12.2022	0	37.7347	17.7957	0	1	0
3	246	694	1.37455	354.189	481.242	746	231.988	12.975	229.451	10.6428	0	40.0898	13.2034	1	1	0
3	247	480	1.65056	843.377	481.815	502	866.655	495.976	570.985	385.052	0	647.078	495.453	1	0	1
3	248	680	1.2098	652.119	482.399	694	441.095	209.881	333.804	121.851	0	248.073	209.891	1	1	1
3	249	512	2.11104	777.998	486.783	477	521.818	245.547	331.17	73.5539	0	299.818	245.547	1	0	1
3	250	545	1.15552	159.411	483.196	589	294.83	123.896	249.391	35.5837	0	88.2224	123.636	0	1	1
3	251	466	1.3042	87.1416	484.697	569	249.153	20.2435	243.307	16.6601	0	47.362	20.3144	0	1	0
3	252	460	1.9373	768.817	495.285	696	451.981	217.326	390	186.742	0	230.004	217.305	1	0	1
3	253	349	1.12046	861.39	485.556	448	408.616	114.101	362.854	88.4849	0	196.158	113.478	1	1	1
3	254	536	1.28628	1110.26	493.599	529	230.372	13.2496	228.08	12.0204	0	35.8941	13.3278	1	1	0
3	255	440	1.68572	126.855	494.466	529	264.87	34.9545	253.47	21.7136	0	60.9301	34.7224	0	0	0
3	256	705	1.05705	1265.28	499.391	543	785.978	453.063	469.803	266.613	0	573.101	453.449	0	1	1
3	257	577	1.03994	192.003	501.925	569	243.951	13.7426	237.43	10.7285	0	32.3691	13.8917	1	1	0
3	258	450	1.09795	1189.23	502.64	402	285.07	128.782	241.553	14.0123	0	75.3582	128.647	0	1	1
3	259	538	1.37865	256.258	500.799	658	870.653	473.594	569.043	290.236	0	654.784	473.488	1	1	1
3	260	887	1.04295	711.101	504.72	739	236.949	13.5981	233.171	11.8896	0	40.1908	13.986	1	1	0
3	261	350	1.29026	1170.92	505.646	523	244.826	14.9486	242.211	14.4702	0	40	16.027	1	1	0
3	262	512	1.07774	72.2891	506.402	564	583.704	370.088	392.594	196.835	0	381.704	370.088	0	1	1
3	263	596	1.14865	867.669	510.909	520	289.681	105.348	244.987	55.4275	0	82.9731	102.029	1	1	1
3	264	543	1.13354	219.503	513.562	603	725.106	451.402	471.878	279.787	0	509.156	451.359	1	1	1
3	265	748	1.07804	933.779	515.869	686	248.21	22.8437	240.163	15.6168	0	50.4155	22.7263	1	1	0
3	266	372	3.98505	1125.77	513.005	722	235.73	15.7004	238.675	16.5911	0	38.1981	16.0259	1	0	0
3	267	441	1.1522	133.075	517.542	469	249.561	18.2886	238.603	12.6918	0	44.1066	18.8217	0	1	0
3	268	621	1.06844	1286.29	517.509	461	753.367	398.47	504.422	263.972	0	539.367	398.47	0	1	1
3	269	791	1.42694	300.183	523.717	779	470.054	188.35	382.645	142.677	0	259.777	187.015	1	1	1
3	270	818	1.04816	659.406	526.18	704	240.903	18.8486	235.043	15.1154	0	44.3764	18.8669	1	1	0
3	271	657	1.042	1219.69	522.365	600	1164.49	854.981	647.42	568.331	0	954.268	855.151	0	1	1
3	272	513	1.29905	107.326	524.388	589	563.129	300.307	447.271	232.228	0	360.443	300.397	0	1	1
3	273	428	1.0242	157.32	525.054	470	295.098	125.629	250.4	19.7715	0	85.2745	125.053	0	1	1
3	274	508	1.13018	350.577	526.264	581	240.234	22.1691	232.081	11.7752	0	40.7608	22.3979	1	1	0
3	275	512	1.26094	844.527	527.701	602	257.718	56.9649	239.766	16.2488	0	47.0532	55.7864	1	1	0
3	276	778	1.11876	1301.54	535.551	684	1071.08	504.775	648.168	280.085	0	857.076	504.775	0	1	1
3	277	539	1.03183	1252.81	535.143	572	1077.77	620.277	900.18	620.599	0	863.773	620.277	0	1	1
3	278	352	2.749	1127.22	532.682	467	254.623	22.9275	256.494	24.1013	0	56.6231	23.202	1	0	0
3	279	949	1.07604	1032.84	540.622	610	236.87	18.8406	232.025	13.8561	0	42.3328	18.778	1	1	0
3	280	637	1.10599	1100.93	540.816	651	441.896	173.687	314.421	95.5874	0	247.896	173.687	1	1	1
3	281	448	1.29534	178.592	538.266	433	690.564	403.008	680.391	390.798	0	478.249	402.502	1	1	1
3	282	629	1.01376	255.332	541.687	613	475.21	205.122	338.307	109.549	0	259.21	205.122	1	1	1
3	283	788	1.04868	744.484	541.6	690	582.533	254.518	403.792	180.791	0	373.465	254.572	1	1	1
3	284	579	1.19659	81.7737	543.549	497	274.706	70.7317	241.563	16.9242	0	72.7062	70.7317	0	1	1
3	285	859	1.1059	904.312	543.86	739	744.567	343.757	414.487	215.96	0	546.191	343.614	1	1	1
3	286	419	1.09087	1148.52	542.186	514	287.57	60.5445	259.076	20.5083	0	85.0642	59.4403	1	1	1
3	287	515	1.18011	1196.34	541.381	544	750.395	270.004	524.491	240.143	0	540.395	270.004	0	1	1
3	288	727	1.21231	817.823	553.226	561	816.116	541.411	490.231	341.822	0	603.453	541.411	1	1	1
3	289	438	1.15059	195.651	550.861	409	989.863	443.454	497.167	231.266	0	776.377	443.536	1	1	1
3	290	451	1.16476	216.12	555.663	551	727.149	360.682	477.195	243.228	0	511.149	360.682	1	1	1
3	291	751	1.0716	363.664	557.453	602	354.734	85.3509	274.181	53.2616	0	152.879	85.3607	1	1	1
3	292	662	1.04656	602.242	554.213	638	1231.41	467.462	622.615	406.761	0	1034.41	467.462	1	1	1
3	293	463	1.08223	145.832	551.082	493	351.736	114.117	270.199	47.1781	0	141.367	113.34	0	1	1
3	294	822	1.2668	451.336	564.651	674	256.991	60.7919	236.178	24.8174	0	59.5682	60.9843	1	1	0
3	295	703	1.28462	972.748	561.411	605	475.817	269.761	400.6	278.723	0	280.155	269.947	1	1	1
3	296	658	1.25587	424.293	565.828	678	283.32	55.3885	256.495	31.8979	0	82.7493	56.334	1	1	1
3	297	851	1.15804	490.035	568.918	621	269.795	81.178	252.552	67.2774	0	71.6055	81.2186	1	1	0
3	298	490	1.09892	90.9469	564.99	515	245.996	18.7767	235.504	14.5702	0	43.9961	18.7767	0	1	0
3	299	973	1.41115	123.228	574.567	884	261.092	41.1789	249.313	25.3412	0	56.5498	40.3997	0	1	0
3	300	611	1.06434	1203.82	567.265	617	548.95	175.93	390.404	173.287	0	338.95	175.93	0	1	1
3	301	938	1.83843	651.737	570.951	933	245.051	21.6292	245.343	25.0381	0	48.0514	21.6292	1	0	0
3	302	447	1.15261	1031.7	564.345	485	237.299	17.6991	235.562	16.9788	0	42.3278	17.6935	1	1	0
3	303	536	1.09355	1293.36	567.354	594	727.865	432.288	526.772	328.911	0	514.002	432.128	0	1	1
3	304	643	1.00405	788.409	570.67	588	1025.88	429.831	550.173	353.506	0	813.881	429.831	1	1	1
3	305	571	1.06437	1257.77	574.928	594	607.867	205.927	419.413	177.145	0	396.14	205.524	0	1	1
3	306	835	1.73811	838.788	577.528	861	317.623	258.866	248.911	59.7406	0	110.801	257.53	1	0	1
3	307	533	1.0855	1113.26	576.218	585	528.609	225.26	378.189	208.666	0	335.285	225.32	1	1	1
3	308	1147	1.50344	247.949	584.862	794	281.996	56.5155	255.694	32.2367	0	70.0982	55.0584	1	0	1
3	309	460	1.22891	275.817	577.57	583	448.173	185.956	365.946	149.844	0	236.552	184.858	1	1	1
3	310	622	1.09523	1010.5	580.395	527	444.571	174.021	360.461	120.007	0	249.571	174.021	1	1	1
3	311	770	1.07319	894.012	581.109	550	242.529	25.5365	234.081	11.5893	0	44.4309	25.5487	1	1	0
3	312	222	1.11673	988.495	578.036	384	1011.96	846.845	865.405	709.406	0	816.964	846.845	1	1	1
3	313	453	1.2606	326.885	577.28	565	1019.39	762.167	723.278	660.54	0	816.648	761.696	1	1	1
3	314	448	1.20862	382.136	582.953	485	1059.25	678.5	687.487	473.499	0	857.247	678.5	1	1	1
3	315	500	1.03371	1153.33	586.454	536	234.25	19.7915	231.108	12.1981	0	37.959	18.6145	1	1	0
3	316	739	1.04348	507.587	589.832	674	687.427	271.964	486.901	223.128	0	486.852	272.748	1	1	1
3	317	489	1.09241	196.395	587.532	411	797.706	613.471	722.321	505.109	0	585.686	613.488	1	1	1
3	318	568	1.19676	1064.9	592.609	628	243.709	28.162	236.137	14.8547	0	50.5812	28.2178	1	1	0
3	319	719	1.14932	1189.63	594.405	690	289.558	69.4565	253.705	33.0926	0	82.5507	68.7111	0	1	1
3	320	260	1.09948	604.188	591.535	403	1005.83	625.704	908.573	520.329	0	808.834	625.704	1	1	1
3	321	660	1.06228	766.153	594.4	620	413.9	157.007	308.286	93.2142	0	205.334	155.766	1	1	1
3	322	541	1.01439	354.218	595.386	533	267.966	76.7983	242.878	15.2829	0	65.6098	76.8838	1	1	0
3	323	486	1.67003	974.726	599.955	694	493.974	204.012	396.095	169.502	0	298.974	204.012	1	0	1
3	324	603	1.2217	673.501	600.861	464	270.886	80.7472	260.818	40.3373	0	74.1034	80.6788	1	1	0
3	325	818	1.72476	926.615	602.955	872	482.664	398.719	329.166	173.698	0	285.961	399.634	1	0	1
3	326	410	1.17129	210.554	602.446	538	722.898	505.268	525.749	321.85	0	511.082	505.131	1	1	1
3	327	723	1.22431	869.346	606.254	666	507.929	205.198	443.47	150.045	0	308.272	204.794	1	1	1
3	328	649	1.12738	652.435	607.834	556	630.464	349.298	417.653	189.817	0	433.464	349.298	1	1	1
3	329	526	1.14677	797.473	605.876	557	262.402	57.9339	240.006	20.3331	0	55.2262	56.4933	1	1	0
3	330	543	1.09926	386.125	612.11	550	280.18	101.017	237.812	15.8165	0	78.1655	101.022	1	1	1
3	331	482	1.26749	821.695	612.666	582	262.06	50.7257	251.614	33.1921	0	59.2801	49.6334	1	1	0
3	332	819	1.04028	623.392	615.939	692	249.019	41.8205	230.938	11.6067	0	53.5853	41.2802	1	1	0
3	333	668	1.17285	562.016	622.787	554	313.747	235.783	415.47	371.105	0	115.782	237.398	1	1	1
3	334	549	1.21726	1167.1	623.583	624	476.796	236.474	376.71	168.311	0	287.62	237.538	0	1	1
3	335	596	1.12931	354.086	624.263	572	246.759	12.6475	239.015	11.8902	0	42.7587	12.6475	1	1	0
3	336	493	1.15209	413.385	627.556	478	539.408	308.25	432.456	229.408	0	338.487	307.532	1	1	1
3	337	246	1.07741	584.687	620.102	398	1127.1	679.016	917.85	533.977	0	934.274	679.269	1	1	1
3	338	588	1.19236	480.745	622.847	506	743.138	330.088	490.58	214.898	0	536.583	329.798	1	1	1
3	339	531	1.15916	303.51	631.179	393	240.453	12.6107	234.582	10.7118	0	36.6056	12.6785	1	1	0
3	340	785	1.52519	847.145	634.27	645	273.586	69.8812	242.38	27.8831	0	73.4233	69.6318	1	0	1
3	341	536	1.08521	1219.58	631.222	580	433.167	225.025	315.674	126.94	0	243.343	225.675	0	1	1
3	342	926	1.3165	455.3	638.337	656	466.845	222.658	350.563	124.148	0	262.808	221.205	1	1	1
3	343	441	1.31898	287.478	639.279	438	251.911	28.7228	245.39	23.2544	0	48.6781	29.0287	1	1	0
3	344	700	1.97515	402.697	652.137	762	290.366	156.557	246.686	43.9383	0	90.7165	155.967	1	0	1
3	345	631	1.02833	331.704	644.26	519	304.154	114.056	361.857	127.407	0	100.154	114.056	1	1	1
3	346	470	1.22812	376.013	646.055	512	245.734	17.6635	240.172	16.9853	0	42.8438	17.7379	1	1	0
3	347	779	1.09581	810.279	646.814	705	243.118	17.3233	232.212	13.7388	0	42.9092	17.3579	1	1	0
3	348	631	1.10335	272.393	654.732	510	370.851	104.935	290.884	61.0032	0	168.29	105.059	1	1	1
3	349	539	1.09905	1049.93	652.076	505	227.552	13.0114	228.781	11.6912	0	37.5465	13.0115	1	1	0
3	350	458	1.15482	246.93	654.566	562	259.322	21.9725	250.155	14.5377	0	60.0961	21.3229	1	1	0
3	351	765	1.06845	472.787	659.732	565	587.248	237.739	370.529	151.767	0	380.248	237.739	1	1	1
3	352	572	1.08726	348.706	663.804	550	689.785	402.763	475.091	266.203	0	485.785	402.763	1	1	1
3	353	654	1.11345	722.642	663.601	526	629.219	253.648	396.786	168.131	0	434.551	253.308	1	1	1
3	354	780	1.19104	850.309	664.535	724	400.104	149.611	336.494	106.04	0	201.256	149.571	1	1	1
3	355	500	1.12106	1078.49	663.73	576	238.559	17.172	235.764	15.059	0	47.6059	17.1958	1	1	0
3	356	784	1.07716	759.066	673.608	708	745.571	348.993	447.423	256.907	0	548.148	348.17	1	1	1
3	357	223	1.12483	1178.84	662.955	386	366.627	140.784	326.395	90.2053	0	179.87	139.477	0	1	1
3	358	726	1.23744	701.245	677.906	717	278.025	97.0469	240.059	17.9423	0	85.4017	96.6867	1	1	1
3	359	752	1.18505	490.404	680.395	541	814.732	370.963	470.156	245.835	0	607.732	370.963	1	1	1
3	360	429	1.04351	805.737	678.62	387	249.346	17.9276	240.394	17.0452	0	50.5426	17.7751	1	1	0
3	361	668	1.1156	301.651	684.823	658	268.629	66.0832	235.479	15.2078	0	65.4103	66.121	1	1	0
3	362	753	1.15308	391.098	692.667	649	625.501	384.968	416.036	260.229	0	426.487	384.982	1	1	1
3	363	843	1.07027	359.095	693.501	716	303.619	140.91	245.569	53.4175	0	102.089	139.856	1	1	1
3	364	408	1.28751	261.02	689.4	557	298.741	61.6305	304.596	64.0622	0	98.5853	61.0111	1	1	1
3	365	1847	1.20891	1111.42	700.737	1124	245.423	18.6878	237.205	12.7384	0	49.4564	19.1473	1	1	0
3	366	760	1.12598	499.437	702.014	577	929.208	402.167	507.959	281.262	0	722.218	402.172	1	1	1
3	367	495	1.16609	800.055	698.887	471	279.51	54.1101	264.451	27.5189	0	79.6051	53.1515	1	1	1
3	368	786	1.08605	948.85	703.417	554	716.924	327.508	454.85	260.894	0	520.588	327.449	1	1	1
3	369	492	1.04458	412.063	711.636	555	490.079	310.649	314.134	156.119	0	293.926	309.204	1	1	1
3	370	718	1.13839	821.373	715.173	684	488.839	212.922	345.045	110.966	0	287.852	212.235	1	1	1
3	371	407	1.13957	192.14	708.887	466	239.8	21.3145	242.963	15.9819	0	47.8004	21.3145	0	1	0
3	372	686	1.07612	970.993	719.38	655	248.979	22.6565	236.259	12.4476	0	50.4443	23.0445	1	1	0
3	373	802	1.29095	227.865	717.335	661	1155.63	791.918	1565.41	957.109	0	963.236	791.832	1	1	1
3	374	998	1.08674	514.854	726.703	787	346.205	295.394	239.046	37.8195	0	145.949	293.128	1	1	1
3	375	362	1.09742	1040.36	725.685	399	792.544	348.911	543.718	312.679	0	587.544	348.911	1	1	1
3	376	749	1.22468	998.246	740.597	729	646.089	343.969	399.371	161.513	0	441.089	343.969	1	1	1
3	377	270	1.08664	209.83	732.5	419	1073.56	876.276	1157.4	650.633	0	881.558	876.276	0	1	1
3	378	710	1.1261	754.677	740.799	636	292.865	104.135	258.166	51.6541	0	89.8176	103.443	1	1	1
3	379	513	1.0986	789.119	739.039	560	698.227	256.661	513.411	196.822	0	494.611	257.186	1	1	1
3	380	456	1.05313	1078.57	744.103	535	526.864	215.002	400.575	176.369	0	325.583	216.113	1	1	1
3	381	587	1.04858	934.419	747.46	452	238.055	18.8515	232.988	15.934	0	41.1394	18.7945	1	1	0
3	382	498	1.13783	1044.06	750.522	547	654.289	281.89	462.149	239.886	0	449.289	281.89	1	1	1
3	383	763	1.10681	960.488	757.848	704	240.759	19.5473	235.299	16.4043	0	42.8423	20.007	1	1	0
3	384	486	1.20325	176.383	755.072	579	259.465	53.7479	246.547	33.6937	0	67.4646	53.7479	0	1	0
3	385	778	1.00703	1125.16	761.491	678	607.513	292.286	369.911	187.325	0	410.339	292.262	0	1	1
3	386	662	1.19132	1022.02	771.683	672	924.42	464.816	553.782	380.542	0	719.42	464.816	1	1	1
3	387	812	1.04002	874.569	771.623	672	517.304	237.852	338.094	126.537	0	319.161	238.006	1	1	1
3	388	351	1.23786	765.459	767.174	352	549.349	250.607	470.661	197.937	0	344.349	250.607	1	1	1
3	389	567	1.12462	792.877	772.125	609	467.883	172.662	342.196	138.783	0	262.883	172.662	1	1	1
3	390	355	1.11906	733.913	772.527	399	621.546	319.688	538.637	236.383	0	416.546	319.688	1	1	1
3	391	971	1.06201	517.385	781.549	778	229.627	12.298	226.526	10.035	0	33.3599	12.3744	1	1	0
3	392	732	1.07031	840.343	777.617	668	675.609	403.211	396.616	242.3	0	472.609	403.211	1	1	1
3	393	639	1.16074	406.87	781.956	439	442.109	322.302	314.156	109.475	0	231.995	321.745	1	1	1
3	394	718	1.02116	614.876	788.116	641	281.282	53.6422	249.383	26.1302	0	85.2824	53.6422	1	1	1
3	395	496	1.11251	432.867	792.073	570	777.628	414.186	581.438	248.178	0	567.233	414.088	1	1	1
3	396	526	1.17625	767.903	789.971	596	553.935	281.077	387.842	185.571	0	348.935	281.077	1	1	1
3	397	748	1.0759	910.184	799.769	681	255.386	56.1213	234.733	16.172	0	58.3862	56.1213	1	1	0
3	398	526	1.19996	728.498	796.553	605	397.762	214.959	340.726	144.702	0	193.149	214.857	1	1	1
3	399	454	1.05777	1137.19	800.075	524	818.076	567.742	551.399	400.066	0	620.221	568.361	0	1	1
3	400	1072	1.57238	389.898	810.81	950	825.188	380.662	644.699	297.86	0	612.055	380.927	1	0	1
3	401	606	1.17069	1060.22	810.922	485	476.204	160.254	351.495	122.006	0	268.204	160.254	1	1	1
3	402	684	1.07702	593.68	817.357	652	243.505	18.766	235.266	13.9809	0	46.3543	18.6152	1	1	0
3	403	845	1.01913	854.488	818.815	707	370.827	226.749	279.775	123.913	0	170.846	225.133	1	1	1
3	404	633	1.17175	353.509	820.833	535	554.163	211.099	382.627	128.253	0	340.144	210.512	1	1	1
3	405	652	1.03744	642.5	815.601	620	262.565	48.327	242.373	18.6843	0	66.5645	48.327	1	1	0
3	406	635	1.40871	1086.13	820.321	688	292.077	68.143	257.087	23.0258	0	84.2166	68.101	0	1	1
3	407	454	1.25782	1113.39	823.742	574	955.99	605.422	830.537	587.061	0	753.653	603.913	0	1	1
3	408	744	1.07953	948.097	827.237	556	249.124	29.5403	237.317	17.1896	0	52.8615	29.4229	1	1	0
3	409	506	1.0356	438.381	824.377	482	268.936	49.8313	244.275	18.1956	0	57.9212	49.7032	1	1	0
3	410	642	1.07159	247.537	830.522	540	339.92	222.133	279.243	113.379	0	142.585	220.305	0	1	1
3	411	954	1.97004	532.079	841.29	921	541.675	299.111	376.111	192.335	0	340.817	299.002	1	0	1
3	412	630	1.20776	1043.6	833.829	658	849.429	488.915	478.549	318.395	0	641.429	488.915	1	1	1
3	413	538	1.02005	672.669	830.08	569	241.492	17.2987	233.879	14.0591	0	47.6028	17.2734	1	1	0
3	414	684	1.18961	763.614	834.044	551	323.278	97.6031	311.209	57.0092	0	119.044	97.6592	1	1	1
3	415	462	1.08184	337.361	842.595	543	610.871	173.834	420.024	168.693	0	395.871	173.834	1	1	1
3	416	687	1.10466	893.103	839.495	662	300.069	87.531	254.013	33.5092	0	103.069	87.531	1	1	1
3	417	647	1.12785	791.615	841.799	460	633.154	247.16	392.787	172.383	0	429.654	246.949	1	1	1
3	418	513	1.02147	197.17	842.292	472	255.691	56.7021	238.797	13.9609	0	53.2987	56.7578	0	1	0
3	419	675	1.23213	440.987	853.775	663	689.519	375.451	438.913	228.799	0	476.338	375.395	1	1	1
3	420	688	1.13124	935.988	852.952	571	370.587	104.436	311.754	79.3637	0	174.349	104.274	1	1	1
3	421	667	1.15077	225.001	859.501	450	1246.56	919.719	882.658	520.964	0	1044.08	919.701	0	1	1
3	422	519	1.10029	370.096	857.408	577	615.224	304.215	398.306	199.694	0	400.224	304.215	1	1	1
3	423	709	1.19638	1018.16	863.214	527	325.518	240.308	277.049	90.0264	0	121.968	238.896	1	1	1
3	424	701	1.10005	968.367	861.234	583	270.48	115.92	236.221	20.5862	0	74.6346	115.953	1	1	0
3	425	651	1.13935	245.619	866.19	658	574.116	498.957	336.341	209.019	0	372.898	498.413	0	1	1
3	426	574	1.10525	412.061	866.174	614	947.697	614.162	581.12	405.673	0	732.697	614.162	1	1	1
3	427	603	1.05748	182.905	865.551	392	256.837	26.7464	244.622	17.4703	0	53.8342	26.7472	0	1	0
3	428	611	1.20124	782.717	861.687	648	569.955	207.272	400.912	169.04	0	367.435	207.467	1	1	1
3	429	730	1.0853	512.2	872.781	552	245.962	19.1787	234.429	11.6743	0	42.6504	19.1869	1	1	0
3	430	678	1.05143	1042.06	874.338	652	971.115	466.008	558.147	258.802	0	764.656	465.761	0	1	1
3	431	751	1.11022	160.222	875.55	520	256.781	27.0785	244.786	22.5642	0	53.3365	27.0719	0	1	0
3	432	750	1.07303	608.453	874.552	680	690.912	360.958	504.085	237.377	0	491.662	360.687	1	1	1
3	433	778	1.20864	551.326	890.816	729	399.277	204.775	298.072	98.4095	0	198.277	204.775	1	1	1
3	434	507	1.0562	202.101	886.702	564	350.335	247.89	254.359	39.9951	0	147.098	247.982	0	1	1
3	435	563	1.2306	981.577	889.337	417	1003.85	799.483	719.849	527.723	0	810.619	799.979	1	1	1
3	436	529	1.12836	329.771	887.095	384	632.958	240.112	365.008	173.17	0	420.445	237.829	0	1	1
3	437	525	1.33909	484.396	891.876	565	245.565	17.0996	239.215	14.4966	0	38.3115	16.8545	1	1	0
3	438	456	1.28924	149.572	894.026	502	413.659	163.346	369.14	132.155	0	209.659	163.346	0	1	1
3	439	684	1.13262	1089.5	895.953	665	248.084	30.9248	233.807	16.5693	0	50.1128	27.1635	0	1	0
3	440	520	1.13921	362.177	893.298	444	529.775	265.035	332.652	139.867	0	314.775	265.035	1	1	1
3	441	511	1.05961	107.532	896.049	406	242.823	22.7059	241.689	20.3874	0	38.8227	22.7059	0	1	0
3	442	518	1.35349	522.01	899.861	519	240.185	17.0458	236.38	15.1162	0	38.3815	17.2498	1	1	0
3	443	473	1.48542	444.953	894.905	584	292	65.0934	254.055	26.5134	0	77.8271	64.9789	1	1	1
3	444	558	1.29879	888.011	900.796	649	234.596	18.0669	234.789	13.309	0	48.0416	18.6727	1	1	0
3	445	370	0.928015	11.0378	902.519	420	1078.76	575.285	1168.82	530.886	0	857.76	575.285	0	1	1
3	446	735	1.277	89.415	909.833	728	255.004	30.9763	244.148	17.9552	0	51.0041	30.9763	0	1	0
3	447	498	1.08127	223.749	909.781	563	340.993	176.305	256.984	45.0553	0	138.366	176.092	0	1	1
3	448	848	1.21818	337.803	908.803	780	276.204	73.7457	241.863	22.9531	0	68.1244	71.1164	0	1	1
3	449	769	1.04177	394.938	910.044	688	757.594	273.994	494.941	190.536	0	542.594	273.994	1	1	1
3	450	616	1.58307	980.057	907.356	756	482.317	594.412	285.159	173.693	0	290.228	594.436	0	0	1
3	451	755	1.02611	463.158	913.989	677	467.942	187.637	326.74	92.5213	0	259.015	188.39	1	1	1
3	452	764	1.37385	799.404	914.767	601	222.557	10.6479	221.962	9.61867	0	29.8502	10.5322	1	1	0
3	453	443	1.16817	179.237	918.239	397	461.267	200.306	326.691	144.645	0	257.267	200.306	0	1	1
3	454	637	1.32573	512.014	922.414	700	233.261	14.0289	230.002	11.8462	0	31.7271	13.827	1	1	0
3	455	584	1.03288	145.228	920.457	537	830.408	347.616	530.435	284.286	0	626.408	347.616	0	1	1
3	456	326	1.09132	56.1288	915.715	296	627.098	388.858	877.141	394.622	0	415.169	385.833	0	1	1
3	457	603	1.12174	822.811	923.433	627	225.812	11.7695	221.821	9.71305	0	34.9234	11.77	1	1	0
3	458	752	2.31363	48.0465	931.176	696	859.194	520.183	586.368	332.37	0	640.925	519.173	0	0	1
3	459	344	0.841906	7.99128	929.779	398	704.741	325.986	649.276	304.373	0	483.741	325.986	0	0	1
3	460	620	1.0856	177.121	943.192	618	287.453	59.031	262.627	43.8937	0	83.4531	59.031	0	1	1
3	461	711	1.87581	73.4501	945.993	870	583.701	450.187	407.533	180.33	0	374.686	450.379	0	0	1
3	462	782	1.01777	132.917	949.719	613	363.029	261.446	260.907	45.9239	0	159.029	261.446	0	1	1
3	463	1019	1.05191	827.675	959.843	771	627.455	409.925	392.084	178.531	0	436.455	409.925	1	1	1
3	464	677	1.44637	19.6898	960.225	741	1046.22	585.727	660.205	451.053	0	825.229	585.719	0	1	1
3	465	625	1.17869	716.626	963.966	535	228.447	13.611	226.853	11.1532	0	38.1514	13.5672	1	1	0
3	466	517	1.43465	753.843	973.882	528	230.602	11.8128	228.795	10.932	0	39.6023	11.8128	1	1	0
3	467	720	1.03503	151.658	976.054	567	253.716	16.4985	246.096	15.2945	0	49.716	16.4985	0	1	0
3	468	543	1.39109	735.32	982.602	578	236.493	14.6027	232.125	13.5232	0	45.4931	14.6027	1	1	0
3	469	543	1.13097	102.47	986.488	517	749.188	476.518	518.006	395.202	0	545.188	476.518	0	1	1
3	470	565	1.07007	801.57	983.674	597	236.576	21.7035	227.324	11.4917	0	45.5762	21.7035	1	1	0
3	471	515	1.12081	218.151	989.658	518	238.392	13.0856	234.311	11.2596	0	35.0463	12.8148	0	1	0
3	472	602	1.17597	173.248	995.741	561	604.913	317.818	478.03	209.55	0	400.913	317.818	0	1	1
3	473	551	1.47676	864.806	993.289	503	233.819	12.8631	227.564	11.6732	0	38.4334	13.4472	0	1	0
3	474	632	1.25933	16.9541	998.266	650	258.669	40.9412	247.016	12.603	0	52.2123	39.682	0	1	0
3	475	833	1.11526	708.424	999.821	726	253.58	31.3494	243.58	21.2273	0	62.6942	31.5279	1	1	0
3	476	710	1.11078	129.999	1001.66	674	322.604	157.157	260.642	48.4874	0	118.604	157.157	0	1	1
3	477	672	1.20301	885.226	1003.63	668	232.877	15.422	227.629	11.5965	0	35.8772	15.422	0	1	0
3	478	414	1.1203	196.304	1005.42	525	262.301	44.6816	246.121	14.4695	0	58.301	44.6816	0	1	0
3	479	404	0.756181	912.012	1014.05	415	503.048	301.652	440.75	272.97	0	306.048	301.652	0	0	1
3	480	354	0.654765	233.285	1015.63	366	236.317	14.9046	232.955	12.155	0	38.7213	14.765	0	0	0
4	1	308	0.961313	678.591	4.23052	404	254.21	34.1232	238.325	11.7609	0	43.2104	34.1232	0	1	0
4	2	267	1.5211	746.105	8.2397	380	322.297	130.66	280.131	57.8127	0	110.297	130.66	0	0	1
4	3	449	1.15256	1162.82	11.4321	484	230.793	16.2024	225.688	11.2504	0	34.7934	16.2024	0	1	0
4	4	644	1.11462	543.53	18.4658	522	254.261	26.7662	244.172	13.7518	0	50.7433	27.523	0	1	0
4	5	405	1.17576	1134.21	15.8173	516	257.213	18.4317	251.363	19.2199	0	61.2132	18.4317	0	1	0
4	6	609	1.3301	631.455	14.7734	660	904.374	460.986	584.915	358.237	0	693.374	460.986	1	1	1
4	7	725	1.06857	868.479	23.5641	454	244.852	17.1927	234.218	13.1703	0	40.8524	17.1927	0	1	0
4	8	640	1.09548	777.427	21.2578	530	721.483	419.754	608.244	308.899	0	509.483	419.754	0	1	1
4	9	514	1.1975	565.792	27.0895	555	599.939	294.444	467.654	189.95	0	395.454	296.09	1	1	1
4	10	491	1.05266	901.206	24.2729	556	262.849	46.5045	248.481	25.4047	0	61.8399	48.9214	0	1	0
4	11	564	1.06391	678.216	28.7837	585	492.783	218.5	316.161	97.896	0	281.783	218.5	1	1	1
4	12	785	1.18065	180.654	29.5414	720	397.826	136.751	331.504	108.492	0	186.826	136.751	0	1	1
4	13	728	1.09825	751.346	33.3159	671	540.408	403.532	333.485	211.266	0	328.408	403.532	1	1	1
4	14	783	1.31996	850.962	40.0958	695	297.153	145.533	273.692	82.212	0	93.3007	145.633	0	1	1
4	15	244	1.11595	1208.86	30.0328	268	261.396	83.3937	268.102	89.8858	0	68.1306	79.3952	0	1	0
4	16	437	1.08966	813.398	35.5721	478	248.054	23.2019	238.849	13.9287	0	41.3222	23.0046	1	1	0
4	17	329	1.30084	954.793	39.2067	357	692.745	646.128	638.705	442.734	0	493.521	646.067	0	1	1
4	18	380	1.24574	1236.92	40.9711	348	358.112	163.974	371.061	139.613	0	159.937	161.717	0	1	1
4	19	460	1.18647	1173.24	41.6087	410	396.583	260.16	293.576	130.347	0	199.549	260.68	0	1	1
4	20	872	1.72535	1194.13	55.3945	874	416.597	253.823	334.859	181.198	0	214.297	252.604	0	0	1
4	21	228	1.1533	1221.93	47.0044	299	559.144	216.778	555.079	227.809	0	355.144	216.778	0	1	1
4	22	711	1.08961	530.589	55.9297	515	259.078	59.1638	236.748	12.578	0	50.132	59.1517	1	1	0
4	23	453	1.11249	1264.18	54.3731	471	222.518	21.8338	216.898	14.4	0	26.3992	19.1702	0	1	0
4	24	583	1.11299	619.816	56.4803	584	303.176	95.4813	258.743	29.8092	0	92.7671	95.6375	1	1	1
4	25	432	1.32901	661.734	56.9745	564	889.736	347.189	561.255	256.012	0	678.736	347.189	1	1	1
4	26	713	1.01645	791.213	57.7251	601	252.542	21.7928	237.474	12.2215	0	45.1298	21.4952	1	1	0
4	27	506	1.15569	945.291	54.7194	497	329.247	178.474	253.198	23.2664	0	129.247	178.474	0	1	1
4	28	407	1.17992	1147.08	54.6634	377	865.111	305.855	511.843	268.296	0	669.138	305.849	0	1	1
4	29	782	1.07782	565.751	62.2749	540	258.707	40.6364	238.959	12.913	0	50.2704	40.6597	1	1	0
4	30	1961	1.0336	183.318	71.488	972	250.061	16.2536	242.585	12.2956	0	39.2305	16.2341	0	1	0
4	31	713	1.09379	728.976	59.46	570	711.018	353.014	432.255	245.403	0	500.886	353.018	1	1	1
4	32	842	1.09869	225.821	65.6556	735	589.914	275.555	387.357	146.321	0	378.914	275.555	0	1	1
4	33	711	1.09686	1023.06	62.1055	542	260.275	28.9958	260.913	45.4572	0	61.1624	28.6701	0	1	0
4	34	427	1.187	816.415	68.2623	434	257.79	36.9539	250.262	26.07	0	54.7903	36.9539	1	1	0
4	35	304	1.02304	1223.47	65.0625	375	625.888	419.241	487.01	291.639	0	421.888	419.241	0	1	1
4	36	472	1.23235	1245.57	71.5381	549	434.785	183.591	351.278	139.84	0	230.785	183.591	0	1	1
4	37	571	1.42143	476.75	75.3993	616	390.177	134.539	369.925	160.117	0	181.778	133.99	1	1	1
4	38	604	1.25646	515.109	78.9636	584	440.019	421.292	307.546	178.204	0	231.019	421.292	1	1	1
4	39	295	1.25666	1136.46	67.0169	470	503.413	323.361	466.736	234.475	0	309.162	322.702	0	1	1
4	40	624	1.1999	862.21	73.9247	496	793.304	454.011	521.715	329.988	0	590.304	454.011	1	1	1
4	41	484	1.13659	907.076	69.4669	448	285.105	48.8496	260.506	25.2929	0	84.6808	48.3779	0	1	1
4	42	462	1.12151	970.139	69.7727	560	265.268	25.1394	249.141	15.6733	0	64.6464	24.9225	0	1	0
4	43	684	1.31907	838.966	80.5819	707	965.208	524.437	687.303	353.928	0	762.208	524.437	1	1	1
4	44	480	1.2501	702.487	79.875	433	386.73	103.499	335.985	88.8947	0	176.524	103.443	1	1	1
4	45	614	1.08062	581.487	81.715	562	256.032	35.7917	244.081	14.9584	0	48.4342	35.8089	1	1	0
4	46	600	1.1298	681.888	85.205	642	477.525	313.975	346.173	207.833	0	267.103	313.681	1	1	1
4	47	550	1.0689	633.34	83.5818	552	798.953	407.301	502.311	284.937	0	591.268	408.997	1	1	1
4	48	505	1.54586	1016.44	89.798	456	998.439	626.913	607.78	353.392	0	792.316	625.415	0	0	1
4	49	760	1.1232	731.116	88.3092	695	261.827	33.4537	239.654	15.2746	0	53.0964	33.0064	1	1	0
4	50	441	1.14644	778.268	91.5941	394	243.497	25.6621	233.859	17.3507	0	40.835	25.5214	1	1	0
4	51	512	1.17197	911.455	90.0996	593	257.012	23.1068	246.451	14.8857	0	55.9545	23.648	1	1	0
4	52	412	1.25052	999.794	94.5971	553	562.016	228.045	474.049	220.309	0	349.049	224.694	0	1	1
4	53	690	1.29398	546.636	99.1739	652	907.534	484.713	590.159	313.062	0	698.534	484.713	1	1	1
4	54	396	1.0972	1206.85	91.553	323	858.201	286.014	676.157	300.111	0	654.201	286.014	0	1	1
4	55	740	1.05175	605.396	100.916	667	807.615	535.474	508.341	287.327	0	598.754	534.751	1	1	1
4	56	350	1.18927	960.034	96.5714	334	266.916	36.9118	248.62	25.0505	0	59.3144	36.1688	0	1	0
4	57	313	1.16346	1227.99	97.2684	454	653.48	279.116	519.629	208.212	0	449.48	279.116	0	1	1
4	58	724	1.43827	497.348	103.445	763	815.295	548.696	632.942	423.023	0	604.507	549.286	1	1	1
4	59	899	1.39062	144.848	112.737	811	418.067	134.41	348.826	82.4616	0	212.345	134.813	0	1	1
4	60	513	1.13121	764.142	105.3	583	249.223	25.1586	241.628	18.9047	0	45.9142	25.2627	1	1	0
4	61	361	1.34153	450.094	106.457	518	272.176	21.0916	254.64	18.2741	0	64.5425	21.0025	1	1	1
4	62	461	1.1839	1188.59	105.286	467	406.955	176.917	318.831	123.437	0	202.955	176.917	0	1	1
4	63	314	1.27696	1284.72	108.627	204	272.368	57.2793	303.013	89.5733	0	71.3676	57.2793	0	1	1
4	64	407	1.12303	937.474	110.865	472	261.831	31.1984	250.794	21.5518	0	55.625	32.6056	1	1	0
4	65	385	1.40203	1268.81	115.039	360	456.608	185.354	412.226	149.362	0	254.325	184.366	0	1	1
4	66	729	1.13355	816.99	115.055	546	260.053	46.1955	236.422	19.7929	0	56.8516	46.2872	1	1	0
4	67	642	1.14748	861.416	117.484	532	282.75	52.2486	259.818	45.0804	0	77.75	52.2486	1	1	1
4	68	586	1.10975	969.391	114.976	599	305.508	59.3584	287.867	45.0227	0	87.399	58.9675	1	1	1
4	69	909	2.10649	1240.02	131.053	787	250.799	34.5237	233.62	16.4849	0	48.1144	34.9117	0	0	0
4	70	485	1.06833	1214.39	126.47	418	295.943	106.414	286.507	102.819	0	92.366	106.598	0	1	1
4	71	450	1.01572	1009.9	125.827	447	350.946	152.278	268.524	34.8198	0	131.611	152.514	0	1	1
4	72	696	1.09547	277.744	128.92	611	614.491	301.068	396.678	199.741	0	409.491	301.068	0	1	1
4	73	482	1.10962	897.427	128.921	407	677.811	305.045	505.844	189.856	0	468.491	305.154	1	1	1
4	74	286	1.07162	1300.24	126.497	238	251.71	52.3382	249.853	54.3209	0	54.4244	50.2009	0	1	0
4	75	250	1.10142	1284.11	128.436	290	487.99	177.417	486.144	161.925	0	286.99	177.417	0	1	1
4	76	493	1.14937	127.477	133.282	573	258.656	53.6026	238.022	14.0582	0	53.7923	53.5332	0	1	0
4	77	470	1.47006	425.823	126.955	647	248.703	19.7149	240.291	15.057	0	41.5626	18.1747	1	1	0
4	78	461	1.06284	1193.92	132.436	535	988	474.416	770.026	377.563	0	785.183	474.617	0	1	1
4	79	654	1.11578	553.946	136.462	652	323.686	135.7	256.102	42.9543	0	110.394	136.141	1	1	1
4	80	543	1.01865	613.473	134.532	520	677.967	377.543	419.84	165.281	0	455.175	378.49	1	1	1
4	81	623	1.31458	803.067	135.127	575	247.92	21.7704	236.547	13.8041	0	44.2052	21.6265	1	1	0
4	82	642	1.0536	482.117	140.182	422	330.325	112.891	262.338	33.7724	0	113.756	112.297	1	1	1
4	83	383	1.01436	988.188	137.525	482	323.637	105.191	272.324	35.3955	0	103.873	105.064	1	1	1
4	84	410	1.07574	508.537	136.21	514	283.019	43.5136	256.066	22.8065	0	67.1265	42.9741	1	1	1
4	85	484	1.11255	864.091	141.541	469	248.303	20.4028	238.409	14.6192	0	40.5458	19.6695	1	1	0
4	86	480	1.12182	927.029	139.852	512	338.795	130.368	282.815	36.9442	0	121.371	132.117	1	1	1
4	87	559	1.13237	704.07	144.055	494	930.719	486.42	556.231	353.687	0	713.061	487.008	1	1	1
4	88	258	1.62355	1317.74	138.686	421	219.143	10.7342	215.942	11.1457	0	26.133	11.4237	0	0	0
4	89	400	1.18345	1276.58	144.885	403	559.757	258.374	464.265	161.747	0	358.757	258.374	0	1	1
4	90	1505	1.55982	99.4811	168.454	1132	664.047	513.193	408.367	266.913	0	463.176	514.83	0	0	1
4	91	582	1.06308	454.402	150.052	472	296.583	78.1082	282.629	55.844	0	79.3898	77.7903	1	1	1
4	92	397	1.03242	957.859	152.977	462	988.558	446.386	565.879	265.865	0	768.558	446.386	1	1	1
4	93	487	1.05531	745.041	155.016	450	308.629	88.6558	258.322	30.0262	0	99.5156	86.7976	1	1	1
4	94	522	1.12026	794.573	156.282	453	251.839	19.565	240.51	15.4121	0	47.5342	19.9659	1	1	0
4	95	423	1.11249	900.078	151.532	449	288.214	71.2215	252.941	22.3352	0	73.7171	72.3064	1	1	1
4	96	497	1.24489	642.473	158.217	310	698.91	231.426	457.392	219.451	0	472.91	231.426	1	1	1
4	97	715	2.16971	1256.69	161.231	651	381.622	132.553	343.238	71.1127	0	180.575	132.596	0	0	1
4	98	536	1.24679	1302.91	156.381	566	411.802	187.763	380.364	121.338	0	211.903	186.971	0	1	1
4	99	686	1.09885	272.382	159.716	664	505.908	213.323	323.726	88.5682	0	300.908	213.323	0	1	1
4	100	513	1.07822	620.043	163.361	583	528.878	164.911	368.136	126.398	0	302.878	164.911	1	1	1
4	101	520	1.09818	661.962	163.033	576	869.356	403.536	624.029	332.426	0	643.356	403.536	1	1	1
4	102	467	1.33474	767.315	163.3	463	714.117	482.276	624.559	299.778	0	510.192	482.223	1	1	1
4	103	438	1.08078	837.783	160.651	519	248.366	33.2977	235.911	13.3427	0	39.395	31.347	1	1	0
4	104	590	1.16033	872.386	164.264	601	274.745	52.7223	252.951	42.6657	0	61.1947	51.8647	1	1	1
4	105	587	1.255	1032.86	166.635	470	823.27	335.555	503.404	212.456	0	603.27	335.555	1	1	1
4	106	547	1.09698	431.091	163.75	589	345.542	152.628	287.517	57.9977	0	129.749	151.46	1	1	1
4	107	836	1.41158	1013.41	174.902	818	870.094	575.293	515.417	358.578	0	650.094	575.293	1	1	1
4	108	522	1.08551	1205.23	166.153	506	853.858	571.148	580.356	388.5	0	652.858	571.148	0	1	1
4	109	758	1.03835	698.922	172.538	496	1128.65	496.178	685.836	359.657	0	905.948	494.28	1	1	1
4	110	570	1.3619	571.558	174.842	413	613.712	445.402	425.047	281.218	0	390.487	443.818	1	1	1
4	111	743	1.33114	590.7	183.275	779	665.936	236.665	403.034	159.911	0	439.936	236.665	1	1	1
4	112	778	1.04588	190.742	174.582	647	268.355	44.2872	243.17	17.5005	0	63.3138	43.956	0	1	0
4	113	606	1.4238	503.719	171.028	683	1083.54	456.122	778.479	379.618	0	865.537	456.122	1	1	1
4	114	507	1.04777	390.949	172.862	561	258.012	43.4943	244.653	18.7811	0	58.0428	43.5959	1	1	0
4	115	435	1.14239	1238.04	174.986	531	319.525	68.8999	273.756	34.0751	0	117.55	68.9235	0	1	1
4	116	573	1.05271	781.038	180.234	594	360.5	203.979	269.796	94.1287	0	156.116	204.193	1	1	1
4	117	679	1.15385	971.891	180.025	507	1027.99	515.096	585.679	431.005	0	807.986	515.096	1	1	1
4	118	540	1.1112	337.169	180.906	585	240.747	15.0584	234.707	11.2059	0	38.0205	14.1173	1	1	0
4	119	570	1.09919	723.246	185.24	601	638.343	366.49	430.507	216.666	0	422.557	366.07	1	1	1
4	120	1084	1.17384	464.606	191.111	811	883.626	438.963	504.048	296.824	0	665.626	438.963	1	1	1
4	121	773	1.06903	915.1	183.468	659	814.663	382.125	576.085	273.223	0	596.651	381.702	1	1	1
4	122	343	1.29376	1277.94	181.755	248	273.153	45.3881	269.732	80.8226	0	71.9556	45.4237	0	1	1
4	123	548	1.14332	293.117	183.453	462	666.887	223.488	404.741	189.564	0	461.887	223.488	0	1	1
4	124	837	1.90241	1319.3	184.011	670	359.879	185.269	345.757	165.339	0	162.494	183.61	0	0	1
4	125	752	1.04874	550.305	193.722	606	269.667	62.3218	244.898	33.2154	0	55.4719	61.9703	1	1	0
4	126	390	1.14786	852.341	187.082	474	1199.92	454.855	899.749	533.609	0	977.283	454.648	1	1	1
4	127	671	1.17534	1201.97	197.51	672	263.75	53.2194	243.466	15.4796	0	60.3095	52.8041	0	1	0
4	128	698	1.04544	243.067	193.705	650	585.826	200.739	373.523	135.652	0	381.715	200.459	0	1	1
4	129	568	1.14816	686.037	199.19	603	433.095	235.871	317.107	88.8722	0	208.882	234.75	1	1	1
4	130	258	1.44861	1296.85	194.585	291	590.698	150.151	526.163	136.188	0	391.213	151.264	0	1	1
4	131	512	1.23277	38.1562	197.049	595	589.324	267.644	448.102	205.504	0	383.324	267.644	0	1	1
4	132	600	1.13539	308.2	200.557	475	281.099	78.9508	237.75	18.583	0	76.3958	78.8104	1	1	1
4	133	456	1.08075	981.243	200.414	532	324.38	51.6935	280.77	35.2441	0	104.38	51.6935	1	1	1
4	134	705	1.12893	158.942	206.882	663	705.424	392.745	423.055	264.869	0	499.424	392.745	0	1	1
4	135	412	1.24742	1272.26	200.041	439	260.023	45.7461	250.857	34.3578	0	52.754	45.7324	0	1	0
4	136	935	1.22982	193.136	209.231	594	579.449	248.025	354.41	151.675	0	373.449	248.025	0	1	1
4	137	786	1.24355	498.326	205.48	718	760.774	281.714	504.822	219.829	0	542.774	281.714	1	1	1
4	138	776	1.03032	939.625	210.024	546	538.584	246.839	331.648	102.796	0	319.386	246.394	1	1	1
4	139	667	1.05114	1242.41	206.819	543	752.396	386.623	490.82	246.957	0	538.35	380.935	0	1	1
4	140	431	1.05412	835.03	204.682	513	813.415	466.357	571.555	286.626	0	580.265	462.216	1	1	1
4	141	630	1.06836	375.975	212.946	622	245.122	20.8542	233.905	13.0798	0	44.5772	20.8867	1	1	0
4	142	340	1.09924	874.374	211.024	435	913.789	379.726	747.788	324.216	0	679.554	373.745	1	1	1
4	143	699	1.12084	1050.53	213.984	533	553.173	170.359	474.632	193.346	0	333.178	170.354	1	1	1
4	144	595	1.15306	1328.78	215.904	492	251.12	47.1176	231.408	25.6139	0	49.3618	41.0992	0	1	0
4	145	564	1.15304	1294.73	215.402	518	362.55	154.89	286.915	99.2399	0	150.485	157.352	0	1	1
4	146	593	1.07531	1008.93	217.391	564	1292.13	502.369	727.007	506.627	0	1072.13	502.369	1	1	1
4	147	512	1.02922	20.6484	220.594	448	1029.1	595.85	602.371	532.697	0	823.105	595.85	0	1	1
4	148	979	1.43835	542.097	225.874	705	248.519	26.1701	237.981	15.8124	0	39.9986	26.3726	1	1	0
4	149	528	1.15105	674.205	225.002	431	647.745	289.607	402.261	196.651	0	424.759	290.097	1	1	1
4	150	625	1.26763	313.674	221.818	673	238.227	17.9087	234.222	15.1223	0	37.1218	17.9929	1	1	0
4	151	456	1.12067	653.05	226.901	484	554.849	292.18	408.627	217.603	0	328.849	292.18	1	1	1
4	152	568	1.08928	813.539	226.097	604	871.79	502.21	512.493	282.42	0	628.194	494.697	1	1	1
4	153	895	1.98143	197.761	237.428	953	287.095	72.8853	258.541	31.7129	0	81.1962	72.8317	0	0	1
4	154	434	1.06588	891.376	230.643	404	356.022	177.96	269.597	30.7078	0	119.124	173.813	1	1	1
4	155	671	1.11585	926.033	234.346	513	264.786	38.8385	242.377	19.5784	0	52.0507	37.649	1	1	0
4	156	694	1.00319	1253.01	233.441	644	873.556	601.714	585.219	368.9	0	614.287	593.284	0	1	1
4	157	470	1.40072	428.5	234.681	606	552.744	265.766	466.974	179.84	0	341.668	266.59	1	1	1
4	158	392	1.04559	848.872	231.804	492	983.598	437.115	621.423	277.146	0	723.598	437.115	1	1	1
4	159	365	1.28592	1052.58	237.219	398	812.035	324.337	611.866	233.293	0	593.317	325.034	1	1	1
4	160	974	1.21811	495.485	240.906	784	252.503	48.8219	237.975	12.0454	0	39.8954	47.2957	1	1	0
4	161	651	1.04418	962.19	240.854	622	358.416	115.18	297.544	58.5271	0	145.399	115.594	1	1	1
4	162	709	1.03413	1028.39	241.141	643	832.075	363.66	561.53	350.569	0	612.075	363.66	1	1	1
4	163	302	0.778695	1333.27	235.98	350	258.197	43.4425	236.185	23.6627	0	49.8657	39.6489	0	0	0
4	164	589	1.12087	29.039	243.635	609	640.885	332.504	414.698	235.261	0	434.885	332.504	0	1	1
4	165	848	1.25967	725.278	250.633	603	245.24	19.4734	234.347	14.4396	0	41.2836	18.7326	1	1	0
4	166	347	1.1123	1290.12	239.378	343	487.309	223.335	443.121	165.774	0	245.624	227.946	0	1	1
4	167	1050	1.46783	608.274	252.088	805	630.339	324.387	417.083	226.878	0	411.26	325.951	1	1	1
4	168	340	1.13938	908.671	245.588	406	247.31	16.9087	239.844	12.977	0	29.1823	12.9806	1	1	0
4	169	752	1.09397	753.096	251.935	647	238.706	15.5881	236.246	12.2287	0	35.8207	15.6633	1	1	0
4	170	531	1.38366	71.7552	256.475	529	455.82	412.655	321.567	201.028	0	251.138	412.152	0	1	1
4	171	518	1.03377	348.4	252.17	566	274.309	114.702	237.817	13.9954	0	71.8463	114.237	1	1	1
4	172	1044	1.06284	537.368	256.335	693	241.372	13.7708	240.711	10.9669	0	34.1472	13.3652	1	1	0
4	173	471	1.03424	578.42	252.73	542	339.86	105.609	281.873	63.3096	0	129.387	104.975	1	1	1
4	174	539	1.03183	665.551	253.28	570	269.7	55.0647	241.327	18.2564	0	55.2158	52.1614	1	1	0
4	175	745	1.15309	1214.29	261.748	709	641.876	282.54	437.57	197.084	0	374.257	280.833	0	1	1
4	176	374	1.06221	882.176	257.743	448	830.542	469.998	616.783	343.465	0	570.542	469.998	1	1	1
4	177	421	1.03204	463.919	257.888	468	247.175	17.7187	239.827	13.9079	0	36.5449	17.8035	1	1	0
4	178	499	1.05863	1293.71	259.09	424	856.142	290.702	660.665	281.079	0	588.906	292.39	0	1	1
4	179	303	1.10075	1336.78	263.96	291	523.282	218.314	469.799	161.609	0	313.869	214.741	0	1	1
4	180	576	1.13472	812.847	263.094	460	681.461	442.951	482.363	250.518	0	421.461	442.951	1	1	1
4	181	504	1.23675	90.6528	267.865	612	985.822	485.098	796.448	421.045	0	785.33	484.444	0	1	1
4	182	832	1.04815	1113.77	264.161	554	476.404	196.861	348.555	145.728	0	274.794	196.642	0	1	1
4	183	996	1.16521	841.144	270.408	808	924.813	383.398	544.646	305.952	0	664.813	383.398	1	1	1
4	184	428	1.07436	385.313	267.25	388	662.969	343.432	433.942	224.748	0	457.34	343.824	1	1	1
4	185	563	1.0522	423.922	269.016	559	294.386	143.457	247.591	30.6986	0	87.7907	143.322	1	1	1
4	186	608	1.11493	49.2615	273.457	633	263.611	42.8553	244.985	14.7839	0	60.1722	42.357	0	1	0
4	187	424	1.11646	917.698	267.434	386	294.334	66.9938	312.892	103.878	0	81.0259	63.1282	1	1	1
4	188	520	1.18983	1081.78	275.36	604	627.194	347.965	445.546	220.69	0	423.553	349.017	1	1	1
4	189	1278	1.76622	1307.36	288.998	824	761.14	243.19	507.221	203.681	0	505.188	241.576	0	0	1
4	190	518	1.03952	1256.21	275.691	417	989.235	437.639	594.442	327.239	0	718.235	437.639	0	1	1
4	191	389	1.12688	367.082	279.1	505	831.586	470.443	593.812	363.03	0	627.174	470.854	1	1	1
4	192	463	1.0733	503.557	280.492	406	285.3	156.714	285.11	95.7496	0	75.0788	155.713	1	1	1
4	193	384	1.95386	540.581	286.029	602	372.54	274.807	351.31	235.517	0	160.854	274.554	1	0	1
4	194	316	1.24553	907.861	281.332	416	1268.69	997.717	1124.15	834.579	0	1041.28	992.225	1	1	1
4	195	569	1.00902	703.815	284.858	517	249.54	20.8364	240.485	13.5376	0	43.5397	20.8364	1	1	0
4	196	1073	1.37035	745.339	291.139	882	275.957	50.6811	254.427	34.5296	0	69.4955	49.8117	1	1	1
4	197	495	1.10258	449.671	282.832	544	249.23	22.2998	240.719	14.2576	0	39.4081	21.7007	1	1	0
4	198	394	1.26856	878.832	288.358	329	734.638	347.323	624.079	267.091	0	474.638	347.323	1	1	1
4	199	399	2.28493	892.637	294.564	707	554.569	425.677	336.003	110.842	0	308.182	419.94	1	0	1
4	200	581	1.08393	1278.11	290.053	465	919.484	360.58	584.26	304.817	0	648.484	360.58	0	1	1
4	201	1115	1.06407	1028.59	295.875	592	247.554	15.2812	235.402	12.7712	0	38.7297	14.3951	1	1	0
4	202	546	1.22662	311.701	295.659	578	248.126	27.969	242.874	23.8904	0	47.6938	28.6232	1	1	0
4	203	666	1.04537	975.291	291.192	628	320.973	80.4599	284.787	40.7856	0	112.658	80.4189	1	1	1
4	204	256	0.51324	4.625	293.41	290	585.366	536.67	429.855	239.129	0	383.534	536.791	0	0	1
4	205	488	1.08249	606.973	291.098	408	495.211	210.279	375.592	133.314	0	284.745	210.661	1	1	1
4	206	354	0.764515	1333.38	289.766	289	337.391	126.669	241.347	33.0081	0	121.294	117.741	0	0	1
4	207	548	1.08672	1109.79	292.682	576	802.688	338.484	530.212	288.843	0	600.688	338.484	1	1	1
4	208	416	1.04445	396.202	296.394	370	860.762	507.448	480.046	288.274	0	653.8	507.034	1	1	1
4	209	489	1.05099	571.184	300.082	459	354.976	111.239	302.663	65.9383	0	142.976	111.239	1	1	1
4	210	661	1.10396	652.844	303.46	664	584.343	218.802	391.234	144.082	0	376.236	218.676	1	1	1
4	211	590	1.10223	1256.61	304.646	598	881.674	260.04	565.437	231.795	0	610.674	260.04	0	1	1
4	212	770	1.13039	933.653	307.542	558	258.238	29.2531	239.829	18.3111	0	52.2204	29.2182	1	1	0
4	213	561	1.27684	498.358	304.645	641	716.663	437.453	486.918	325.093	0	501.663	437.453	1	1	1
4	214	484	1.06185	460.196	307.089	407	564.676	270.808	431.339	216.1	0	349.676	270.808	1	1	1
4	215	510	1.13787	1055.88	310.043	540	232.774	11.7157	228.845	10.1473	0	28.6778	11.9381	1	1	0
4	216	353	1.08312	1323.03	309.436	471	267.972	47.6545	247.156	33.7022	0	49.5372	37.8367	0	1	0
4	217	1114	1.75888	1143.99	315.722	957	449.92	209.236	354.632	164.86	0	247.702	209.252	0	0	1
4	218	679	1.3231	609.979	313.965	573	318.988	95.369	257.639	34.0895	0	106.703	96.0677	1	1	1
4	219	521	1.01961	706.186	313.349	562	569.518	273.257	394.893	150.581	0	363.518	273.257	1	1	1
4	220	535	1.18582	337.692	314.417	471	283.006	67.2505	252.047	33.5867	0	79.8705	67.039	1	1	1
4	221	804	2.16107	552.752	316.351	956	565.568	317.012	437.412	252.511	0	352.635	317.035	1	0	1
4	222	579	1.68424	1216.13	309.547	591	1160.22	541.754	785.104	451.622	0	895.689	539.045	0	0	1
4	223	756	1.06451	382.604	316.185	625	258.63	41.9795	240.439	24.1963	0	52.744	41.4154	1	1	0
4	224	665	1.0543	958.11	322.932	641	248.613	30.3489	239.119	23.4675	0	43.1934	30.2145	1	1	0
4	225	431	1.1992	791.629	321.689	497	771.913	385.621	585.668	353.312	0	560.696	384.765	1	1	1
4	226	379	1.17087	415.319	319.311	504	1110.47	667.776	752.831	473.155	0	900.98	667.129	1	1	1
4	227	481	1.13193	1080.15	322.815	462	250.784	36.2321	234.148	13.5499	0	47.71	36.1363	1	1	0
4	228	518	1.20332	753.705	327.187	534	262.309	47.8741	251.683	33.2077	0	55.0824	47.7995	1	1	0
4	229	1126	1.35589	1011.14	333.284	909	459.922	344.262	322.996	183.56	0	255.469	344.544	1	1	1
4	230	762	1.2444	471.34	331.571	692	921.279	383.472	526.967	285.029	0	706.279	383.472	1	1	1
4	231	407	1.09992	1215.97	325.435	375	900.176	363.557	643.749	356.12	0	639.52	363.644	0	1	1
4	232	598	1.06089	853.222	327.905	610	290.67	44.472	271.132	30.5907	0	56.4066	36.4262	1	1	1
4	233	542	1.09297	28.5775	332.804	597	712.228	560.379	478.494	320.501	0	509.72	560.408	0	1	1
4	234	544	1.23457	1103.72	334.669	454	508.866	311.056	414.375	171.953	0	306.844	311.074	1	1	1
4	235	511	1.27906	335.566	339.119	531	253.395	35.2272	238.834	17.8548	0	50.3955	35.2272	1	1	0
4	236	491	1.18467	640.705	340.709	561	435.481	346.389	282.656	98.6856	0	220.036	344.534	1	1	1
4	237	567	1.29042	1278.19	337.771	597	882.466	521.712	589.081	440.213	0	624.65	518.394	0	1	1
4	238	558	1.18574	525.889	334.439	560	480.927	194.387	374.961	112.172	0	266.77	194.815	1	1	1
4	239	393	1.07255	610.796	334.606	317	791.609	652.83	662.186	340.078	0	573.161	652.438	1	1	1
4	240	827	1.06831	909.696	342.255	707	243.103	24.8894	232.029	13.5128	0	41.7638	25.6088	1	1	0
4	241	565	1.10891	1315.21	338.657	478	418.887	223.255	307.262	98.582	0	205.772	226.876	0	1	1
4	242	564	1.56268	1125.88	345.424	698	364.918	184.903	281.748	69.0603	0	162.918	184.903	1	0	1
4	243	537	1.25612	1234.41	338.153	633	818.758	423.109	607.872	405.382	0	560.858	425.787	0	1	1
4	244	707	1.1636	311.372	346.972	635	378.438	94.9607	326.26	72.8528	0	175.879	94.904	1	1	1
4	245	267	0.889803	1337.79	342.172	362	304.622	128.453	251.12	50.0815	0	107.207	128.159	0	0	1
4	246	1151	1.50956	775.485	353.616	963	554.856	454.36	397.883	296.263	0	348.011	453.843	1	0	1
4	247	742	1.15045	1052.46	348.922	713	685.959	426.146	381.082	167.232	0	481.959	426.146	1	1	1
4	248	529	1.73813	610.011	352.342	583	980.086	686.042	632.966	460.968	0	758.146	685.134	1	0	1
4	249	636	1.07873	553.854	349.774	561	336.168	143.47	268.728	42.2387	0	119.157	140.857	1	1	1
4	250	497	1.47524	444.404	352.022	472	365.686	123.775	286.545	42.6876	0	151.525	123.4	1	1	1
4	251	432	1.09579	582.604	354.303	530	723.408	389.672	462.757	221.991	0	499.404	388.352	1	1	1
4	252	480	1.09438	669.365	356.369	554	499.859	202.796	402.581	175.947	0	291.715	202.483	1	1	1
4	253	577	1.46359	726.343	365.113	628	592.248	218.086	409.977	147.117	0	384.248	218.086	1	1	1
4	254	492	1.0884	493.795	360.325	507	556.152	301.269	424.435	226.534	0	341.152	301.269	1	1	1
4	255	616	1.05337	1289.51	363.041	606	246.363	28.1066	231.813	14.7251	0	36.5842	26.4547	0	1	0
4	256	606	3.26986	443.964	371.064	745	267.2	36.143	248.525	21.3081	0	56.2537	35.7782	1	0	0
4	257	600	1.06818	702.193	369.492	583	687.75	425.306	453.007	246.521	0	479.523	425.833	1	1	1
4	258	760	0.783583	13.4474	373.147	523	249.776	17.1071	244.047	13.362	0	46.3002	17.332	0	0	0
4	259	877	1.36012	525.569	375.789	805	259.303	25.8128	241.893	13.6178	0	40.7516	25.0364	1	1	0
4	260	632	1.4276	360.81	370.809	695	268.288	42.7969	250	29.0969	0	65.1165	42.767	1	1	0
4	261	396	1.2214	290.475	371.366	363	261.182	57.7955	235.535	14.7314	0	59.4132	57.6919	1	1	0
4	262	549	1.26198	404.597	373.827	625	246.784	31.7902	237.667	20.5671	0	39.7072	31.8947	1	1	0
4	263	766	1.0228	1085.11	377.842	674	249.089	31.7248	236.055	18.2259	0	46.1647	31.6351	1	1	0
4	264	635	1.0781	102.357	381.098	549	363.623	381.825	279.743	165.998	0	169.193	380.959	0	1	1
4	265	940	1.71125	631.031	390.77	804	563.863	428.412	474.244	333.355	0	335.15	426.336	1	0	1
4	266	936	1.13676	921.06	384.205	761	365.213	92.9025	284.913	64.8854	0	166.679	92.6792	1	1	1
4	267	342	1.02304	565.877	382.345	453	1230.27	657.657	946.292	538.698	0	1004.23	657.708	1	1	1
4	268	452	1.12135	599.814	382.823	518	977.083	489.088	717.396	422.687	0	749.608	488.47	1	1	1
4	269	534	1.10349	1030.76	387.719	533	466.021	168.943	361.238	127.04	0	262.021	168.943	1	1	1
4	270	329	1.03125	480.663	386.067	345	252.948	19.2924	263.754	46.5621	0	38.3797	19.2529	1	1	0
4	271	529	1.3005	685.389	388.985	464	411.269	337.382	302.115	127.692	0	192.36	330.734	1	1	1
4	272	258	1.26162	285.578	386.671	439	234.073	12.7473	231.147	10.9684	0	32.41	12.9119	1	1	0
4	273	682	1.03803	442.471	393.881	634	255.888	41.8401	239.059	16.7474	0	47.0741	39.5853	1	1	0
4	274	774	1.1607	816.552	391.771	712	256.735	53.7945	237	15.2158	0	53.8244	52.644	1	1	0
4	275	591	1.06559	127.699	396.13	602	780.279	513.094	448.103	305.802	0	582.136	513.46	0	1	1
4	276	726	1.1758	309.784	401.82	569	255.088	76.7855	239.749	16.1631	0	53.0721	76.7887	1	1	0
4	277	426	1.04806	498.115	397.406	510	290.898	50.5428	264.925	26.8178	0	66.3588	48.1989	1	1	1
4	278	409	1.20146	5.12714	408.809	488	240.236	12.7134	237.956	11.7883	0	33.4201	12.9625	0	1	0
4	279	430	1.09438	657.505	399.984	386	531.956	323.851	433.135	218.945	0	298.956	323.851	1	1	1
4	280	481	1.1044	1053.66	406.006	393	414.031	178.845	312.012	82.1359	0	210.359	179.282	1	1	1
4	281	712	1.13029	858.032	410.368	672	407.393	152.222	320.396	104.354	0	206.628	152.896	1	1	1
4	282	571	1.20484	605.005	410.377	574	1077.59	394.831	659.319	304.435	0	846.141	394.749	1	1	1
4	283	605	1.10459	766.615	414.218	447	490.653	187.544	349.559	115.276	0	282.653	187.544	1	1	1
4	284	815	2.22106	792.422	419.929	952	450.815	275.584	326.805	145.716	0	243.048	275.499	1	0	1
4	285	536	1.07366	1078.17	411.41	588	403.743	156.434	333.431	104.554	0	201.299	156.422	1	1	1
4	286	477	1.11366	701.143	413.046	491	533.886	312.141	368.096	140.179	0	301.33	311.747	1	1	1
4	287	560	1.05784	535.55	416.307	564	1300.08	892.335	777.329	594.304	0	1069.52	892.06	1	1	1
4	288	460	1.32811	674.567	414.45	416	731.969	511.429	490.698	330.56	0	498.969	511.429	1	1	1
4	289	429	1.0783	578.312	417.149	379	480.383	270.503	310.571	93.9568	0	252.182	270.329	1	1	1
4	290	563	1.0658	1147.85	421.362	597	594.228	312.552	381.492	195.693	0	391.228	312.552	1	1	1
4	291	875	1.09676	953.675	425.614	674	1168.95	562.681	742.019	417.964	0	960.947	562.681	1	1	1
4	292	627	1.15586	995.263	425.091	506	347.909	87.9247	282.108	50.462	0	139.909	87.9247	1	1	1
4	293	628	1.1437	412.432	427.166	412	250.881	40.5031	240.514	22.4701	0	42.0097	41.1363	1	1	0
4	294	610	1.09009	465.21	427.407	537	777.857	387.949	480.102	265.217	0	545.035	388.03	1	1	1
4	295	765	1.11586	1034.64	428.978	582	296.778	91.0251	252.885	34.6844	0	90.957	91.2096	1	1	1
4	296	710	1.08108	315.2	430.292	565	617.63	497.97	449.092	289.346	0	414.234	498.6	1	1	1
4	297	696	1.10058	1324.43	430.586	575	228.786	13.5887	223.572	10.9299	0	42.3687	13.6507	0	1	0
4	298	729	1.20146	154.263	437.893	707	832.164	450.352	575.362	319.897	0	633.164	450.352	0	1	1
4	299	709	1.29686	396.594	438.841	729	718.15	475.677	468.898	345.831	0	505.322	475.74	1	1	1
4	300	469	1.09581	491.068	435.397	541	494.739	133.627	394.591	111.919	0	261.739	133.627	1	1	1
4	301	442	1.1021	668.609	433.149	465	677.822	378.601	519.473	258.744	0	444.822	378.601	1	1	1
4	302	621	1.20128	1123.07	441.842	456	493.311	204.808	309.134	69.3883	0	290.311	204.808	1	1	1
4	303	560	1.13288	977.534	440.413	602	469.296	399.547	295.83	111.194	0	261.296	399.547	1	1	1
4	304	633	1.17175	554.717	437.404	551	875.909	375.907	657.251	339.179	0	645.283	376.805	1	1	1
4	305	569	1.20907	603.037	438.496	579	1007.01	498.04	787.39	306.597	0	774.998	497.658	1	1	1
4	306	479	1.17658	1104.16	444.035	571	386.786	123.833	390.998	90.8088	0	183.786	123.833	1	1	1
4	307	433	1.19663	1179.39	447.007	393	673.099	402.473	542.388	343.477	0	470.099	402.473	0	1	1
4	308	490	1.74379	1202.54	446.937	566	330.18	200.959	264.533	98.5804	0	130.864	199.427	0	0	1
4	309	811	1.09618	360.982	446.788	643	750.156	518.026	473.141	315.116	0	537.56	517.751	1	1	1
4	310	510	1.07605	718.388	443.425	569	596.016	290.45	386.173	161.844	0	365.903	290.988	1	1	1
4	311	447	1.11172	521.443	446.128	489	924.738	436.895	599.761	305.121	0	691.738	436.895	1	1	1
4	312	417	1.04194	907.487	446.487	509	361.267	90.9105	326.53	82.614	0	162.861	90.6925	1	1	1
4	313	710	1.1947	295.801	450.952	693	357.856	293.444	248.293	53.6689	0	157.338	292.898	1	1	1
4	314	556	1.03261	631.64	453.079	579	738.805	253.53	453.529	165.325	0	505.805	253.53	1	1	1
4	315	532	1.07087	1051.71	453.139	432	246.174	20.0749	244.626	15.7313	0	43.6366	20.0441	1	1	0
4	316	573	1.16048	577.428	453.072	588	981.592	474.265	576.002	286.638	0	753.524	473.841	1	1	1
4	317	587	1.04077	46.8893	456.031	595	704.667	231.755	464.915	231.066	0	495.329	231.975	0	1	1
4	318	751	1.18376	458.842	457.644	651	665.189	437.248	399.895	244.258	0	432.576	437.32	1	1	1
4	319	656	1.13301	785.497	456.334	486	758.726	409.194	423.149	273.363	0	551.181	408.968	1	1	1
4	320	494	1.28424	1310.95	458.953	460	287.396	154.502	237.508	24.2148	0	94.5478	152.77	0	1	1
4	321	537	1.23557	1227.55	461.769	527	318.442	212.771	286.223	131.189	0	128.315	212.911	0	1	1
4	322	584	1.09188	673.394	460.592	466	762.122	251.324	504.156	189.48	0	529.122	251.324	1	1	1
4	323	683	1.0315	817.508	463.574	623	858.246	459.659	546.652	331.474	0	651.246	459.659	1	1	1
4	324	583	1.15449	1031.19	463.271	620	380.839	108.442	320.305	70.2628	0	175.587	107.936	1	1	1
4	325	597	1.10032	1255.42	462.218	432	1548.02	854.853	781.819	642.262	0	1357.94	854.95	0	1	1
4	326	665	1.17814	127.164	469.265	665	904.107	481.13	666.104	413.461	0	706.301	480.922	0	1	1
4	327	693	1.25051	491.421	469.273	708	585.177	266.938	427.758	169.059	0	352.177	266.938	1	1	1
4	328	487	1.14201	754.815	465.959	565	280.483	69.628	247.793	27.8967	0	71.8655	69.1484	1	1	1
4	329	705	0.838048	1329.92	470.234	557	254.115	62.7888	234.079	17.2658	0	57.6427	61.8422	0	0	0
4	330	377	1.16275	349.085	471.655	493	632.795	511.947	382.714	220.416	0	419.795	511.947	1	1	1
4	331	366	1.43526	994.219	470.5	426	379.451	158.349	341.73	108.377	0	171.451	158.349	1	1	1
4	332	460	1.28482	1271.33	474.578	506	295.441	73.3423	245.039	23.3733	0	104.441	73.3423	0	1	1
4	333	528	1.1631	524.792	473.487	587	374.743	110.467	335.907	70.1123	0	141.743	110.467	1	1	1
4	334	500	1.19733	1170.88	474.572	584	743.31	335.933	546.712	291.372	0	542.074	336.081	0	1	1
4	335	514	1.51027	272.286	476.92	638	255.676	21.8732	249.492	18.0466	0	62.0455	22.0043	1	0	0
4	336	354	1.24591	567.452	477.059	403	669.471	373.391	461.986	166.62	0	442.792	373.857	1	1	1
4	337	434	1.06867	592.247	479.295	521	503.309	195.306	389.846	113.607	0	276.564	195.25	1	1	1
4	338	428	1.03682	1084.62	479.998	515	252.117	40.3463	234.787	14.8948	0	52.0816	40.1521	1	1	0
4	339	337	0.617216	6.84866	480.733	350	857.531	392.513	573.588	343.715	0	647.531	392.513	0	0	1
4	340	602	1.05923	1136.85	485.002	609	240.143	21.7689	229.703	11.0669	0	39.3596	21.7105	1	1	0
4	341	601	1.31224	683.963	487.506	679	662.807	282.627	465.732	159.449	0	430.433	283.583	1	1	1
4	342	796	1.88382	843.441	491.53	765	506.573	280.423	391.126	175.546	0	302.41	282.615	1	0	1
4	343	710	1.1261	788.554	486.834	625	836.048	441.151	589.179	295.098	0	629.048	441.151	1	1	1
4	344	856	1.39868	403.435	492.805	804	316.256	72.095	277.868	54.0759	0	103.256	72.095	1	1	1
4	345	499	1.12331	1000.84	491.529	572	721.087	425.934	439.958	263.708	0	516.22	426.51	1	1	1
4	346	750	1.1117	1290.01	495.723	538	639.753	379.192	395.772	192.993	0	442.403	377.639	0	1	1
4	347	607	1.05822	715.133	494.862	563	402.22	246.281	257.993	69.4668	0	182.996	238.234	1	1	1
4	348	495	1.04415	618.699	493.196	414	251.618	24.0692	238.6	15.1295	0	31.0121	20.3284	1	1	0
4	349	766	1.03903	963.042	496.513	678	273.904	49.0965	278.217	55.8895	0	69.4794	49.3594	1	1	1
4	350	882	1.19478	49.449	498.348	739	246.108	18.1735	237.523	13.9038	0	39.567	17.7994	0	1	0
4	351	519	1.06903	648.59	494.821	530	663.568	361.65	443.678	174.691	0	432.209	361.122	1	1	1
4	352	525	1.12836	362.48	495.284	519	301.578	36.0964	272.345	36.5356	0	88.578	36.0964	1	1	1
4	353	460	1.31432	329.117	495.546	554	269.742	82.518	246.941	36.6781	0	60.8773	81.8894	1	1	0
4	354	508	1.06587	221.411	500.774	560	238.452	23.9115	236.445	18.178	0	48.5196	24.1124	1	1	0
4	355	565	1.14845	1325.91	503.464	580	367.417	185.421	262.984	65.8882	0	168.417	185.421	0	1	1
4	356	333	1.08622	519.003	505.006	427	397.267	104.817	342.643	106.942	0	173.063	102.604	1	1	1
4	357	522	1.05709	544.094	509.044	500	290.466	64.6766	251.534	30.3295	0	72.778	65.4083	1	1	1
4	358	565	1.15681	1271.23	512.331	613	262.847	46.6137	233.407	22.3146	0	68.4241	46.0732	0	1	0
4	359	423	1.0363	269.657	509.057	515	235.94	17.3611	231.582	11.6878	0	39	17.1594	1	1	0
4	360	296	1.06946	873.277	508.152	428	458.105	280.165	369.139	209.058	0	263.68	280.422	1	1	1
4	361	784	1.21676	1040.54	511.645	599	242.22	20.0588	233.968	15.3556	0	39.424	19.5006	1	1	0
4	362	598	1.33434	26.4816	514.865	668	247.085	23.2127	241.226	12.1468	0	39.2874	22.7049	0	1	0
4	363	908	1.2568	1100.84	516.052	702	245.124	16.7379	235.53	13.081	0	48.386	16.7486	1	1	0
4	364	749	1.21203	624.724	517.399	714	858.926	588.937	538.243	302.102	0	646.779	588.222	1	1	1
4	365	496	1.05055	793.012	515.833	536	336.063	218.447	254.256	72.7615	0	130.276	217.955	1	1	1
4	366	575	1.16476	738.904	518.374	479	247.169	18.1828	237.656	13.8747	0	43.5825	18.3866	1	1	0
4	367	461	1.02079	327.681	517.913	376	710.024	395.004	522.57	258.004	0	500.33	395.846	1	1	1
4	368	650	1.1998	842.923	525.275	569	234.04	16.2272	229.598	11.3188	0	37.4429	16.9651	1	1	0
4	369	417	1.07354	301.115	520.619	508	445.112	215.386	330.621	87.3677	0	237.152	215.351	1	1	1
4	370	525	1.06768	369.181	523.4	503	358.563	87.9425	299.358	71.666	0	146.008	87.8661	1	1	1
4	371	550	1.46759	762.338	530.6	595	243.588	17.5914	236.264	13.6364	0	40.1714	17.6707	1	1	0
4	372	366	1.11831	573.658	527.478	333	736.426	452.576	816.137	395.018	0	526.426	452.576	1	1	1
4	373	414	1.16679	906.268	524.705	370	258.357	34.3467	286.913	90.5116	0	56.6189	34.1091	1	1	0
4	374	695	1.91455	554.155	537.871	750	748.097	560.007	515.032	291.927	0	538.097	560.007	1	0	1
4	375	646	1.02934	818.817	535.406	619	246.635	18.0502	235.81	15.5152	0	45.6381	18.1995	1	1	0
4	376	685	1.10045	1018.96	533.584	415	260.658	47.0011	251.458	55.1612	0	57.6482	47.1378	1	1	0
4	377	628	1.10323	509.943	536.371	632	377.934	107.373	307.427	74.7263	0	167.783	107.315	1	1	1
4	378	790	1.31056	101.195	545.543	759	246.494	22.2084	245.178	22.8062	0	54.6034	22.0597	0	1	0
4	379	574	1.14441	955.571	541.23	603	305.862	118.653	239.723	15.0385	0	103.604	118.514	1	1	1
4	380	420	1.1367	340.343	540.464	524	672.685	557.099	581.543	423.632	0	463.271	557.425	1	1	1
4	381	477	1.12887	391.457	537.799	483	335.242	81.3869	296.713	65.429	0	123.139	81.3546	1	1	1
4	382	769	1.13186	989.231	546.047	569	1015.52	400.414	674.181	351.984	0	812.722	400.293	1	1	1
4	383	515	1.2076	1082.71	540.577	518	244.301	18.866	235.948	14.8391	0	48.2664	18.8991	1	1	0
4	384	618	1.40227	725.913	545.479	695	267.412	91.5406	235.155	15.7332	0	61.3942	89.8535	1	1	0
4	385	586	1.20481	892.997	542.118	608	578.475	290.35	383.471	178.353	0	376.243	290.076	1	1	1
4	386	764	1.05336	1286.53	550.359	675	844.396	593.23	598.107	413.942	0	649.258	594.993	0	1	1
4	387	624	1.13692	1117.41	553.141	478	585.967	311.017	439.16	227.421	0	389.967	311.017	1	1	1
4	388	598	1.05852	481.249	553.95	584	255.373	47.9756	238.475	22.1093	0	49.137	49.329	1	1	0
4	389	668	1.1621	923.359	557.329	678	630.937	327.343	453.331	211.638	0	425.423	328.317	1	1	1
4	390	502	1.18006	676.657	554.57	415	616.451	218.506	420.159	179.86	0	404.451	218.506	1	1	1
4	391	550	1.11078	1026.95	556.635	518	240.402	18.2665	230.951	13.2331	0	40.7375	17.9627	1	1	0
4	392	357	0.736563	1335.08	556.048	282	288.209	42.8781	294.784	47.2037	0	89.2092	42.8781	0	0	1
4	393	490	1.34733	585.386	561.167	524	838.84	430.973	554.198	309.374	0	628.84	430.973	1	1	1
4	394	479	1.18296	451.033	557.347	467	399.548	94.567	320.883	84.2619	0	195.764	93.8059	1	1	1
4	395	646	1.03674	763.605	560.404	633	247.213	27.7238	234.721	15.1367	0	46.4234	27.538	1	1	0
4	396	506	1.34922	375.761	557.31	507	255.132	26.2141	236.628	14.9925	0	45.4852	25.4617	1	1	0
4	397	462	1.09708	694.926	562.773	438	546.406	241.95	396.264	159.107	0	335.42	242.145	1	1	1
4	398	644	1.14392	1138.52	567.508	644	325.766	151.36	255.039	53.1029	0	129.821	151.331	1	1	1
4	399	606	1.21818	316.604	567.102	556	432.768	117.51	350.422	99.1593	0	224.768	117.51	1	1	1
4	400	810	1.18046	1088.98	569.727	730	255.634	57.303	236.411	15.6604	0	59.6342	57.303	1	1	0
4	401	633	1.11298	996.766	571.545	647	309.801	149.35	253.91	56.7331	0	109.267	148.974	1	1	1
4	402	845	1.28131	1324.08	576.501	716	248.021	21.084	231.717	15.9754	0	49.6941	21.0036	0	1	0
4	403	434	1.04684	630.855	571.806	464	289.929	32.3509	262.965	29.5723	0	79.1293	32.0402	1	1	1
4	404	558	1.07535	960.124	573.973	593	318.191	103.83	296.742	89.7687	0	113.762	104.7	1	1	1
4	405	766	1.36483	560.997	574.67	783	355.808	207.768	259.493	76.1488	0	145.808	207.768	1	1	1
4	406	623	1.07268	710.75	581.348	612	525.654	193.162	381.522	152.856	0	320.739	192.487	1	1	1
4	407	820	1.37879	281.73	585.673	676	590.019	328.605	497.763	213.324	0	382.019	328.605	1	1	1
4	408	629	1.05716	377.135	579.375	579	240.872	27.1845	237.725	13.9396	0	36.2504	26.9944	1	1	0
4	409	582	1.07652	407.716	582.636	601	233.687	13.4531	227.921	10.9101	0	33.2047	13.7983	1	1	0
4	410	552	1.04009	448.866	579.708	585	358.559	86.9052	300.263	87.5998	0	159.662	87.229	1	1	1
4	411	730	1.17678	887.097	584.289	713	393.659	201.638	313.679	107.068	0	185.937	201.42	1	1	1
4	412	612	1.32095	1055.46	585.152	543	264.527	45.5709	249.338	31.3615	0	69.3149	45.6561	1	1	0
4	413	520	1.25415	821.05	592.144	612	238.253	21.1218	234.087	14.4205	0	44.7778	20.7046	1	1	0
4	414	550	1.14502	308.924	595.955	588	756.429	354.413	559.365	308.359	0	547.718	354.202	1	1	1
4	415	834	1.22225	1304.33	598.243	756	240.792	15.3165	230.095	11.8579	0	41.2209	14.5634	0	1	0
4	416	484	1.23977	605.151	594.849	466	624.513	336.721	437.529	230.456	0	414.513	336.721	1	1	1
4	417	530	1.17342	637.913	595.938	497	260.833	35.8268	245.019	23.9507	0	54.6439	34.68	1	1	0
4	418	446	1.07044	671.908	600.168	528	289.614	35.3342	261.984	31.9655	0	85.7273	35.3464	1	1	1
4	419	516	1.05771	504.434	601.932	446	342.803	77.4781	294.891	65.0339	0	132.803	77.4781	1	1	1
4	420	470	1.07225	532.183	605.847	485	382.14	122.679	305.436	95.0725	0	172.14	122.679	1	1	1
4	421	583	1.3227	996.882	611.736	666	240.489	20.7686	236.261	16.3189	0	46.7973	19.9833	1	1	0
4	422	701	1.08038	344.613	608.111	653	545.953	191.228	376.579	139.036	0	335.953	191.228	1	1	1
4	423	594	1.29821	1047	609.426	658	242.351	37.392	240.648	35.9737	0	50.6474	37.2585	1	1	0
4	424	762	1.05613	929.064	611.878	689	556.248	244.691	378.046	141.535	0	348.248	244.691	1	1	1
4	425	565	1.19979	1083.68	616.542	629	226.652	12.1715	226.756	10.424	0	34.5008	12.3967	1	1	0
4	426	566	1.1807	624.625	617.265	614	246.708	20.7431	235.908	15.6463	0	40.3143	20.5307	1	1	0
4	427	629	1.0519	1116.54	615.057	624	517.771	302.253	388.711	171.356	0	324.676	301.076	1	1	1
4	428	540	1.10537	553.069	619.774	399	401.14	144.993	323.909	120.127	0	191.14	144.993	1	1	1
4	429	591	1.11708	771.418	619.14	489	376.327	139.172	309.69	94.6594	0	179.988	138.828	1	1	1
4	430	795	1.11131	741.586	621.835	718	273.916	102.032	235.562	28.6275	0	76.876	102.046	1	1	1
4	431	572	1.25493	96.7465	629.047	650	232.032	14.5534	232.428	12.8117	0	43.2554	14.3093	0	1	0
4	432	356	1.06694	295.124	620.989	475	259.168	26.8442	241.969	15.1441	0	50.5663	27.1971	1	1	0
4	433	453	1.56609	466.779	628.945	614	235.91	11.7992	233.53	10.0568	0	33.9642	11.7883	1	0	0
4	434	507	1.06208	506.29	627.892	563	287.277	65.1705	262.428	35.7513	0	78.3783	64.376	1	1	1
4	435	451	1.04962	1325.45	630.57	514	624.309	362.163	502.091	319.081	0	419.309	362.163	0	1	1
4	436	625	1.59828	553.11	638.675	696	426.898	148.474	328.84	105.048	0	216.898	148.474	1	0	1
4	437	583	1.0962	34.5455	645.595	620	240.615	15.5643	233.868	11.5576	0	36.7871	15.3137	0	1	0
4	438	793	1.11412	365.368	646.984	540	838.328	382.961	466.682	238.845	0	628.328	382.961	1	1	1
4	439	606	1.09729	1292.51	648.097	629	524.579	270.03	396.932	202.226	0	322.221	272.427	0	1	1
4	440	804	1.06173	848.172	646.264	668	243.042	19.7499	229.502	13.2782	0	47.5075	19.5142	1	1	0
4	441	437	1.07685	1248.3	643.67	529	515.284	213.621	401.156	182.526	0	327.766	214.426	0	1	1
4	442	256	0.933616	5.22656	646.742	307	243.603	15.2019	239.777	11.6808	0	36.2508	16.533	0	1	0
4	443	951	1.1533	316.624	652.779	652	511.265	275.928	341.557	124.999	0	301.265	275.928	1	1	1
4	444	623	1.14425	1097.07	656.144	639	430.992	238.344	318.939	136.264	0	240.031	237.267	1	1	1
4	445	584	1.11918	445.387	653.755	534	311.288	171.977	353.642	170.978	0	110.142	172.427	1	1	1
4	446	690	1.11759	578.041	657.065	622	263.863	46.1073	238.301	20.0602	0	58.0113	43.6957	1	1	0
4	447	345	1.20985	420.397	654.336	507	654.554	326.006	473.02	296.644	0	452.247	325.124	1	1	1
4	448	686	1.24436	611.249	655.016	697	236.568	13.1184	231.504	12.3473	0	34.7432	13.1303	1	1	0
4	449	749	1.18181	657.872	655.128	714	230.853	14.5591	226.681	10.443	0	35.4076	14.7972	1	1	0
4	450	611	1.12045	345.944	661.879	628	611.928	254.168	445.429	181.204	0	401.928	254.168	1	1	1
4	451	634	1.0745	1065.45	662.326	635	247.822	36.3499	235.276	10.6543	0	56.5181	36.1796	1	1	0
4	452	255	0.669602	1335.65	655.58	327	582.248	186.198	468.682	136.416	0	377.248	186.198	0	0	1
4	453	702	1.05657	1023.06	663.705	658	232.106	15.1864	230.59	11.44	0	46.1064	15.1864	1	1	0
4	454	574	1.5748	486.125	661.021	616	233.643	13.5524	229.103	10.7881	0	30.1315	13.2846	1	0	0
[truncated: 195,173 more rows]
