# Supplementary material for: Normalizing for individual cell population context in the analysis of high-content cellular screens
Source: BMC Bioinformatics. 2011 Dec 20;12:485. doi: 10.1186/1471-2105-12-485 (PMC3259109; doi:10.1186/1471-2105-12-485)
Supplement: Additional file 1 — Software. (Archive containing R source code, example dataset and documentation in PDF-Format) This archive contains the R source code used for computation of the features, normalization and hit-calling, as well as an example data file (ASCII text) and a brief documentation in PDF-Format. [file 1471-2105-12-485-S1.GZ › data_processed.txt]

"Well" "CellID" "NSize" "NP2A" "X" "Y" "CSize" "CMean" "CStd" "NMean" "NStd" "COverexp" "Position" "Cell" "Expression" "dens" "cellno" "edge" "empty" "normint"
"4" 1 4 382 0.907862 402.694 12.4241 335 246.887 25.0484 238.534 14.1463 0 0 1 0 5.72644882528502e-07 333 TRUE TRUE 0.0744714160724452
"6" 1 6 391 0.996453 912.128 12.8824 374 285.406 76.6605 295.192 61.6907 0 0 1 1 5.05396127536718e-07 333 TRUE TRUE 0.128843583632532
"9" 1 9 412 0.999773 382.488 13.3422 450 303.6 113.591 255.505 48.6416 0 0 1 1 5.78700574540725e-07 333 TRUE TRUE 0.152019624833291
"10" 1 10 402 1.17756 71.1144 13.3532 488 355.242 237.351 261.378 25.2949 0 0 1 1 5.09692221374219e-07 333 TRUE FALSE 0.210931950947075
"11" 1 11 772 1.09875 570.163 17.3627 682 794.331 553.421 437.387 320.989 0 0 1 1 5.50201614023572e-07 333 TRUE TRUE 0.512716600519094
"12" 1 12 485 1.25311 103.394 14.1175 385 841.19 350.274 528.645 250.735 0 0 1 1 5.4601243034663e-07 333 TRUE FALSE 0.534212140769065
"14" 1 14 398 1.08496 132.583 19.7136 504 1059.38 779.024 711.598 525.168 0 0 1 1 5.8026180456767e-07 333 TRUE FALSE 0.620701463699505
"15" 1 15 492 1.26691 353.175 25.4939 569 647.947 237.977 552.37 197.986 0 0 1 1 6.03500538549986e-07 333 TRUE TRUE 0.436326833606684
"16" 1 16 625 1.10193 199.53 25.1936 593 253.799 32.296 244.79 18.5731 0 0 1 0 6.17518963647373e-07 333 TRUE TRUE 0.0848266155917308
"17" 1 17 568 1.06442 274.336 23.6849 601 547.662 212.723 410.995 189.187 0 0 1 1 6.14467989190518e-07 333 TRUE TRUE 0.373265810909447
"18" 1 18 346 1.21062 458.023 22.159 453 230.455 10.5789 229.156 9.3464 0 0 1 0 5.75624403483148e-07 333 TRUE FALSE 0.0486413800594633
"19" 1 19 648 1.05647 486.787 27.4892 634 236.202 23.46 225.86 10.3916 0 0 1 0 5.7924178391089e-07 333 TRUE FALSE 0.0578789548527917
"20" 1 20 602 1.4423 521.623 32.6744 692 796.118 513.821 520.243 297.057 0 0 1 1 5.84081031864763e-07 333 TRUE FALSE 0.513559348238563
"21" 1 21 576 1.09333 166.012 35.0677 590 263.336 32.0472 246.611 16.0668 0 0 1 0 6.25865659617982e-07 333 TRUE FALSE 0.0986606767554479
"22" 1 22 782 1.44579 790.396 44.1765 685 560.813 293.072 372.012 156.095 0 1 1 1 6.51061737111999e-07 333 TRUE TRUE 0.382164906070973
"23" 1 23 608 1.06185 1200.89 35.6151 602 788.648 491.951 507.556 362.163 0 0 1 1 4.65999528443636e-07 333 TRUE FALSE 0.51002384474097
"24" 1 24 454 1.10725 106.154 35.1189 535 709.305 303.012 593.808 261.502 0 0 1 1 5.8782988519189e-07 333 TRUE FALSE 0.47025804962249
"26" 1 26 732 1.08234 842.489 36.9754 676 236.231 16.3007 230.633 12.5193 0 0 1 0 6.17659075001021e-07 333 TRUE FALSE 0.0579249964488797
"27" 1 27 594 1.10033 45.0808 36.0993 542 812.841 451.04 531.616 286.567 0 0 1 1 5.15269039819288e-07 333 TRUE FALSE 0.52135544911407
"29" 1 29 600 1.01293 324.288 45.8167 567 334.734 225.212 254.647 46.7276 0 0 1 1 6.32914653064316e-07 333 TRUE TRUE 0.188631694220937
"30" 1 30 309 1.11338 425.822 41.3366 399 227.213 13.0262 223.997 10.8605 0 0 1 0 6.08471587524016e-07 333 TRUE TRUE 0.0433281046816859
"31" 1 31 417 1.2637 1237.54 45.6667 411 245.484 60.4425 241.098 53.3071 0 0 1 0 4.68513418828399e-07 333 TRUE FALSE 0.0723341480944442
"32" 1 32 662 1.14637 885.511 48.7175 666 233.538 14.1908 230.718 11.3017 0 0 1 0 6.30189483051997e-07 333 TRUE FALSE 0.0536251855656791
"33" 1 33 630 1.15277 239.856 52.5317 657 522.183 249.867 389.052 156.222 0 0 1 1 6.54844204784877e-07 333 TRUE TRUE 0.35539944419154
"34" 1 34 493 1.03656 196.637 54.4828 554 251.805 22.7659 242.274 12.7562 0 0 1 0 6.57723528481216e-07 333 TRUE TRUE 0.0818685384017979
"35" 1 35 564 1.27884 380.809 58.1188 652 229.061 11.8425 225.154 9.62195 0 0 1 0 6.29958721140463e-07 333 TRUE TRUE 0.0463659889003395
"36" 1 36 472 1.16268 1154.43 52.6949 518 231.324 15.0445 229.413 11.8611 0 0 1 0 5.20116892418985e-07 333 TRUE TRUE 0.0500528729931454
"37" 1 37 558 1.17463 733.749 58.9104 611 249.38 25.8773 243.03 20.9326 0 1 1 0 6.82803702944418e-07 333 TRUE TRUE 0.0782393487344113
"39" 1 39 813 1.13307 1266.49 64.0615 722 294.089 94.1549 257.405 72.9015 0 0 1 1 4.81900194610347e-07 333 TRUE FALSE 0.140083037540191
"40" 1 40 409 1.14078 349.621 57.5355 525 439.086 251.165 356.213 166.271 0 0 1 1 6.35919258675292e-07 333 TRUE TRUE 0.290398701691577
"41" 1 41 404 1.13819 1226.92 60.4356 434 529.703 176.374 410.408 151.841 0 0 1 1 5.08918189187172e-07 333 TRUE FALSE 0.360761720180002
"42" 1 42 630 1.1051 296.554 63.8365 638 421.987 196.214 310.302 112.277 0 0 1 1 6.4974796489061e-07 333 TRUE TRUE 0.275502332274649
"43" 1 43 528 1.05333 93.447 63.2008 554 380.968 112.253 304.148 86.2096 0 0 1 1 6.13075998888382e-07 333 TRUE FALSE 0.237152393228256
"44" 1 44 492 1.29605 43.4573 61.5366 542 885.129 529.916 626.364 369.96 0 0 1 1 5.47282582197385e-07 333 TRUE FALSE 0.553306958846028
"45" 1 45 602 1.09358 133.314 68.0482 538 318.9 108.589 257.035 28.3472 0 0 1 1 6.48937067166195e-07 333 FALSE TRUE 0.170458403344015
"46" 1 46 606 1.43004 429.153 66.4604 597 311.144 64.0134 276.035 43.3866 0 0 1 1 6.25891464199085e-07 333 TRUE TRUE 0.161224582206175
"47" 1 47 547 1.0223 1204.62 67.8245 569 324.373 190.325 259.654 85.933 0 0 1 1 5.37398544277298e-07 333 FALSE TRUE 0.176840056587212
"48" 1 48 459 1.45188 530.863 71.305 605 232.937 92.4386 233.741 105.883 0 1 1 0 6.30242803333743e-07 333 FALSE TRUE 0.0526588255837159
"49" 1 49 531 1.07543 157.964 74.5386 578 528.628 234.995 392.546 160.046 0 0 1 1 6.64757828444954e-07 333 FALSE TRUE 0.359999852247368
"50" 1 50 635 1.09875 767.255 78.7134 590 271.117 56.3782 253.254 28.5726 0 1 1 0 7.34783813300518e-07 333 FALSE TRUE 0.109581344175785
"51" 1 51 547 1.08298 800.32 76.3876 584 784.969 625.841 491.75 348.475 0 1 1 1 7.32730351582964e-07 333 FALSE TRUE 0.508270270575838
"52" 1 52 529 1.11983 656.537 75.5652 584 395.957 161.554 290.457 82.2564 0 1 1 1 6.81219475123568e-07 333 FALSE TRUE 0.25162477641085
"53" 1 53 595 1.20642 1153.7 76.4017 648 232.054 22.9638 226.392 11.5696 0 0 1 0 5.72502544030197e-07 333 FALSE TRUE 0.051234499995242
"54" 1 54 399 1.08895 66.1579 78.4536 462 270.816 46.5135 249.303 17.0739 0 0 1 0 5.95976147711105e-07 333 TRUE FALSE 0.109164749667139
"55" 1 55 712 1.0516 406.605 84.0702 654 227.688 18.9911 219.056 10.0942 0 0 1 0 6.28322173729881e-07 333 FALSE TRUE 0.0441112989022897
"56" 1 56 684 1.20813 565.975 86.0629 690 215.58 9.35915 215.289 11.7274 0 1 1 0 6.472271119889e-07 333 FALSE TRUE 0.0236182452127429
"57" 1 57 705 1.1797 899.167 86.6043 689 1000.92 537.881 524.22 268.772 0 1 1 1 7.15950731349325e-07 333 FALSE TRUE 0.599413332443405
"58" 1 58 735 1.06105 457.841 88.702 565 318.441 69.1613 258.426 41.45 0 1 1 1 6.25829621116847e-07 333 FALSE TRUE 0.169918229562097
"60" 1 60 543 1.0852 367.821 92.6519 593 301.334 81.3108 262.643 54.2016 0 0 1 1 6.30778663592934e-07 333 FALSE TRUE 0.149210011595734
"61" 1 61 678 1.06892 194.363 98.2522 650 528.282 187.253 459.733 141.017 0 0 1 1 6.70951004009525e-07 333 FALSE TRUE 0.359754307467692
"62" 1 62 380 1.06196 43.6868 96.3553 491 815.982 600.587 527.595 316.417 0 0 1 1 5.75865312433303e-07 333 TRUE FALSE 0.52280184500593
"65" 1 65 577 1.221 932.998 107.014 583 319.281 107.511 258.657 44.3593 0 1 1 1 7.2956841003292e-07 333 FALSE TRUE 0.170906192688725
"66" 1 66 521 1.10198 1288.88 106.95 563 212.293 10.1027 210.507 8.89579 0 0 1 0 5.24724837853304e-07 333 TRUE FALSE 0.0178560765835855
"67" 1 67 491 1.06125 76.4705 103.668 495 439.378 175.956 351.515 142.729 0 0 1 1 6.19557783932492e-07 333 TRUE FALSE 0.290648018464569
"68" 1 68 718 1.18368 693.153 109.338 695 225.809 25.6187 221.127 14.701 0 1 1 0 7.3868029654783e-07 333 FALSE TRUE 0.0410035390994969
"69" 1 69 590 1.09979 852.534 104.463 603 701.484 328.008 435.976 211.945 0 1 1 1 7.73807624387411e-07 333 FALSE FALSE 0.466099927231724
"70" 1 70 501 1.12491 782.539 108.96 555 362.099 87.2794 295.617 70.255 0 1 1 1 7.84746132415291e-07 333 FALSE TRUE 0.218101871142388
"71" 1 71 742 1.18555 751.518 110.549 697 524.607 224.073 382.265 175.856 0 1 1 1 7.7569130891166e-07 333 FALSE TRUE 0.357136310635346
"72" 1 72 555 1.21538 1149.68 113.249 485 296.097 139.741 297.991 127.982 0 0 1 1 6.38322478819963e-07 333 FALSE TRUE 0.142634969430425
"73" 1 73 689 1.24441 243.065 108.419 695 220.563 9.48038 216.406 8.7773 0 0 1 0 6.53384880993561e-07 333 FALSE TRUE 0.0321881002666023
"74" 1 74 496 1.15752 1236.94 110.605 542 732.356 257.353 515.704 203.76 0 0 1 1 5.89117070037421e-07 333 FALSE TRUE 0.482251833883362
"76" 1 76 544 1.2888 450.445 113.921 639 248.858 26.5808 235.298 20.7118 0 1 1 0 6.09920583699848e-07 333 FALSE TRUE 0.0774535227008174
"77" 1 77 689 1.13189 810.165 118.588 621 632.134 394.729 451.528 190.835 0 1 1 1 7.98586152069345e-07 333 FALSE FALSE 0.427060850371861
"78" 1 78 453 1.1438 1170.14 113.737 549 1781.24 675.737 1154.07 597.062 0 0 1 1 6.33157124484592e-07 333 FALSE TRUE 0.815575243364868
"79" 1 79 548 1.06144 1210.05 116.613 586 1268.47 528.427 870.369 481.489 0 0 1 1 6.17455810820749e-07 333 FALSE TRUE 0.688254194431241
"81" 1 81 722 1.13432 520.292 120.193 688 211.753 8.31932 211.511 8.0035 0 1 1 0 6.21584307019658e-07 333 FALSE TRUE 0.0169009220930741
"82" 1 82 515 1.07992 894.55 121.186 489 637.213 245.541 492.458 154.05 0 1 1 1 7.7576498617938e-07 333 FALSE TRUE 0.430062035375684
"83" 1 83 322 1.07006 26.382 120.45 322 673.348 471.043 370.109 123.761 0 0 1 1 5.55548930209344e-07 333 TRUE FALSE 0.450747891854658
"84" 1 84 529 1.31891 653.767 128.486 622 215.021 9.78371 213.261 9.27423 0 1 1 0 7.09623347243247e-07 333 FALSE TRUE 0.0226445352448960
"85" 1 85 549 1.16149 416.747 127.61 596 212.747 8.96161 212.825 8.93705 0 1 1 0 5.88329517184976e-07 333 FALSE TRUE 0.0186572357633065
"86" 1 86 427 1.30959 71.0726 129.103 413 563.334 279.027 398.274 163.989 0 0 1 1 6.12804318255837e-07 333 TRUE FALSE 0.383846972201122
"87" 1 87 385 1.12855 622.984 130.813 404 212.007 8.58138 211.229 8.47083 0 1 1 0 6.82147031989407e-07 333 FALSE TRUE 0.0173505014966177
"89" 1 89 431 1.20749 37.6891 134.445 544 638.704 456.311 525.253 332.182 0 0 1 1 5.72448748516644e-07 333 TRUE FALSE 0.430938527494396
"90" 1 90 485 1.15573 917.779 130.928 553 491.398 254.677 378.713 164.537 0 1 1 1 7.717678015846e-07 333 FALSE TRUE 0.332611408418694
"91" 1 91 636 1.08702 735.308 141.656 628 296.432 70.4858 251.813 29.148 0 1 1 1 7.75602466653263e-07 333 FALSE TRUE 0.143059029949528
"92" 1 92 364 1.14353 1284.9 137.827 419 243.673 32.9278 230.209 30.6246 0 0 1 0 5.62102102844831e-07 333 TRUE FALSE 0.0695572191969312
"93" 1 93 655 1.45639 170.519 148.316 729 269.86 62.2151 248.406 34.8185 0 0 1 0 6.33173861113921e-07 333 FALSE TRUE 0.107838534926195
"94" 1 94 432 1.23956 852.065 142.488 433 303.298 103.109 263.039 30.4336 0 1 1 1 8.09438876180677e-07 333 FALSE TRUE 0.151646388537488
"95" 1 95 691 1.44304 816.093 155.967 658 402.906 309.502 294.98 137.067 0 1 1 1 8.11273098866851e-07 333 FALSE TRUE 0.258149371381026
"96" 1 96 564 1.21382 775.887 151.821 472 413.322 215.928 301.069 91.6523 0 1 1 1 7.97903239159701e-07 333 FALSE TRUE 0.267721436769011
"97" 1 97 324 1.07246 1263.58 146.358 448 723.569 469.264 697.67 323.31 0 0 1 1 5.95179221987278e-07 333 TRUE FALSE 0.477724948546538
"99" 1 99 360 1.08622 624.289 153.067 448 211.732 8.50343 213.072 8.38491 0 1 1 0 6.64132412585666e-07 333 FALSE TRUE 0.0168637280096250
"100" 1 100 720 1.08315 946.732 154.849 647 669.578 466.156 410.75 235.062 0 1 1 1 7.69431450021332e-07 333 FALSE TRUE 0.448642257261082
"101" 1 101 529 1.11392 1213.76 152.202 579 1059.04 390.264 719.433 349.591 0 0 1 1 6.47163371368233e-07 333 FALSE TRUE 0.620581082282545
"103" 1 103 561 1.06154 913.182 160.588 477 321.801 130.652 309.068 157.19 0 1 1 1 7.89417229419792e-07 333 FALSE TRUE 0.173854561392430
"104" 1 104 540 1.21304 1175.84 159.744 635 366.521 227.014 248.746 37.0031 0 0 1 1 6.73134331425013e-07 333 FALSE TRUE 0.222654010830330
"105" 1 105 550 1.08848 1310.21 164.209 479 217.854 11.5155 217.818 10.8936 0 0 1 0 5.34678732182305e-07 333 TRUE FALSE 0.0275534203658542
"106" 1 106 505 1.14569 843.352 163.713 578 324.635 56.5693 276.699 41.7641 0 1 1 1 8.0896384776768e-07 333 FALSE TRUE 0.177142848215090
"107" 1 107 583 1.06675 672.945 170.026 578 211.232 8.08951 209.928 8.03482 0 1 1 0 6.91727357895023e-07 333 FALSE TRUE 0.0159770633473086
"108" 1 108 496 1.18527 789.651 174.24 478 264.686 83.1838 228.641 21.2208 0 1 1 0 7.8877445268995e-07 333 FALSE TRUE 0.100578353029704
"109" 1 109 409 1.15591 52.9218 175.809 325 251.64 30.6892 235.699 14.18 0 0 1 0 5.70018643648152e-07 333 TRUE TRUE 0.081622714263274
"110" 1 110 543 1.0852 1286.68 173.378 536 271.194 74.5656 253.834 53.8285 0 0 1 0 5.74044949475045e-07 333 TRUE FALSE 0.109687840572224
"111" 1 111 343 1.1657 25.207 172.971 466 913.73 694.714 736.638 593.855 0 0 1 1 5.40143766729415e-07 333 TRUE TRUE 0.565233466535764
"112" 1 112 773 1.05473 113.017 177.824 697 219.686 9.37993 215.983 8.60479 0 0 1 0 6.00799618822237e-07 333 FALSE TRUE 0.030693949617687
"113" 1 113 850 1.46543 766.815 187.653 848 286.777 55.5887 272.804 46.6834 0 1 1 1 7.55316009430227e-07 333 FALSE TRUE 0.130640781661359
"114" 1 114 537 1.06914 549.48 178.149 581 240.224 19.0456 228.931 17.0678 0 1 1 0 5.52433000491275e-07 333 FALSE TRUE 0.0642110805529682
"115" 1 115 747 1.30847 638.217 180.544 723 260.957 35.3058 246.483 32.5755 0 1 1 0 6.35862177403453e-07 333 FALSE TRUE 0.0952572535049572
"116" 1 116 618 1.08911 1253.93 178.314 401 844.219 499.746 619.99 338.274 0 0 1 1 6.18036523960856e-07 333 TRUE FALSE 0.535560131886111
"118" 1 118 448 1.25799 873.969 181.272 405 250.521 43.3156 235.114 22.835 0 1 1 0 7.96078450492688e-07 333 FALSE TRUE 0.0799513141664688
"119" 1 119 723 1.05948 895.521 184.147 660 588.702 424.265 373.151 211.783 0 1 1 1 7.88687218712403e-07 333 FALSE TRUE 0.400365943014778
"120" 1 120 409 1.34915 72.3667 185.465 560 224.673 11.5707 221.535 9.30577 0 0 1 0 5.76494444609393e-07 333 TRUE TRUE 0.0391120910929701
"121" 1 121 640 1.05167 1223 187.506 611 654.57 324.409 436.375 164.599 0 0 1 1 6.48105447045981e-07 333 FALSE TRUE 0.440140719503876
"123" 1 123 546 1.07102 723.875 196.524 582 230.191 15.6685 220.868 13.2316 0 1 1 0 7.01003926506306e-07 333 FALSE TRUE 0.0482115178484376
"124" 1 124 339 1.43329 1253.17 201.841 305 1379.41 942.714 850.469 682.041 0 0 1 1 6.1554325253748e-07 333 TRUE FALSE 0.719698121200088
"125" 1 125 667 1.15377 47.8636 206.892 656 232.559 19.0475 226.348 10.747 0 0 1 0 5.40195860362225e-07 333 TRUE TRUE 0.0520497537166797
"126" 1 126 420 1.08827 1271.47 205.738 501 688.888 362.442 517.629 241.76 0 0 1 1 5.90643979475968e-07 333 TRUE TRUE 0.459304666600361
"127" 1 127 784 1.24672 951.043 213.589 580 261.643 29.2448 243.342 22.5871 0 1 1 0 7.47486689869412e-07 333 FALSE TRUE 0.0962418256796152
"128" 1 128 702 1.08105 1231.31 219.526 662 295.576 112.076 244.141 27.2766 0 0 1 1 6.31997399267361e-07 333 FALSE TRUE 0.141974506142502
"129" 1 129 325 1.29696 805.972 218.308 488 213.244 9.24834 211.732 8.31697 0 1 1 0 7.23937224269626e-07 333 FALSE TRUE 0.0195323177822495
"130" 1 130 576 1.05513 705.901 226.036 592 241.769 24.8162 229.547 19.6254 0 1 1 0 6.10859696765677e-07 333 FALSE TRUE 0.066615342807333
"131" 1 131 374 1.03877 1322.87 224.741 396 423.167 142.209 315.537 96.5273 0 0 1 1 5.02012157516709e-07 333 TRUE TRUE 0.276549554947554
"132" 1 132 664 1.08625 1295.74 228.402 533 564.816 249.724 383.696 162.364 0 0 1 1 5.45203440173288e-07 333 TRUE TRUE 0.384832285180745
"133" 1 133 525 1.09358 925.851 231.49 363 237.234 18.9684 239.377 38.7163 0 1 1 0 7.29690197783996e-07 333 FALSE TRUE 0.0595139320677841
"134" 1 134 403 1.06198 877.114 239.618 394 212.815 9.50498 211.087 8.79223 0 1 1 0 7.10303661563701e-07 333 FALSE TRUE 0.0187770859385089
"135" 1 135 863 1.36966 906.362 247.268 816 230.072 19.8102 224.098 15.1564 0 1 1 0 7.01684570200763e-07 333 FALSE TRUE 0.0480175929800837
"136" 1 136 637 1.17784 948.689 245.281 482 520.23 242.04 359.49 189.224 0 1 1 1 7.08541886988874e-07 333 FALSE TRUE 0.353994187924875
"137" 1 137 765 1.03092 973.108 243.654 686 245.617 20.7595 230.675 13.7746 0 1 1 0 7.09500196145303e-07 333 FALSE TRUE 0.0725372777963675
"138" 1 138 519 1.24118 1059.98 249.578 564 354.484 206.015 305.443 122.214 0 1 1 1 6.9200226291737e-07 333 FALSE TRUE 0.210130879497810
"139" 1 139 461 1.09946 43.2495 251.581 421 219.496 8.85266 218.449 8.31396 0 0 1 0 5.0284585988719e-07 333 TRUE TRUE 0.0303694593363098
"140" 1 140 585 1.14235 1015.49 253.109 614 580.87 260.778 426.39 186.764 0 1 1 1 6.95169014076394e-07 333 FALSE TRUE 0.395343155499401
"141" 1 141 693 1.058 1304.91 254.349 651 500.363 217.855 335.792 120.026 0 0 1 1 5.15403497615309e-07 333 TRUE TRUE 0.33939168945534
"142" 1 142 485 1.16202 20.4536 256.289 493 234.329 15.0679 229.161 11.8412 0 0 1 0 4.83298693184594e-07 333 TRUE TRUE 0.0548932668159021
"144" 1 144 341 1.07831 22.2698 281.762 469 228.996 10.1871 227.328 9.47834 0 0 1 0 4.74270279077435e-07 333 TRUE TRUE 0.0462595534178397
"145" 1 145 436 0.911164 1334.56 289.867 435 354.097 90.9784 288.651 77.4372 0 0 1 1 4.43879397753584e-07 333 TRUE TRUE 0.209721228418544
"147" 1 147 480 1.32169 1079.71 309.265 602 933.743 650.454 876.315 484.885 0 1 1 1 6.46647850898589e-07 333 FALSE TRUE 0.573358846554855
"148" 1 148 681 1.47882 14.4934 318.015 611 241.758 24.3225 233.148 10.5756 0 0 1 0 4.62509674322677e-07 333 TRUE TRUE 0.06659827944734
"149" 1 149 353 1.15374 1116.54 310.901 494 1295.76 605.199 849.887 494.262 0 1 1 1 6.43320464888033e-07 333 FALSE TRUE 0.69623700005109
"150" 1 150 711 1.07346 1036.72 332.025 482 399.421 181.552 305.951 94.0883 0 1 1 1 6.2236692502404e-07 333 FALSE TRUE 0.254891404205185
"151" 1 151 408 0.978221 11.9828 341.654 434 287.401 120.749 244.809 31.0513 0 0 1 1 4.62950132007446e-07 333 TRUE TRUE 0.131455919043964
"152" 1 152 779 1.35275 41.9653 351.385 757 330.674 121.839 280.318 77.411 0 0 1 1 4.79904954896021e-07 333 TRUE TRUE 0.184055167491833
"153" 1 153 460 1.33807 1035.86 353.27 597 317.275 109.258 260.113 47.6432 0 1 1 1 6.07263966888866e-07 333 FALSE TRUE 0.168542514496103
"154" 1 154 682 1.05758 997.205 384.657 560 216.096 12.1062 212.46 9.19358 0 1 1 0 5.56167899752516e-07 333 FALSE TRUE 0.0245148160383489
"155" 1 155 831 1.14526 1152.21 383.868 718 585.953 387.408 437.301 212.541 0 1 1 1 6.22419568705389e-07 333 FALSE TRUE 0.398610616960249
"156" 1 156 564 1.33029 30.8014 389.587 474 345.823 69.7851 292.222 55.19 0 0 1 1 4.88653531708844e-07 333 TRUE TRUE 0.200854162390393
"157" 1 157 436 1.17207 59.4748 392.282 545 238.571 15.8207 229.573 12.5799 0 0 1 0 4.96023864529338e-07 333 TRUE TRUE 0.0616215706829451
"158" 1 158 458 1.11577 9.96725 395.279 505 262.525 22.4369 246.38 12.541 0 0 1 0 4.77441848303207e-07 333 TRUE TRUE 0.0975039178978769
"159" 1 159 619 1.15165 1020.68 403.21 639 263.311 56.0371 233.467 23.3274 0 1 1 0 5.72948715250455e-07 333 FALSE TRUE 0.0986250715912847
"161" 1 161 400 1.1094 39.315 427.637 355 553.363 315.805 527.342 252.046 0 0 1 1 5.06664640896614e-07 333 TRUE TRUE 0.377149552627706
"162" 1 162 421 1.21081 1069.48 430.767 421 464.228 165.463 330.76 107.451 0 1 1 1 6.1849612784432e-07 333 FALSE TRUE 0.311280402214778
"163" 1 163 473 1.08039 62.5476 434.939 488 422.918 186.415 318.057 88.1738 0 0 1 1 5.13915768365818e-07 333 TRUE TRUE 0.276328816511054
"164" 1 164 648 1.14462 1047.96 437.821 649 567.008 244.404 386.423 145.821 0 1 1 1 6.01001645356172e-07 333 FALSE TRUE 0.386284914455119
"168" 1 168 437 1.11471 1287.16 440.716 433 289.587 140.672 271.277 86.8362 0 0 1 1 5.11848987986145e-07 333 TRUE TRUE 0.134297617901730
"169" 1 169 793 1.08805 1183.45 450.69 562 244.075 19.9775 230.305 15.0501 0 0 1 0 6.36640794100065e-07 333 FALSE TRUE 0.070175411014296
"170" 1 170 375 1.08302 1324.29 449.675 396 587.657 369.226 611.797 274.193 0 0 1 1 4.51406837593797e-07 333 TRUE TRUE 0.399699644073354
"171" 1 171 401 1.1805 1015.44 455.125 526 272.006 45.2707 269.329 46.2735 0 1 1 1 5.66361004809041e-07 333 FALSE TRUE 0.110809056321659
"172" 1 172 433 1.16095 27.2194 452.346 496 621.448 452.466 366.88 229.432 0 0 1 1 5.09398161293989e-07 333 TRUE TRUE 0.420666954782618
"173" 1 173 440 1.10711 1268.72 453.984 530 663.428 341.164 550.75 269.051 0 0 1 1 5.45615134005392e-07 333 TRUE TRUE 0.445181758555802
"174" 1 174 440 1.06951 1080.8 462.039 531 539.207 293.747 408.693 222.722 0 1 1 1 6.38242100376325e-07 333 FALSE TRUE 0.367430852443132
"175" 1 175 594 1.16068 54.0556 462.002 618 288.047 36.1688 264.189 25.6034 0 0 1 1 5.22762592799197e-07 333 TRUE TRUE 0.132297932852135
"176" 1 176 354 1.14727 1310.45 463.121 333 375.306 244.381 266.929 34.9503 0 0 1 1 4.80848609408343e-07 333 TRUE TRUE 0.231536854749085
"177" 1 177 440 1.32198 109.657 472.959 445 352.258 130.069 302.984 106.869 0 0 1 1 5.08105655940203e-07 333 FALSE TRUE 0.207768453065972
"178" 1 178 377 1.19467 1299.38 475.78 510 602.076 473.196 533.748 296.615 0 0 1 1 5.04035775706708e-07 333 TRUE FALSE 0.408790389514861
"179" 1 179 1002 1.16453 1178.45 482.198 818 233.193 15.5588 230.075 12.4087 0 0 1 0 6.58464665792108e-07 333 FALSE TRUE 0.0530707576043228
"180" 1 180 449 1.262 91.8953 484.265 519 391.58 127.714 301.087 67.2476 0 0 1 1 5.230877216255e-07 333 FALSE TRUE 0.247456057143538
"181" 1 181 535 1.11313 18.6692 488.615 453 800.985 498.033 542.877 302.255 0 0 1 1 5.08949549986573e-07 333 TRUE FALSE 0.515845064738023
"182" 1 182 591 1.06559 1267.6 490.601 598 263.07 55.0857 247.237 33.5073 0 0 1 0 5.62090117688688e-07 333 TRUE FALSE 0.0982816643361511
"184" 1 184 395 1.15715 44.0759 488.542 414 362.86 88.8606 320.473 65.9891 0 0 1 1 5.24730194307319e-07 333 TRUE FALSE 0.218889214138650
"185" 1 185 718 1.14577 1120.77 495.996 497 250.217 29.292 233.221 14.9212 0 1 1 0 6.78300333409482e-07 333 FALSE TRUE 0.0794959533210815
"186" 1 186 428 1.05232 64.1332 499.138 424 529.021 275.145 365.626 144.993 0 0 1 1 5.31341167760792e-07 333 TRUE FALSE 0.360278556506335
"187" 1 187 596 1.04584 1300.64 504.151 435 260.857 66.2244 242.973 16.0918 0 0 1 0 5.09258369521631e-07 333 TRUE FALSE 0.0951135137577944
"189" 1 189 577 1.26806 1134.93 513.932 547 450.417 234.034 318.539 133.381 0 1 1 1 6.89451670061756e-07 333 FALSE TRUE 0.299953838582442
"190" 1 190 894 1.02605 93.6644 518.667 715 247.066 37.7453 230.705 15.5182 0 0 1 0 5.2723702671503e-07 333 FALSE TRUE 0.074743222686589
"191" 1 191 452 1.14633 1029.4 514.701 550 229.216 22.1232 217.046 12.1613 0 1 1 0 6.13122636114748e-07 333 FALSE TRUE 0.0466196747546814
"192" 1 192 601 1.06099 45.9052 520.885 609 737.146 458.416 522.632 360.355 0 0 1 1 5.25482061508637e-07 333 TRUE FALSE 0.484696724693795
"194" 1 194 586 1.12097 1154.4 529.299 582 624.405 253.477 406.985 187.932 0 1 1 1 6.94659354916918e-07 333 FALSE TRUE 0.422447192244885
"195" 1 195 479 1.17658 1010 539.601 573 211.356 9.08154 211.436 9.016 0 1 1 0 6.03062354512082e-07 333 FALSE TRUE 0.0161971517382215
"197" 1 197 581 1.0196 1283.51 546.886 592 251.343 30.4282 247.136 28.7733 0 0 1 0 5.44727406448781e-07 333 TRUE FALSE 0.0811798243483693
"198" 1 198 447 1.19132 120.28 544.174 438 243.995 44.7931 242.888 39.8267 0 0 1 0 5.13200471754422e-07 333 FALSE TRUE 0.0700524689573294
"199" 1 199 1156 1.1047 67.5355 561.163 660 251.027 19.5985 240.306 14.5996 0 0 1 0 5.23934626114096e-07 333 TRUE TRUE 0.0807080264073608
"200" 1 200 740 1.0826 1162.32 559.196 635 235.465 17.7717 229.289 13.1179 0 1 1 0 7.035680815951e-07 333 FALSE TRUE 0.0567069620428222
"201" 1 201 1080 1.10036 40.1093 572.213 729 562.48 365.53 375.87 154.127 0 0 1 1 5.0736249040529e-07 333 TRUE TRUE 0.38327800935545
"202" 1 202 608 1.10702 1051.12 567.969 627 224.037 15.3164 219.99 11.2209 0 1 1 0 6.80298839490972e-07 333 FALSE TRUE 0.0380489662759472
"204" 1 204 419 1.08145 1316.43 565.095 511 394.1 191.415 300.802 82.9021 0 0 1 1 4.77395648114498e-07 333 TRUE FALSE 0.249861798477959
"205" 1 205 456 1.19977 124.107 563.465 463 457.79 132.989 388.401 126.961 0 0 1 1 5.10052878663645e-07 333 FALSE TRUE 0.306043056661085
"206" 1 206 567 1.105 153.986 579.478 574 307.99 79.6771 264.991 55.9523 0 0 1 1 4.86888958169943e-07 333 FALSE TRUE 0.157403614300819
"207" 1 207 594 1.05478 1015.87 585.044 611 211.187 9.00589 209.763 8.53952 0 1 1 0 6.53419232117917e-07 333 FALSE TRUE 0.0158971606078339
"208" 1 208 484 1.09144 126.417 585.11 485 631.295 280.166 444.665 207.284 0 0 1 1 5.07495476210941e-07 333 FALSE TRUE 0.426562765006515
"209" 1 209 882 1.06613 1168.22 593.79 737 231.153 13.5727 227.829 10.8489 0 0 1 0 7.08326651918232e-07 333 FALSE TRUE 0.0497755418836561
"211" 1 211 584 1.04612 103.346 599.255 595 274.055 70.0556 249.885 24.8819 0 0 1 1 5.13486225058946e-07 333 FALSE TRUE 0.113623518615871
"212" 1 212 482 1.09597 1315.89 596.568 553 879.855 563.731 568.288 412.454 0 0 1 1 4.68417446591385e-07 333 TRUE FALSE 0.55106569366934
"213" 1 213 689 1.02252 28.389 615.467 563 747.838 262.089 459.951 164.808 0 0 1 1 4.75297744951384e-07 333 TRUE TRUE 0.490097265833654
"214" 1 214 498 1.06076 1074.57 613.149 559 235.277 22.116 230.835 37.0052 0 1 1 0 7.3234839973198e-07 333 FALSE TRUE 0.0564074132854741
"215" 1 215 577 1.20661 1311.99 626.341 635 632.112 512.937 380.991 265.379 0 0 1 1 4.63825154305164e-07 333 TRUE TRUE 0.427047798172737
"216" 1 216 616 1.06104 1150.66 635.156 613 1062.81 432.641 630.635 423.26 0 1 1 1 7.2714381543458e-07 333 FALSE TRUE 0.621913743398738
"217" 1 217 497 1.15247 22.7787 643.563 506 696.585 290.693 442.891 217.196 0 0 1 1 4.52708079120698e-07 333 TRUE TRUE 0.463471637676998
"219" 1 219 405 1.30434 1122.31 647.83 454 627.203 373.152 447.156 205.95 0 1 1 1 7.47553928437056e-07 333 FALSE TRUE 0.424123959179941
"220" 1 220 882 1.0597 1193.6 649.658 718 554.493 325.93 336.704 135.633 0 0 1 1 6.7670933756479e-07 333 FALSE TRUE 0.377914599207737
"221" 1 221 682 1.03302 1096.51 661.35 604 246.313 15.2066 234.567 12.811 0 1 1 0 7.60149498214794e-07 333 FALSE TRUE 0.073598481651441
"222" 1 222 496 1.12129 1166.25 668.383 547 697.239 247.564 546.595 170.755 0 0 1 1 7.09422089545581e-07 333 FALSE TRUE 0.463823572661085
"223" 1 223 715 1.11314 1060.82 669.848 647 402.663 286.498 294.003 158.576 0 1 1 1 7.65076769183936e-07 333 FALSE TRUE 0.25792311744686
"224" 1 224 552 1.04568 17.8442 669.031 574 540.949 194.594 378.4 147.135 0 0 1 1 4.32905697984736e-07 333 TRUE TRUE 0.368640488274661
"225" 1 225 765 1.25967 990.035 670.533 736 233.452 16.5606 220.429 13.9103 0 1 1 0 7.2638086010403e-07 333 FALSE TRUE 0.0534870570091234
"226" 1 226 679 1.07469 1136.59 675.068 646 814.26 451.855 613.028 258.734 0 1 1 1 7.39413561239902e-07 333 FALSE TRUE 0.52200957387899
"227" 1 227 515 1.30693 1032.45 683.194 574 369.178 138.28 314.454 73.7253 0 1 1 1 7.67153260575476e-07 333 FALSE TRUE 0.225362866555803
"228" 1 228 582 1.07652 50.8299 686.77 578 452.138 108.649 337.569 101.753 0 0 1 1 4.61914129417978e-07 333 TRUE TRUE 0.301384050255438
"229" 1 229 655 1.40043 853.089 703.947 700 269.406 44.4946 246.759 21.2014 0 1 1 0 6.49947799492825e-07 333 FALSE TRUE 0.107207075407707
"230" 1 230 458 1.03358 1095.91 692.07 530 589.002 306.926 568.467 285.169 0 1 1 1 7.68529717263082e-07 333 FALSE TRUE 0.400557006507294
"231" 1 231 817 1.26219 1190.75 700.93 756 491.278 123.55 358.552 92.7238 0 0 1 1 6.66873814795033e-07 333 FALSE TRUE 0.332519815162873
"232" 1 232 664 1.09146 1013.73 703.967 548 220.239 17.564 212.81 9.98386 0 1 1 0 7.7957602887141e-07 333 FALSE TRUE 0.0316367924752362
"233" 1 233 632 1.2676 79.0854 705.424 657 261.849 36.3632 250.756 18.4021 0 0 1 0 4.86225128522246e-07 333 TRUE TRUE 0.0965369804397292
"234" 1 234 673 1.04176 1059.08 709.606 636 267.426 78.4531 232.942 30.088 0 1 1 0 7.85464524526575e-07 333 FALSE TRUE 0.104440634729480
"236" 1 236 648 1.01372 47.1481 720.856 620 429.503 156.488 314.179 100.693 0 0 1 1 4.49743477831846e-07 333 TRUE TRUE 0.282123141851257
"237" 1 237 845 1.11076 276.645 735.194 552 249.803 26.2 235.465 14.4915 0 1 1 0 6.10635035154106e-07 333 FALSE TRUE 0.078874933212686
"238" 1 238 674 1.12596 1014.78 735.328 653 310.597 89.007 260.914 52.2535 0 1 1 1 8.04335828092292e-07 333 FALSE TRUE 0.160564693752939
"239" 1 239 473 1.13212 1185.29 730.457 391 295.166 124.182 239.446 26.5701 0 0 1 1 6.65834334416913e-07 333 FALSE TRUE 0.141453936694994
"241" 1 241 411 1.26781 835.686 742.727 437 221.783 14.8946 220.754 11.2833 0 1 1 0 7.43483437737448e-07 333 FALSE TRUE 0.0342567712630907
"242" 1 242 639 1.12098 298.685 745.606 503 263.616 74.3143 262.397 78.7379 0 1 1 0 6.3546453201446e-07 333 FALSE TRUE 0.099059223818534
"243" 1 243 590 1.13267 905.69 750.322 551 217.1 10.0149 214.134 9.00013 0 1 1 0 8.04760589288577e-07 333 FALSE TRUE 0.0262531877682264
"244" 1 244 388 1.22005 800.66 750.521 513 215.238 8.78464 212.915 8.24154 0 1 1 0 7.36508601070174e-07 333 FALSE TRUE 0.0230228231058644
"246" 1 246 408 1.28434 315.395 758.723 424 514.476 278.705 474.691 263.227 0 1 1 1 6.68270746859332e-07 333 FALSE TRUE 0.349823094041775
"248" 1 248 509 1.0579 240.56 762.071 447 331.423 122.545 294.483 68.892 0 1 1 1 6.61084616234882e-07 333 FALSE TRUE 0.184903669708037
"249" 1 249 457 1.1689 352.392 761.532 536 388.772 183.234 352.626 162.534 0 1 1 1 6.66889842555178e-07 333 FALSE TRUE 0.244757068679895
"250" 1 250 493 1.04247 855.126 760.199 551 655.755 445.071 439.925 213.985 0 1 1 1 8.02963826929661e-07 333 FALSE TRUE 0.440819035470278
"251" 1 251 363 1.15392 823.165 767.066 493 251.197 73.7537 225.777 14.2586 0 1 1 0 8.02560442858376e-07 333 FALSE TRUE 0.0809619155174654
"252" 1 252 542 1.09297 1088.02 770.483 471 230.569 12.8925 230.806 10.9616 0 1 1 0 7.7039523216165e-07 333 FALSE TRUE 0.0488268501670101
"253" 1 253 694 1.42257 993.818 772.784 751 219.467 11.9898 216.563 9.64707 0 1 1 0 8.29634173627401e-07 333 FALSE TRUE 0.0303199071659243
"254" 1 254 484 1.12764 1113.68 778.093 560 227.616 12.956 229.771 12.3699 0 0 1 0 7.41323347865378e-07 333 FALSE TRUE 0.0439926882668996
"255" 1 255 719 1.4824 309.715 780.324 605 424.84 265.913 330.152 100.245 0 1 1 1 7.24413449632948e-07 333 FALSE TRUE 0.278029309433722
"257" 1 257 958 1.34475 361.059 795.752 663 468.382 223.579 356.747 119.345 0 1 1 1 7.55998255460438e-07 333 FALSE TRUE 0.314621290044835
"258" 1 258 643 1.04676 389.011 793.289 601 391.21 126.252 301.095 89.4228 0 1 1 1 7.38245688607654e-07 333 FALSE TRUE 0.247101530331435
"259" 1 259 531 1.13003 18.4915 790.863 593 767.191 352.722 560.444 318.114 0 0 1 1 3.97598540500965e-07 333 TRUE TRUE 0.49967898797019
"261" 1 261 538 1.12966 857.926 794.954 488 535.451 255.738 399.546 146.128 0 1 1 1 8.7779627169913e-07 333 FALSE TRUE 0.364809353577926
"262" 1 262 809 1.05517 421.026 801.096 649 248.282 63.2934 221.423 17.5009 0 1 1 0 7.4003201450258e-07 333 FALSE TRUE 0.0765844891014138
"263" 1 263 513 1.04965 1084.7 798.544 563 228.204 11.483 229.392 10.5335 0 0 1 0 7.59886044563785e-07 333 FALSE TRUE 0.0449602457771014
"264" 1 264 697 1.19857 309.68 803.08 589 546.508 163.509 448.072 132.452 0 1 1 1 7.76858957807985e-07 333 FALSE TRUE 0.372474743004334
"265" 1 265 469 1.06226 975.77 801.804 557 328.194 120.41 269.066 60.1093 0 1 1 1 8.47337353044288e-07 333 FALSE TRUE 0.18123192673614
"266" 1 266 550 1.03025 835.365 806.142 482 413.9 142.646 336.285 84.3457 0 1 1 1 8.95415241272209e-07 333 FALSE TRUE 0.268245517788457
"267" 1 267 473 1.22975 1134.89 808.778 505 233.83 20.023 235.412 12.3742 0 0 1 0 6.98528780928578e-07 333 FALSE TRUE 0.0540938009396458
"269" 1 269 1003 1.27982 809.485 820.784 850 236.981 30.8953 222.048 10.3454 0 1 1 0 9.14794466603179e-07 333 FALSE FALSE 0.0591137681988228
"270" 1 270 463 1.0733 640.823 814.875 534 306.592 68.5584 266.279 48.4212 0 1 1 1 7.75625116450234e-07 333 FALSE TRUE 0.155697450662043
"271" 1 271 542 1.03982 37.5221 824.6 576 255.043 18.8678 249.375 14.4525 0 0 1 0 4.2737389762537e-07 333 TRUE TRUE 0.0866603266024362
"273" 1 273 533 1.21126 292.251 826.212 518 418.963 115.049 349.206 78.2301 0 1 1 1 8.13610241989923e-07 333 FALSE FALSE 0.272805176176886
"274" 1 274 808 1.03391 445.046 829.09 626 315.765 91.7855 252.168 39.1214 0 1 1 1 7.88139044074358e-07 333 FALSE TRUE 0.166753395543424
"275" 1 275 562 1.05965 487.489 829.577 583 232.624 27.0128 224.34 13.6127 0 1 1 0 7.6877678118017e-07 333 FALSE TRUE 0.0521545587456626
"276" 1 276 389 1.13381 1122.8 828.229 252 240.405 20.4034 234.28 17.2715 0 0 1 0 6.96718633393767e-07 333 FALSE TRUE 0.0644935433283043
"277" 1 277 430 1.33833 615.088 831.533 561 373.084 171.912 321.691 128.273 0 1 1 1 7.93841074013193e-07 333 FALSE TRUE 0.229309907380831
"278" 1 278 903 1.42666 319.327 841.39 806 601.413 617.362 492.703 508.526 0 1 1 1 8.44435615849404e-07 333 FALSE FALSE 0.408377185963682
"279" 1 279 505 1.05449 960.255 833.345 573 281.956 74.1297 254.196 39.686 0 1 1 1 8.56847312869597e-07 333 FALSE TRUE 0.124282617985087
"280" 1 280 881 1.4774 1104.86 844.409 832 229.044 13.3154 228.378 12.0923 0 0 1 0 6.99041040741918e-07 333 FALSE TRUE 0.0463381548449108
"281" 1 281 526 1.41303 770.441 832.808 525 254.901 43.197 233.428 21.4218 0 1 1 0 9.21284489505183e-07 333 FALSE TRUE 0.0864514650664753
"282" 1 282 582 1.15648 366.689 831.857 466 652.303 377.015 412.397 267.722 0 1 1 1 8.2944945230998e-07 333 FALSE TRUE 0.438839618031571
"283" 1 283 498 1.15287 686.984 837.649 462 422.041 161.518 353.494 100.491 0 1 1 1 8.66648485340038e-07 333 FALSE TRUE 0.275550319927037
"286" 1 286 407 1.13277 576.398 844.919 490 305.341 75.744 278.565 56.8728 0 1 1 1 7.94725887247589e-07 333 FALSE TRUE 0.154164081804428
"287" 1 287 410 1.22213 899.485 846.551 479 293.177 59.1179 304.822 49.1399 0 1 1 1 9.08559653856588e-07 333 FALSE TRUE 0.138918233340977
"288" 1 288 591 1.11708 350.486 848.217 544 259.035 37.453 239.396 12.5028 0 1 1 0 8.5572895840918e-07 333 FALSE FALSE 0.0924848828256262
"289" 1 289 375 1.23681 751.349 842.955 390 228.349 14.4755 225.123 11.3128 0 1 1 0 9.25460200479533e-07 333 FALSE TRUE 0.0451984609467378
"290" 1 290 487 1.08472 424.179 847.745 429 609.89 327.998 474.23 236.218 0 1 1 1 8.27959439718185e-07 333 FALSE TRUE 0.413626337113613
"291" 1 291 526 1.22118 1137.35 852.046 606 232.482 13.0591 231.992 10.9362 0 0 1 0 6.57099193773499e-07 333 FALSE TRUE 0.0519255621563898
"292" 1 292 779 1.44892 854.973 853.23 639 242.277 28.9065 234.879 16.3179 0 1 1 0 9.3868404265378e-07 333 FALSE FALSE 0.0674025151635775
"293" 1 293 449 1.1224 721.405 855.107 540 476.5 225.484 405.47 182.941 0 1 1 1 9.21113452538023e-07 333 FALSE TRUE 0.321065575289568
"294" 1 294 492 1.33809 677.726 863.128 449 646.192 353.811 387.317 203.375 0 1 1 1 8.93913185620899e-07 333 FALSE TRUE 0.435309674106118
"295" 1 295 526 1.13479 919.884 858.025 441 358.653 137.31 280.169 56.1609 0 1 1 1 8.84879568796925e-07 333 FALSE TRUE 0.214515746961876
"296" 1 296 458 1.13771 943.378 857.91 558 349.889 145.208 297.43 117.518 0 1 1 1 8.59735478900318e-07 333 FALSE TRUE 0.205237807857770
"297" 1 297 398 1.05245 13.9146 858.568 387 469.075 210.495 377.319 124.077 0 0 1 1 3.73589617739274e-07 333 TRUE TRUE 0.315175755579181
"298" 1 298 608 1.12045 37.8207 862.263 630 458.783 269.728 340.576 127.096 0 0 1 1 4.19278678764357e-07 333 TRUE TRUE 0.306855653178405
"299" 1 299 544 1.21625 656.998 861.583 626 458.888 200.59 359.351 128.347 0 1 1 1 8.73963742512243e-07 333 FALSE TRUE 0.306941474439431
"300" 1 300 425 1.07547 756.944 862.819 517 536.311 364.904 392.2 186.991 0 1 1 1 9.48227229380396e-07 333 FALSE TRUE 0.365411209845838
"301" 1 301 552 1.02652 792.103 864.288 450 1039.75 511.918 622.967 402.19 0 1 1 1 9.5784049258387e-07 333 FALSE TRUE 0.613687133240962
"302" 1 302 503 1.09702 195.783 868.489 393 511.746 409.8 758.268 425.143 0 0 1 1 7.40160473046585e-07 333 FALSE TRUE 0.347827763046617
"303" 1 303 787 1.06623 373.884 873.243 688 244.192 26.7182 237.267 13.8565 0 1 1 0 8.69781519003309e-07 333 FALSE TRUE 0.070355141229821
"304" 1 304 509 1.06636 417.953 868.745 573 428.049 170.593 323.709 105.853 0 1 1 1 8.50640116405076e-07 333 FALSE TRUE 0.280851405876772
"305" 1 305 414 1.06209 1331.43 870.271 485 278.151 40.2753 254.362 35.4233 0 0 1 1 3.94882203062177e-07 333 TRUE TRUE 0.119187163345168
"306" 1 306 843 1.0325 562.399 876.73 682 242.067 31.8437 229.741 19.0545 0 1 1 0 8.23171882771758e-07 333 FALSE TRUE 0.0670773095782154
"307" 1 307 406 1.15908 849.929 871.768 486 498.93 320.749 408.712 180.107 0 1 1 1 9.40692450722063e-07 333 FALSE FALSE 0.338316100730446
"308" 1 308 713 1.0622 803.536 887.38 644 480.068 167.49 327.118 80.9729 0 1 1 1 9.53715298714839e-07 333 FALSE FALSE 0.323863291180038
"309" 1 309 286 1.3155 5.93706 888.584 448 514.569 283.839 422.49 195.397 0 0 1 1 3.43604337006153e-07 333 TRUE TRUE 0.349890880224976
"310" 1 310 750 1.38356 204.46 890.433 760 627.408 473.815 485.659 276.286 0 0 1 1 7.53067764157786e-07 333 FALSE TRUE 0.424246515968427
"311" 1 311 446 1.09859 310.608 883.821 449 961.136 391.541 640.493 420.748 0 0 1 1 8.6907252327264e-07 333 FALSE FALSE 0.584202633330847
"312" 1 312 625 1.23954 870.747 890.598 477 703.447 419.354 444.608 231.289 0 1 1 1 9.09238315668396e-07 333 FALSE FALSE 0.467147919756642
"313" 1 313 521 1.18754 924.447 892.328 602 430.309 176.891 353.161 139.714 0 1 1 1 8.4395037553159e-07 333 FALSE TRUE 0.28282625345453
"314" 1 314 464 1.1605 593.836 890.752 555 604.016 292.916 464.636 176.739 0 1 1 1 8.43305845282687e-07 333 FALSE TRUE 0.409996853232531
"316" 1 316 672 1.13459 749.612 897.07 618 721.785 294.64 626.485 249.361 0 1 1 1 9.46028038962321e-07 333 FALSE FALSE 0.476799156511626
"317" 1 317 576 1.06065 1308.15 899.03 464 363.153 160.105 421.818 180.463 0 0 1 1 4.23890677881037e-07 333 TRUE TRUE 0.219191916525038
"318" 1 318 418 1.09348 274.856 899.335 391 1210.38 525.07 732.794 471.014 0 0 1 1 8.41720108691012e-07 333 FALSE FALSE 0.670674017338143
"319" 1 319 643 1.08276 672.655 904.212 634 251.639 30.9711 235.874 13.1421 0 1 1 0 8.97387641349289e-07 333 FALSE FALSE 0.0816212239286583
"320" 1 320 558 1.17463 883.269 905.534 617 520.037 174.057 373.023 109.902 0 1 1 1 8.73448808319275e-07 333 FALSE FALSE 0.353855030914347
"321" 1 321 583 1.13241 295.849 906.369 489 369.307 175.222 264.834 58.3628 0 0 1 1 8.5260749630768e-07 333 FALSE FALSE 0.225493887472720
"322" 1 322 562 1.14295 332.932 909.361 423 1122.48 704.303 583.149 442.846 0 0 1 1 8.65214633601895e-07 333 FALSE FALSE 0.642399288570731
"323" 1 323 590 1.09979 408.998 910.059 617 249.624 83.5913 235.783 19.0984 0 1 1 0 8.48767327165582e-07 333 FALSE TRUE 0.07860610575172
"324" 1 324 267 1.28155 1337.08 910.839 360 249.311 68.9342 226.573 17.095 0 0 1 0 3.78280324627517e-07 333 FALSE NA 0.0781355695720228
"325" 1 325 634 1.42577 242.656 919.789 622 269.232 42.9925 260.017 22.3609 0 0 1 0 7.88713989156567e-07 333 FALSE TRUE 0.106964780173128
"326" 1 326 530 1.10006 352.966 915.432 595 285.417 64.4142 246.43 21.4363 0 0 1 1 8.58437370003257e-07 333 FALSE FALSE 0.128858037491727
"327" 1 327 426 1.1244 164.038 916.096 419 773.351 630.558 603.185 446.956 0 0 1 1 6.5894811414863e-07 333 FALSE TRUE 0.502678164866089
"328" 1 328 565 1.09506 807.704 921.481 594 646.332 372.338 411.262 207.294 0 1 1 1 9.10289808713277e-07 333 FALSE FALSE 0.435390916370495
"329" 1 329 421 1.16383 185.183 919.836 437 413.089 308.231 266.378 48.7217 0 0 1 1 6.96141234249626e-07 333 FALSE TRUE 0.267509964979013
"330" 1 330 683 1.29041 839.835 928.893 655 278.545 47.0774 248.817 24.5253 0 1 1 1 8.74430723667263e-07 333 FALSE FALSE 0.119718012086104
"332" 1 332 287 1.06006 1267.07 917.993 221 1369.55 712.01 1256.13 651.061 0 0 1 1 4.62433415834948e-07 333 TRUE TRUE 0.717007807303212
"333" 1 333 291 1.04549 1286.48 918.416 275 986.6 432.372 879.072 373.958 0 0 1 1 4.4056852035225e-07 333 TRUE TRUE 0.594009129824034
"334" 1 334 670 1.02902 582.206 924.875 581 791.904 330.644 519.388 291.066 0 1 1 1 8.15072935707733e-07 333 FALSE TRUE 0.511568988243605
"335" 1 335 507 1.05033 1307.47 923.793 558 1079.99 440.221 739.507 376.823 0 0 1 1 4.11088902683881e-07 333 TRUE TRUE 0.62792746647825
"336" 1 336 587 1.11346 767.112 923.649 592 279.409 68.0076 246.649 16.8761 0 1 1 1 9.18302090366189e-07 333 FALSE FALSE 0.120879482876549
"337" 1 337 466 1.07527 306.013 925.974 546 311.015 72.8426 285.264 43.8683 0 0 1 1 8.37558806805189e-07 333 FALSE FALSE 0.161069064111554
"338" 1 338 553 1.20508 723.215 931.289 503 296.467 113.616 257.665 39.995 0 1 1 1 8.97730112614796e-07 333 FALSE FALSE 0.143103307126684
"339" 1 339 444 1.22247 1236.17 927.221 548 795.241 378.738 574.854 356.168 0 0 1 1 4.82521363761826e-07 333 FALSE TRUE 0.513145992405267
"340" 1 340 575 1.08963 204.767 933.4 593 261.536 52.98 251.202 31.6994 0 0 1 0 7.15148640159626e-07 333 FALSE TRUE 0.0960884254257205
"341" 1 341 508 1.0948 699.293 932.6 535 891.951 491.368 606.043 351.423 0 1 1 1 8.83682740564334e-07 333 FALSE FALSE 0.556186342052792
"343" 1 343 382 1.44798 1271.65 935.162 387 1113.46 518.088 667.359 405.569 0 0 1 1 4.41420484032589e-07 333 TRUE TRUE 0.63937348071419
"344" 1 344 480 1.28232 607.048 938.502 582 828.495 318.172 573.09 311.108 0 1 1 1 8.10022220305868e-07 333 FALSE TRUE 0.528509196511794
"346" 1 346 516 1.16288 748.209 949.876 587 282.373 32.2239 256.614 19.9803 0 1 1 1 8.63674082032262e-07 333 TRUE FALSE 0.124836856067685
"347" 1 347 510 1.05583 278.902 947.369 557 1020.29 421.512 681.965 337.095 0 0 1 1 7.8483383648447e-07 333 FALSE FALSE 0.606601597396314
"349" 1 349 406 1.08634 780.892 950.227 377 774.886 354.334 643.906 345.407 0 1 1 1 8.59196089553717e-07 333 TRUE FALSE 0.503421806468691
"350" 1 350 689 1.06921 1214.35 953.145 654 791.928 449.897 485.71 254.625 0 0 1 1 4.61526250129898e-07 333 TRUE TRUE 0.511580353905344
"351" 1 351 574 1.24792 1277.63 951.923 460 785.567 317.831 478.571 272.575 0 0 1 1 4.17254802689993e-07 333 TRUE FALSE 0.508555862489995
"352" 1 352 604 1.03731 327.382 958.361 609 255.397 39.2871 238.351 11.9763 0 0 1 0 7.82831610110674e-07 333 TRUE FALSE 0.087180503703186
"353" 1 353 286 1.05251 232.276 953.755 426 282.815 25.8879 277.115 17.5928 0 0 1 1 7.2213631940182e-07 333 TRUE FALSE 0.125423429007043
"354" 1 354 749 1.21493 636.372 963.527 559 879.623 473.057 584.355 325.532 0 1 1 1 7.775848347492e-07 333 TRUE FALSE 0.550966793566181
"356" 1 356 692 1.0545 571.384 965.4 654 278.376 49.053 261.565 30.3624 0 1 1 1 7.36740270849186e-07 333 TRUE TRUE 0.119490405029916
"357" 1 357 524 1.43184 876.611 969.298 655 242.105 17.8426 235.187 13.4132 0 0 1 0 7.26109632958023e-07 333 TRUE FALSE 0.0671361772046611
"358" 1 358 512 1.06011 363.369 964.25 430 238.788 15.9278 234.383 10.8915 0 0 1 0 7.68288236993698e-07 333 TRUE TRUE 0.0619625336776375
"359" 1 359 564 1.19598 384.759 969.14 639 244.343 18.0341 235.773 14.2807 0 0 1 0 7.51518262310466e-07 333 TRUE TRUE 0.0705869734935965
"360" 1 360 612 1.09979 178.137 968.289 544 265.45 54.4519 247.757 17.0016 0 0 1 0 6.06759179932965e-07 333 TRUE TRUE 0.101659286489483
"361" 1 361 596 1.17065 1310.29 969.374 511 515.446 233.291 415.065 152.935 0 0 1 1 3.64030943684842e-07 333 TRUE FALSE 0.350529509388515
"362" 1 362 700 1.07687 1246.85 968.447 654 325.621 180.473 243.817 29.2056 0 0 1 1 4.17792598854926e-07 333 TRUE TRUE 0.178280175551204
"363" 1 363 345 1.42021 1288.91 968.371 527 453.901 154.959 384.945 111.509 0 0 1 1 3.85574494215889e-07 333 TRUE FALSE 0.302843531661651
"364" 1 364 584 1.03526 1181.69 969.969 493 906.075 461.996 683.077 475.361 0 0 1 1 4.46531856371341e-07 333 TRUE TRUE 0.562078349302454
"365" 1 365 428 1.24116 787.582 968.752 412 884.672 418.466 536.021 253.545 0 1 1 1 8.0434751152495e-07 333 TRUE FALSE 0.55311327902654
"366" 1 366 859 1.21494 616.354 980.59 618 1045.73 520.511 620.763 341.406 0 1 1 1 7.20452633424023e-07 333 TRUE TRUE 0.615837878345864
"368" 1 368 744 1.03647 922.035 974.703 668 268.44 66.2707 243.081 20.7734 0 0 1 0 6.48899405118128e-07 333 TRUE TRUE 0.105859936906620
"369" 1 369 465 1.16726 202.239 975.054 568 275.523 40.7422 267.082 32.7996 0 0 1 1 6.32469331782538e-07 333 TRUE FALSE 0.115627023231553
"370" 1 370 605 1.22598 300.157 979.248 379 302.67 57.0964 266.666 44.3277 0 0 1 1 7.2107791310395e-07 333 TRUE FALSE 0.150869063409914
"371" 1 371 429 1.1912 848.762 988.389 473 257.827 34.4188 245.949 16.5096 0 0 1 0 6.95360731193915e-07 333 TRUE FALSE 0.0907318674737752
"372" 1 372 715 1.15802 1158.95 987.462 697 1217.19 631.024 623.796 423.346 0 0 1 1 4.1774470614371e-07 333 TRUE TRUE 0.672778130472943
"373" 1 373 503 1.12044 666.233 991.598 573 526.916 272.798 383.654 147.729 0 1 1 1 7.16462027928233e-07 333 TRUE FALSE 0.358783329041331
"374" 1 374 622 1.3724 755.145 996.516 635 277.537 62.1635 266.839 42.5191 0 1 1 1 7.21007147639558e-07 333 TRUE FALSE 0.118358400776825
"375" 1 375 700 1.03532 276.794 993.527 648 268.502 34.9273 247.513 19.2284 0 0 1 0 6.68270651875987e-07 333 TRUE FALSE 0.105946544687984
"376" 1 376 370 1.33534 793.222 992.327 427 370.44 214.474 276.922 51.3082 0 1 1 1 7.25147338118894e-07 333 TRUE FALSE 0.226642674797149
"377" 1 377 520 1.06698 822.533 997.217 471 498.367 170.044 411.927 147.128 0 0 1 1 6.88334661767558e-07 333 TRUE FALSE 0.337892675700943
"378" 1 378 767 1.14194 117.231 1002.25 695 243.262 14.335 237.602 12.0781 0 0 1 0 4.23953301967413e-07 333 TRUE TRUE 0.0689241319994519
"379" 1 379 474 1.38585 318.468 997.521 607 261.567 22.056 249.456 17.397 0 0 1 0 6.729724940452e-07 333 TRUE FALSE 0.0961328749463594
"381" 1 381 328 1.0667 218.308 1002.63 451 702.938 441.447 581.491 376.579 0 0 1 1 5.84099141324015e-07 333 TRUE FALSE 0.466876459551048
"382" 1 382 565 0.925993 358.138 1011.56 538 240.597 12.6039 239.612 11.8293 0 0 1 0 6.29836579476653e-07 333 TRUE TRUE 0.0647929399997187
"383" 1 383 554 1.40407 623.258 1008.07 685 535.531 293.287 412.116 154.387 0 1 1 1 6.40218406044127e-07 333 TRUE TRUE 0.364865380970840
"384" 1 384 463 1.0733 497.184 1012.75 501 240.463 29.9119 237.883 14.5018 0 0 1 0 5.92106882818271e-07 333 TRUE TRUE 0.0645840112714521
"397" 2 9 709 1.02922 147.731 16.2059 578 935.901 329.68 703.183 311.605 0 0 1 1 NA 615 TRUE FALSE 0.574224582223859
"398" 2 10 350 1.43807 881.18 15.6114 379 423.306 169.393 354.697 127.954 0 0 1 1 NA 615 TRUE TRUE 0.276672721927402
"399" 2 11 578 1.09514 1007.2 23.3339 605 237.932 14.9526 234.919 11.5906 0 0 1 0 NA 615 TRUE FALSE 0.0606157325941187
"400" 2 12 374 1.06221 229.682 21.0642 488 592.406 372.214 464.594 226.815 0 0 1 1 NA 615 TRUE FALSE 0.402718149205852
"401" 2 13 562 1.40691 1075.64 22.1281 653 787.282 360.603 608.94 280.624 0 0 1 1 NA 615 TRUE TRUE 0.509373705345315
"403" 2 15 760 1.09219 91.7605 30.0632 630 294.979 91.9791 254.408 33.0451 0 0 1 1 NA 615 TRUE FALSE 0.141216266081477
"404" 2 16 335 1.23909 307.266 24.1463 311 262.627 27.6689 253.985 20.9861 0 0 1 0 NA 615 TRUE TRUE 0.0976496005206222
"405" 2 17 322 1.13094 459.186 23.5963 457 904.923 575.659 1015.07 476.635 0 0 1 1 NA 615 TRUE TRUE 0.561601229804191
"406" 2 18 338 1.02804 197.574 26.2988 456 627.193 396.555 478.136 233.639 0 0 1 1 NA 615 TRUE FALSE 0.42411797977539
"407" 2 19 740 1.09246 122.953 37.7014 678 845.35 520.48 607.884 351.656 0 0 1 1 4.91970664855472e-07 615 TRUE FALSE 0.53606221930063
"408" 2 20 418 1.45396 290.986 38.6627 406 248.783 25.7175 242.242 18.8723 0 0 1 0 4.58841748636192e-07 615 TRUE TRUE 0.0773404812531535
"409" 2 21 651 1.11325 1105.65 38.4839 637 253.735 38.2681 236.55 17.0406 0 0 1 0 2.71398899443141e-07 615 TRUE TRUE 0.0847320338225894
"411" 2 23 386 1.25143 311.687 45.8212 395 252.319 26.5842 247.687 17.075 0 0 1 0 4.54706564221295e-07 615 TRUE TRUE 0.0826332866556878
"412" 2 24 516 1.17782 29.093 49.1686 518 454.583 234.855 381.174 167.631 0 0 1 1 NA 615 TRUE FALSE 0.303406598267751
"413" 2 25 439 1.40617 54.1572 52.6765 390 971.11 520.673 654.071 380.23 0 0 1 1 4.4519687163554e-07 615 TRUE FALSE 0.58807434852067
"414" 2 26 468 1.03216 241.464 52.3056 407 262.057 19.5306 247.363 13.3224 0 0 1 0 5.38936998899252e-07 615 TRUE FALSE 0.0968347652792488
"415" 2 27 670 1.06398 801.925 53.5358 450 462.3 137.097 340.999 111.236 0 1 1 1 3.68356036874270e-07 615 TRUE TRUE 0.309719622161579
"416" 2 28 873 1.24934 891.984 60.0871 788 288.588 157.388 240.155 17.4887 0 0 1 1 4.17746411819054e-07 615 TRUE FALSE 0.133001635186048
"417" 2 29 669 1.21628 325.614 61.8969 675 314.253 143.694 247.42 34.8129 0 0 1 1 4.76417059438838e-07 615 TRUE TRUE 0.164953313642084
"418" 2 30 1127 1.01644 164.805 62.693 815 465.941 131.116 314.169 78.1268 0 0 1 1 5.85730299629081e-07 615 TRUE FALSE 0.312661704055244
"419" 2 31 536 1.36506 284.239 59.9347 553 250.917 19.058 243.683 14.449 0 0 1 0 5.1924941883431e-07 615 TRUE TRUE 0.0805436535809509
"420" 2 32 805 1.23648 990.727 61.3764 646 769.802 342.48 455.17 184.212 0 0 1 1 4.07975202993512e-07 615 TRUE FALSE 0.500953159796822
"421" 2 33 599 1.14852 69.3573 63.6461 587 298.888 109.943 257.117 18.73 0 0 1 1 4.95429662968613e-07 615 TRUE FALSE 0.146153405004427
"422" 2 34 429 1.07186 259.364 63.7552 524 306.399 62.9387 276.373 38.438 0 0 1 1 5.52601287621487e-07 615 TRUE FALSE 0.155461296380832
"423" 2 35 605 1.07252 1075.47 68.2826 538 242.545 19.2085 237.223 13.5073 0 0 1 0 3.58816083264663e-07 615 FALSE TRUE 0.0678171302662654
"424" 2 36 771 1.3298 828.324 68.9987 728 266.54 83.2032 237.728 21.8853 0 1 1 0 4.17925487404498e-07 615 FALSE TRUE 0.103196082537314
"425" 2 37 783 1.01647 1040.26 72.2516 684 241.852 20.5873 232.782 11.9972 0 0 1 0 3.99185977568815e-07 615 FALSE FALSE 0.0667440685908757
"426" 2 38 1116 1.03036 211.591 77.4928 808 526.452 221.106 326.016 95.2891 0 0 1 1 6.17967832251183e-07 615 FALSE FALSE 0.358452936308776
"427" 2 39 1176 1.1577 753.612 77.2721 760 408.78 180.238 319.034 81.0199 0 1 1 1 3.95751817957387e-07 615 FALSE TRUE 0.263577449217666
"428" 2 40 475 1.1246 787.293 73.0505 553 640.414 259.222 499.044 231.465 0 1 1 1 4.06126357463105e-07 615 FALSE TRUE 0.431941244445345
"429" 2 41 550 1.10248 89.5473 79.7255 542 271.052 34.5424 252.638 19.6041 0 0 1 0 5.63281828332433e-07 615 FALSE FALSE 0.109491421074845
"430" 2 42 522 1.20026 952.567 80.5326 395 1114.12 647.465 853.481 552.161 0 0 1 1 4.60777990836604e-07 615 FALSE FALSE 0.639595710995678
"431" 2 43 452 1.1342 31.5376 80.1704 542 616.732 256.115 454.347 200.557 0 0 1 1 NA 615 TRUE FALSE 0.417810122729168
"432" 2 44 626 1.13877 118.078 85.7125 580 587.56 302.884 402.709 181.719 0 0 1 1 6.10870938042973e-07 615 FALSE FALSE 0.399637736145432
"433" 2 45 499 1.28153 993.579 89.8056 433 661.335 308.626 438.377 231.595 0 0 1 1 4.63719563839576e-07 615 FALSE FALSE 0.443996743146223
"434" 2 46 544 1.04162 472.131 87.364 458 754.159 252.543 558.167 366.054 0 1 1 1 3.78521938996705e-07 615 FALSE TRUE 0.493253810121636
"435" 2 47 633 1.05573 1093.44 93.1643 521 238.328 16.0651 234.144 13.1523 0 0 1 0 3.83637790399852e-07 615 FALSE TRUE 0.0612393866864637
"437" 2 49 795 1.12307 851.684 97.4516 588 596.927 296.556 405.265 161.058 0 1 1 1 4.8766168983843e-07 615 FALSE TRUE 0.405569336373353
"438" 2 50 518 1.0198 284.205 99.3938 526 248.831 18.4304 240.666 12.7119 0 0 1 0 5.98186269403852e-07 615 FALSE TRUE 0.0774128317047796
"439" 2 51 576 1.00985 616.372 100.771 586 654.235 249.389 377.417 189.681 0 1 1 1 3.84704612985080e-07 615 FALSE TRUE 0.439948736638561
"440" 2 52 525 1.09358 816.564 99.8495 551 252.702 28.7092 235.427 13.1475 0 1 1 0 4.78308071911655e-07 615 FALSE TRUE 0.0832021160333758
"441" 2 53 366 1.04767 63.8333 99.7814 443 548.298 376.223 434.893 208.581 0 0 1 1 5.60061048830698e-07 615 TRUE FALSE 0.373701077224586
"442" 2 54 599 1.09665 456.436 107.725 499 1229.94 616.899 717.391 433.623 0 1 1 1 4.28279692144779e-07 615 FALSE TRUE 0.676686086528758
"443" 2 55 602 1.07787 1072.49 110.605 513 342.273 224.441 314.105 145.807 0 0 1 1 4.35149826816518e-07 615 FALSE TRUE 0.19698447599028
"444" 2 56 481 1.14996 116.05 117.484 467 762.266 428.009 580.089 355.162 0 0 1 1 6.66457607439895e-07 615 FALSE FALSE 0.497263732566067
"445" 2 57 670 1.18012 87.8269 118.616 473 466.137 339.418 280.496 78.3614 0 0 1 1 6.31444998374159e-07 615 TRUE FALSE 0.312819427559846
"446" 2 58 498 1.08727 776.249 118.424 467 294.137 72.2342 259.506 37.8876 0 1 1 1 4.9411267458502e-07 615 FALSE TRUE 0.140144242923162
"448" 2 60 959 1.02342 669.446 126.339 754 250.467 21.5799 244.463 12.2953 0 1 1 0 4.57604391529659e-07 615 FALSE TRUE 0.0798704680736063
"449" 2 61 719 1.1317 971.186 126.01 692 670.883 423.078 459.369 335.392 0 1 1 1 5.31838564177215e-07 615 FALSE FALSE 0.449372469426462
"450" 2 62 468 1.27249 62.2778 126.5 583 647.362 429.641 465.468 316.893 0 0 1 1 5.97043887696009e-07 615 TRUE FALSE 0.435988086877406
"451" 2 63 777 1.20291 828.825 128.559 726 306.847 120.407 254.647 50.5382 0 1 1 1 5.34147084286461e-07 615 FALSE TRUE 0.156009240115210
"453" 2 65 709 1.24848 250.138 127.19 718 457.682 206.927 370.948 159.292 0 0 1 1 6.70011288657282e-07 615 FALSE FALSE 0.305954571328050
"454" 2 66 520 1.28156 581.427 124.338 406 272.798 62.9964 256.167 41.3255 0 1 1 1 4.29920201630747e-07 615 FALSE TRUE 0.111899436123597
"455" 2 67 674 1.10567 893.11 130.116 647 249.702 48.1384 233.234 17.179 0 1 1 0 5.50073707909465e-07 615 FALSE FALSE 0.0787232721349083
"456" 2 68 427 1.14747 1054.58 124.557 353 912.473 392.608 634.447 277.638 0 0 1 1 4.73665869041874e-07 615 FALSE FALSE 0.564717194154464
"457" 2 69 560 1.05784 1128.42 129.704 584 238.217 19.4037 232.98 11.0459 0 0 1 0 3.9534210303988e-07 615 FALSE TRUE 0.0610646791388464
"458" 2 70 662 1.30907 160.403 129.373 585 532.981 251.058 427.266 205.216 0 0 1 1 7.11340394747692e-07 615 FALSE FALSE 0.363075376156183
"459" 2 71 453 1.09978 285.501 129.532 381 253.814 17.7022 239.943 11.8759 0 0 1 0 6.35414605702268e-07 615 FALSE TRUE 0.08484877974381
"460" 2 72 478 1.10514 305.247 131.757 561 242.825 15.7328 237.427 13.4947 0 0 1 0 6.14831969111503e-07 615 FALSE TRUE 0.0682498211526388
"461" 2 73 675 1.07367 447.676 134.363 641 284.24 122.181 243.074 35.0138 0 1 1 1 4.78422763293356e-07 615 FALSE TRUE 0.127308306777114
"462" 2 74 709 1.18058 334.724 140.252 697 239.164 14.793 235.063 11.1723 0 0 1 0 5.87770649630147e-07 615 FALSE TRUE 0.0625525937787536
"463" 2 75 614 1.10404 792.505 139.757 633 599.273 234.607 399.295 145.078 0 1 1 1 5.37719090541555e-07 615 FALSE TRUE 0.407040352265364
"464" 2 76 491 1.11769 526.635 138.58 431 267.223 105.974 243.802 35.7364 0 1 1 0 4.5836105591652e-07 615 FALSE TRUE 0.104155847901715
"465" 2 77 513 1.04965 925.694 139.817 555 267.494 91.3156 243.727 33.9468 0 1 1 0 5.61151069378659e-07 615 FALSE FALSE 0.104535982968656
"466" 2 78 746 1.35544 588.13 141.41 545 534.985 203.207 390.942 156.512 0 1 1 1 4.65566669827684e-07 615 FALSE TRUE 0.364482827527133
"467" 2 79 489 1.14628 102.084 142.319 516 622.339 411.741 487.712 285.516 0 0 1 1 6.79195576856783e-07 615 FALSE FALSE 0.421204264089479
"469" 2 81 666 1.11369 39.494 146.572 581 347.683 186.031 254.953 31.7053 0 0 1 1 5.69745771410747e-07 615 TRUE FALSE 0.202865830637193
"470" 2 82 650 1.08913 549.034 150.288 638 503.768 196.767 395.994 152.231 0 1 1 1 4.79051052699963e-07 615 FALSE TRUE 0.34193512656762
"471" 2 83 560 1.47854 160.639 153.361 656 306.296 172.514 256.057 46.6275 0 0 1 1 7.32672161677367e-07 615 FALSE FALSE 0.155335204973883
"472" 2 84 576 1.18269 598.918 159.446 621 712.322 437.282 507.238 307.634 0 1 1 1 5.01797954253606e-07 615 FALSE TRUE 0.471849829085344
"473" 2 85 767 1.22084 253.372 167.559 725 483.015 166.045 407.718 150.506 0 0 1 1 6.92300339570786e-07 615 FALSE FALSE 0.326158437471839
"474" 2 86 757 1.12052 1131.48 172.39 548 495.066 188.148 351.811 102.766 0 0 1 1 4.51330817282519e-07 615 FALSE TRUE 0.335400370989612
"475" 2 87 711 1.03612 361.055 170.163 498 488.763 217.314 324.278 121.839 0 1 1 1 5.8398521043045e-07 615 FALSE TRUE 0.330595007690167
"476" 2 88 404 1.10808 100.582 167.191 360 492.525 412.886 278.606 137.887 0 0 1 1 6.94695218072425e-07 615 FALSE FALSE 0.333470531904342
"477" 2 89 843 1.10203 819.396 175.834 726 467.764 150.164 388.695 118.368 0 1 1 1 5.93008312896376e-07 615 FALSE FALSE 0.314126139170447
"478" 2 90 779 1.16038 424.127 178.475 733 232.016 12.0535 230.585 10.7054 0 1 1 0 5.46571429100901e-07 615 FALSE TRUE 0.0511730824150566
"479" 2 91 506 1.05828 61.0198 172.221 444 564.595 422.701 396.308 256.172 0 0 1 1 6.3350472447232e-07 615 TRUE FALSE 0.384685516677916
"480" 2 92 494 1.2083 1039.26 172.464 553 293.159 91.6578 258.273 41.0237 0 0 1 1 5.44460850062219e-07 615 FALSE FALSE 0.138895207338692
"481" 2 93 667 1.06877 34.8636 177.123 499 260.603 44.1134 245.306 16.1547 0 0 1 0 5.78353193849843e-07 615 TRUE FALSE 0.0947481669233351
"482" 2 94 647 1.19496 148.947 178.416 628 250.303 31.199 242.957 19.2505 0 0 1 0 7.37236991963445e-07 615 FALSE FALSE 0.0796248285998548
"483" 2 95 631 1.07727 749.97 179.372 524 368.246 238.699 329.021 160.333 0 1 1 1 5.79579048213192e-07 615 FALSE TRUE 0.224414903365751
"485" 2 97 465 1.11428 880.123 178.224 549 230.612 10.6911 231.705 10.175 0 1 1 0 6.01790419119219e-07 615 FALSE FALSE 0.0488967843729768
"486" 2 98 463 1.22674 109.106 183.296 579 254.487 35.7807 240.773 12.9434 0 0 1 0 7.1084944793057e-07 615 FALSE FALSE 0.085841865955358
"487" 2 99 370 1.13522 178.686 186.684 505 242.614 27.9645 238.635 10.0731 0 0 1 0 7.40401597047494e-07 615 FALSE FALSE 0.0679238040253616
"488" 2 100 875 1.19957 291.921 189.981 782 237.972 15.0674 234.114 11.165 0 1 1 0 6.58748938147299e-07 615 FALSE TRUE 0.0606787750662849
"489" 2 101 825 1.10979 1110.58 194.376 724 725.175 262.409 558.25 206.308 0 0 1 1 5.02587197910805e-07 615 FALSE TRUE 0.478556418704306
"490" 2 102 725 1.28918 341.375 193.611 733 300.014 53.2704 266.357 38.8062 0 1 1 1 6.13223718992549e-07 615 FALSE TRUE 0.147563588855374
"491" 2 103 923 1.0677 1009.67 195.59 747 236.945 17.2115 228.457 11.3915 0 1 1 0 5.81370568671191e-07 615 FALSE FALSE 0.0590567931685549
"492" 2 104 634 1.06689 769.451 195.126 629 625.69 277.496 416.404 176.793 0 1 1 1 6.03980906899246e-07 615 FALSE TRUE 0.423218189550963
"494" 2 106 487 1.0061 596.552 198.645 543 232.913 17.8142 229.715 10.6913 0 1 1 0 5.66942662392488e-07 615 FALSE TRUE 0.0526201837488381
"495" 2 107 505 1.03183 535.867 203.915 556 236.45 38.1295 232.168 20.8789 0 1 1 0 5.63007866065963e-07 615 FALSE TRUE 0.0582725074826544
"496" 2 108 938 1.08866 92.2964 212.687 726 336.054 238.38 246.715 33.8519 0 0 1 1 6.8764308594268e-07 615 FALSE FALSE 0.190107678749405
"497" 2 109 438 1.05892 501.584 210.466 453 257.993 23.8611 247.929 17.0173 0 1 1 0 5.67764655955769e-07 615 FALSE FALSE 0.0909732481635533
"498" 2 110 479 1.19218 58.6743 215.923 554 274.421 69.5653 249.184 19.4697 0 0 1 1 6.31545816611774e-07 615 TRUE FALSE 0.114124032488613
"499" 2 111 495 1.09651 212.935 210.261 381 253.703 65.63 238.093 14.79 0 0 1 0 7.24725982500641e-07 615 FALSE FALSE 0.0846847339914486
"500" 2 112 722 1.2108 1147.43 216.373 658 728.117 396.261 610.598 305.297 0 0 1 1 4.89240401854687e-07 615 FALSE TRUE 0.480074807452691
"501" 2 113 766 1.03903 1213.21 218.586 589 797.796 349.691 517.667 231.654 0 0 1 1 4.08330322449957e-07 615 FALSE TRUE 0.514348971311114
"502" 2 114 597 1.05488 887.265 217.953 604 244.952 40.619 237.057 15.6249 0 1 1 0 6.27911420212876e-07 615 FALSE FALSE 0.0715205272637308
"503" 2 115 591 1.08997 708.77 221.826 475 241.371 15.6417 234.521 13.5041 0 1 1 0 6.24085488375322e-07 615 FALSE TRUE 0.0659974647485347
"505" 2 117 672 1.15284 990.106 230.314 520 329.142 72.7393 273.707 41.489 0 1 1 1 6.0791549734851e-07 615 FALSE TRUE 0.182313644144081
"506" 2 118 575 1.38063 203.838 226.544 680 247.406 35.827 237.687 12.2217 0 0 1 0 7.23882351854433e-07 615 FALSE FALSE 0.075258961574367
"507" 2 119 866 1.25513 389.975 238.271 775 375.933 143.289 301.111 80.2818 0 1 1 1 6.04968047241717e-07 615 FALSE FALSE 0.232162865964361
"508" 2 120 548 1.09498 726.88 234.845 591 393.557 132.069 316.004 96.099 0 1 1 1 6.41270658823688e-07 615 FALSE TRUE 0.249344721312380
"509" 2 121 543 1.11342 488.936 233.013 592 267.014 28.0749 250.07 22.5166 0 1 1 0 5.91380239133423e-07 615 FALSE FALSE 0.103862417611322
"510" 2 122 730 1.04932 1126.98 239.1 565 302.088 101.573 251.114 24.1136 0 0 1 1 5.33789480939035e-07 615 FALSE TRUE 0.150147234794599
"511" 2 123 582 1.03643 654.198 238.254 507 630.245 253.487 406.871 198.695 0 1 1 1 6.33729278635104e-07 615 FALSE TRUE 0.425938482777895
"512" 2 124 445 1.07917 782.088 240.371 470 563.287 206.58 377.519 143.045 0 1 1 1 6.48956119684036e-07 615 FALSE TRUE 0.383815681693108
"513" 2 125 606 1.24975 920.931 242.195 512 247.41 42.4822 241.182 27.611 0 1 1 0 6.31793087405509e-07 615 FALSE FALSE 0.0752650248715527
"514" 2 126 392 1.10156 14.9923 242.105 370 960.162 495.907 605.357 303.914 0 0 1 1 NA 615 TRUE FALSE 0.58382239415365
"515" 2 127 567 1.4065 101.979 242.649 526 864.131 324.447 538.67 250.379 0 0 1 1 6.85170609126207e-07 615 FALSE FALSE 0.54430292693996
"516" 2 128 702 1.38663 1195.2 246.765 736 1058.97 949.248 800.736 719.909 0 0 1 1 4.73423414200004e-07 615 FALSE TRUE 0.62055629307566
"517" 2 129 391 1.16899 35.6394 244.76 471 976.321 630.797 724.028 449.7 0 0 1 1 5.69307803206003e-07 615 TRUE FALSE 0.590081372811741
"518" 2 130 546 1.06533 148.214 245.057 505 282.075 62.3542 266.471 37.9865 0 0 1 1 7.1893379960667e-07 615 FALSE FALSE 0.124440865388189
"519" 2 131 441 1.07342 965.635 244 457 235.972 14.6478 234.345 11.6328 0 1 1 0 6.20184902397202e-07 615 FALSE FALSE 0.0575135970395442
"520" 2 132 433 1.02485 67.0716 245.995 422 588.403 359.643 444.855 205.636 0 0 1 1 6.31220516873176e-07 615 TRUE FALSE 0.400175419497137
"521" 2 133 542 1.0872 611.376 249.29 527 629.044 329.175 441.812 218.152 0 1 1 1 6.36636814099555e-07 615 FALSE TRUE 0.425223146373522
"522" 2 134 409 1.19797 899.469 252.511 534 246.599 59.0795 238.67 13.2375 0 1 1 0 6.40437743437879e-07 615 FALSE FALSE 0.0740336820543231
"523" 2 135 457 1.07839 687.475 256.915 416 240.113 17.7898 236.035 13.6402 0 1 1 0 6.5969555965537e-07 615 FALSE TRUE 0.064037752226698
"524" 2 136 394 1.11943 984.982 255.784 408 259.532 36.3979 246.893 18.3598 0 1 1 0 6.16886499247876e-07 615 FALSE TRUE 0.0932037427016543
"525" 2 137 419 1.08431 1098.6 255.465 518 259.84 24.8317 246.317 15.5749 0 1 1 0 5.67421876095633e-07 615 FALSE TRUE 0.093648542757347
"526" 2 138 387 1.08236 127.349 260.633 402 759.525 376.219 611.53 295.026 0 0 1 1 6.9750660483375e-07 615 FALSE FALSE 0.495912758251798
"527" 2 139 504 1.29682 1012.75 259.006 542 243.221 17.4002 236.554 13.8351 0 1 1 0 6.07999047550377e-07 615 FALSE TRUE 0.0688609186522414
"528" 2 140 884 1.10115 763.109 265.097 752 713.729 328.744 430.162 165.103 0 1 1 1 6.69860865369627e-07 615 FALSE TRUE 0.472589863265296
"529" 2 141 490 1.06941 88.6 261.633 528 447.316 278.336 283.733 61.9855 0 0 1 1 6.54656415498267e-07 615 TRUE FALSE 0.297362949017518
"530" 2 142 522 1.19141 346.768 263.034 601 501.23 242.718 380.736 198.952 0 1 1 1 6.3474411004447e-07 615 FALSE FALSE 0.340040952259888
"531" 2 143 627 1.09186 1146.38 265.292 626 249.909 23.7203 240.683 13.695 0 0 1 0 5.42742207596896e-07 615 FALSE TRUE 0.0790340363308639
"532" 2 144 779 1.24957 664.607 269.947 746 556.933 318.888 416.344 208.637 0 1 1 1 6.69267080627408e-07 615 FALSE TRUE 0.379561254028678
"533" 2 145 667 1.15847 437.922 272.411 677 402.108 137.701 323.885 99.6822 0 1 1 1 6.21619876182722e-07 615 FALSE FALSE 0.257405852162869
"534" 2 146 555 1.09506 209.868 268.762 602 750.761 380.392 467.596 278.838 0 0 1 1 7.07924783518038e-07 615 FALSE FALSE 0.491560239556879
"535" 2 147 550 1.07707 1216.75 270.455 484 684.174 350.57 433.12 183.525 0 0 1 1 4.78185220704755e-07 615 FALSE TRUE 0.456729568760338
"536" 2 148 437 1.12122 625.686 271.46 469 760.878 389.816 562.293 314.705 0 1 1 1 6.62960230484149e-07 615 FALSE FALSE 0.496580228314397
"537" 2 149 514 1.0335 28.3249 271.325 459 956.011 354.226 612.512 301.898 0 0 1 1 NA 615 TRUE TRUE 0.582197551562687
"538" 2 150 638 1.12274 722.02 273.295 634 683.45 337.492 386.139 197.226 0 1 1 1 6.77678706983962e-07 615 FALSE FALSE 0.456332501123293
"539" 2 151 330 1.15861 68.7212 276.37 437 1216.7 534.807 990.83 502.365 0 0 1 1 6.101927249811e-07 615 TRUE TRUE 0.67262712672119
"540" 2 152 549 1.09873 145.222 279.089 594 375.088 271.149 260.104 39.3345 0 0 1 1 6.9726601563221e-07 615 FALSE TRUE 0.231318953484299
"541" 2 153 704 1.22325 580.572 283.409 696 613.147 330.596 407.824 219.823 0 1 1 1 6.61101388585596e-07 615 FALSE FALSE 0.415623768121626
"542" 2 154 518 1.16716 1191.67 281.263 598 669.048 401.467 518.39 336.389 0 0 1 1 5.18541660182109e-07 615 FALSE TRUE 0.448345289548096
"543" 2 155 1246 1.09099 1253.94 290.022 830 381.114 101.983 284.205 50.6826 0 0 1 1 4.53407614413834e-07 615 TRUE TRUE 0.237296088922606
"545" 2 157 498 1.45137 1003.66 283.631 575 241.637 16.8666 240.811 14.9787 0 1 1 0 6.1540988831183e-07 615 FALSE TRUE 0.0664105312293815
"546" 2 158 712 1.12518 815.315 294.659 676 348.265 111.117 295.185 83.9007 0 1 1 1 6.8126082354167e-07 615 FALSE FALSE 0.203493078070533
"547" 2 159 519 1.03752 49.183 292.453 308 1626.06 878.362 1126.51 551.163 0 0 1 1 5.58683784827678e-07 615 TRUE TRUE 0.781391587010683
"548" 2 160 467 1.01966 7.05567 305.146 337 689.139 549.205 536.54 357.396 0 0 1 1 NA 615 TRUE TRUE 0.459441284812462
"549" 2 161 646 1.11952 349.714 295.913 639 484.567 177.963 349.416 135.008 0 1 1 1 6.5271889765066e-07 615 FALSE FALSE 0.327361524119716
"550" 2 162 723 1.2296 907.916 297.093 675 451.382 203.464 364.368 168.262 0 1 1 1 6.50546001126159e-07 615 FALSE TRUE 0.300756459229971
"551" 2 163 384 1.04418 106.755 293.242 492 1048.08 628.919 731.5 542.885 0 0 1 1 6.53735069865841e-07 615 FALSE TRUE 0.61667970635822
"552" 2 164 493 1.10096 23.4828 295.736 571 1093.58 550.179 829.83 442.17 0 0 1 1 NA 615 TRUE TRUE 0.632617155907546
"553" 2 165 495 1.13855 622.77 296.287 577 424.889 387.993 264.893 71.4635 0 1 1 1 6.8283015674194e-07 615 FALSE FALSE 0.278072561637283
"554" 2 166 490 1.25615 1166.39 301.043 506 255.747 67.3547 242.355 14.2017 0 0 1 0 5.57454551084353e-07 615 FALSE TRUE 0.0876940947485788
"555" 2 167 611 1.23627 772.409 305.154 634 262.689 93.6832 233.169 14.453 0 1 1 0 6.97331068711561e-07 615 FALSE FALSE 0.0977381250569983
"556" 2 168 754 1.49374 1020.12 305.523 614 253.008 35.1356 241.816 27.6708 0 1 1 0 6.12487046881191e-07 615 FALSE TRUE 0.083655966238484
"557" 2 169 576 1.18853 404.477 314.637 455 246.651 30.6704 235.934 20.717 0 1 1 0 6.55639434086286e-07 615 FALSE FALSE 0.074112755169637
"558" 2 170 622 1.12171 1211.19 309.984 526 465.532 244.123 372.965 163.195 0 0 1 1 5.27915725327116e-07 615 FALSE TRUE 0.312332363158855
"559" 2 171 723 1.04965 224.678 313.104 528 961.939 450.892 515.993 303.868 0 1 1 1 7.05291108326687e-07 615 FALSE FALSE 0.584515826258534
"560" 2 172 595 1.17261 382.553 315.578 643 239.305 21.6206 234.101 13.1172 0 1 1 0 6.59836145580067e-07 615 FALSE FALSE 0.0627736271859072
"561" 2 173 1293 1.08742 708.647 320.551 889 243.163 27.544 233.049 14.4689 0 1 1 0 7.12014777656027e-07 615 FALSE FALSE 0.068771476690991
"562" 2 174 459 1.176 937.865 307.534 570 264.565 53.7468 242.996 19.3468 0 1 1 0 6.40794290056295e-07 615 FALSE TRUE 0.100406871918651
"563" 2 175 649 1.34956 435.099 316.971 610 748.074 341.97 553.815 270.654 0 1 1 1 6.56034423779178e-07 615 FALSE FALSE 0.490215596840176
"564" 2 176 434 1.26448 60.576 310.2 519 552.64 483.392 312.463 137.511 0 0 1 1 5.65794920659192e-07 615 TRUE TRUE 0.376659238223091
"565" 2 177 483 1.14519 464.851 312.764 575 541.28 178.172 398.878 141.337 0 1 1 1 6.54756771765663e-07 615 FALSE FALSE 0.36886989251335
"566" 2 178 858 1.10055 1280.51 319.441 575 585.555 222.45 395.246 149.446 0 0 1 1 4.46238949960788e-07 615 TRUE TRUE 0.398355798769262
"567" 2 179 527 1.11814 1188.48 321.472 581 474.666 254.59 320.784 143.679 0 0 1 1 5.5679499100431e-07 615 FALSE TRUE 0.319619349339743
"568" 2 180 688 1.12603 532.926 323.148 625 885.533 563.216 534.996 340.249 0 1 1 1 6.75240447345848e-07 615 FALSE FALSE 0.553478093635022
"569" 2 181 492 1.0884 1319.61 316.583 436 452.617 209.621 395.274 219.439 0 0 1 1 NA 615 TRUE TRUE 0.301781147762155
"570" 2 182 615 1.03157 171.296 325.61 614 703.085 371.337 480.062 213.271 0 0 1 1 6.97216716919099e-07 615 FALSE TRUE 0.466954877866622
"571" 2 183 736 1.04774 1061.06 326.723 662 260.254 55.9665 238.819 19.9393 0 1 1 0 6.04362533505663e-07 615 FALSE TRUE 0.0942455934236268
"572" 2 184 417 1.24957 1009.39 325.645 539 562.058 405.456 438.151 221.068 0 1 1 1 6.16644456035317e-07 615 FALSE TRUE 0.382996540119709
"573" 2 185 556 1.07922 760.842 333.36 597 234.559 12.9337 228.89 10.5058 0 1 1 0 7.16053612002019e-07 615 FALSE FALSE 0.0552611850827467
"574" 2 186 790 1.05071 212.295 339.238 691 302.246 123.706 245.192 26.0027 0 1 1 1 7.18701835691627e-07 615 FALSE FALSE 0.150343332569807
"575" 2 187 674 1.47342 51.2033 333.625 749 251.64 37.0599 242.135 19.615 0 0 1 0 5.28726698292345e-07 615 TRUE TRUE 0.081622714263274
"576" 2 188 415 1.07871 558.981 336.754 510 554.469 248.678 386.716 159.269 0 1 1 1 6.89340448095483e-07 615 FALSE FALSE 0.377898366641819
"577" 2 189 540 1.29835 978.148 337.08 640 459.341 228.799 355.115 179.669 0 1 1 1 6.27835197514232e-07 615 FALSE TRUE 0.307311506905946
"578" 2 190 491 1.24426 1323.89 338 557 567.713 242.863 380.006 146.825 0 0 1 1 NA 615 TRUE TRUE 0.386750921710797
"579" 2 191 873 1.03793 596.407 345.041 721 241.04 32.9171 230.031 11.7151 0 1 1 0 7.03009260658036e-07 615 FALSE FALSE 0.065482824843866
"580" 2 192 473 1.09543 826.161 343.548 489 239.826 15.4549 233.744 13.0825 0 1 1 0 7.01940904907128e-07 615 FALSE FALSE 0.0635892253166387
"581" 2 193 806 1.44532 1276.2 347.27 684 335.136 110.819 331.586 117.309 0 0 1 1 4.78837723670259e-07 615 TRUE FALSE 0.189081814080698
"582" 2 194 845 1.05862 797.805 351.292 720 238.092 23.2083 230.181 13.0077 0 1 1 0 7.15769296562833e-07 615 FALSE FALSE 0.0608678389226479
"584" 2 196 535 1.09304 496.273 352.015 567 711.249 461.664 498.351 311.896 0 1 1 1 6.8427430688938e-07 615 FALSE FALSE 0.471284484457019
"586" 2 198 1129 1.11135 655.449 359.597 844 239.121 28.782 232.818 11.5979 0 1 1 0 7.22214601515027e-07 615 FALSE FALSE 0.062485160497268
"587" 2 199 517 1.10455 261.153 352.77 389 237.661 17.4391 234.429 12.5625 0 1 1 0 7.3200973644032e-07 615 FALSE FALSE 0.0601883405021712
"588" 2 200 450 1.12633 1308.82 361.74 431 278.371 44.5739 246.569 25.9855 0 0 1 1 NA 615 TRUE FALSE 0.119483668988993
"589" 2 201 353 1.11815 540.527 365.025 356 757.86 412.055 559.711 349.422 0 1 1 1 6.96647109546985e-07 615 FALSE FALSE 0.495089736670051
"590" 2 202 642 1.43487 417.419 373.199 570 238.253 15.5295 235.394 13.7965 0 1 1 0 7.05602012914079e-07 615 FALSE FALSE 0.0611213499642796
"591" 2 203 452 1.16584 474.077 366.965 552 259.793 59.4118 239.117 16.9151 0 1 1 0 6.91909669442883e-07 615 FALSE FALSE 0.0935807015241982
"592" 2 204 707 1.02507 897.898 368.84 642 232.042 12.5086 228.269 10.8906 0 1 1 0 6.74130720936386e-07 615 FALSE TRUE 0.0512151060565247
"594" 2 206 475 1.06705 767.453 370.286 441 460.628 244.657 364.819 137.327 0 1 1 1 7.30765833582079e-07 615 FALSE FALSE 0.308360803432075
"595" 2 207 548 1.17811 568.969 372.916 607 242.667 20.362 233.993 12.2374 0 1 1 0 7.04566699251383e-07 615 FALSE FALSE 0.0680057212408661
"596" 2 208 635 1.2338 262.113 375.209 546 243.811 18.6909 238.843 15.7281 0 1 1 0 7.61477865824904e-07 615 FALSE FALSE 0.0697695491824194
"597" 2 209 871 1.08413 1084.99 375.98 735 935.656 417.482 659.041 311.51 0 1 1 1 6.06292717749282e-07 615 FALSE TRUE 0.574126394854068
"598" 2 210 312 1.06899 1278.6 369.144 430 516.158 240.137 400.753 151.679 0 0 1 1 4.89988546068991e-07 615 TRUE FALSE 0.351047187310211
"599" 2 211 560 1.09344 298.302 373.909 601 235.481 14.4185 232.189 11.3148 0 1 1 0 7.51913345285189e-07 615 FALSE FALSE 0.0567324445096994
"600" 2 212 572 1.14265 236.063 385.451 578 907.694 661.224 633.014 413.891 0 1 1 1 7.75048787438577e-07 615 FALSE FALSE 0.562747860102796
"601" 2 213 445 1.07917 1300.09 383.885 529 495.223 293.135 386.157 250.346 0 0 1 1 4.62257373687726e-07 615 TRUE FALSE 0.335519284253371
"602" 2 214 511 1.10028 674.716 388.877 507 753.852 445.646 533.945 293.431 0 1 1 1 7.31417705510398e-07 615 FALSE FALSE 0.493101114540164
"603" 2 215 607 1.2079 538.494 390.166 638 324.65 187.07 254.247 58.9058 0 1 1 1 7.04116827736723e-07 615 FALSE FALSE 0.177160176217012
"604" 2 216 496 1.12129 194.867 387.095 500 867.368 488.49 602.179 374.331 0 1 1 1 7.5743674845076e-07 615 FALSE FALSE 0.545705138549096
"605" 2 217 519 1.19212 406.104 392.769 600 243.367 18.3204 233.116 12.8399 0 1 1 0 7.2902404693709e-07 615 FALSE FALSE 0.0690859712718862
"606" 2 218 489 1.39311 501.957 396.231 623 229.711 12.0377 230.663 10.9239 0 1 1 0 7.0559040358111e-07 615 FALSE FALSE 0.0474286856233886
"607" 2 219 475 1.13363 766.535 394.941 466 441.468 148.9 360.019 150.443 0 1 1 1 7.36921569669168e-07 615 FALSE FALSE 0.292427689419883
"608" 2 220 625 1.05863 828.992 394.89 622 238.045 14.3109 232.149 11.9251 0 1 1 0 7.1914648791695e-07 615 FALSE FALSE 0.0607938002667083
"609" 2 221 709 1.17828 743.114 402.472 615 300.979 115.042 246.688 31.3791 0 1 1 1 7.39404747572672e-07 615 FALSE FALSE 0.148767933736406
"610" 2 222 566 1.1266 174.337 400.148 606 373.267 315.65 254.896 65.9456 0 0 1 1 7.5606955863143e-07 615 FALSE TRUE 0.22949381536221
"611" 2 223 670 1.05152 864.687 399.382 647 238.11 16.7892 230.751 11.8506 0 1 1 0 7.02388452764166e-07 615 FALSE FALSE 0.0608961902821087
"612" 2 224 693 1.05079 1205.72 399.706 643 233.645 16.2278 229.996 12.2607 0 0 1 0 5.84433610247713e-07 615 FALSE TRUE 0.0537969721925826
"613" 2 225 541 1.08092 1258.46 401.259 582 615.192 343.456 418.107 206.87 0 0 1 1 5.33763915174471e-07 615 TRUE FALSE 0.41687249675638
"614" 2 226 554 1.12839 690.426 406.968 553 357.62 229.102 257.283 56.4199 0 1 1 1 7.34628642221022e-07 615 FALSE FALSE 0.213434027508468
"615" 2 227 594 1.04936 916.88 406.562 517 242.946 30.8575 234.678 21.3042 0 1 1 0 6.72074977280433e-07 615 FALSE TRUE 0.0684366510576794
"617" 2 229 249 1.19604 720.382 404.723 337 248.528 17.4035 244.819 14.926 0 1 1 0 7.38641023986833e-07 615 FALSE FALSE 0.0769558852637075
"618" 2 230 694 1.36062 1127.78 417.686 689 239.045 16.1463 236.542 13.9422 0 1 1 0 6.11255543036242e-07 615 FALSE TRUE 0.062365946430969
"619" 2 231 551 1.12289 216.521 412.067 435 539.039 412.465 293.162 149.201 0 1 1 1 8.11003927948274e-07 615 FALSE FALSE 0.367313987560394
"620" 2 232 360 1.33397 1152.75 408.969 396 880.798 819.247 657.783 552.259 0 1 1 1 6.07200159556177e-07 615 FALSE TRUE 0.551467420243601
"621" 2 233 636 1.22938 1171.56 419.654 525 266.505 43.5347 242.25 17.875 0 0 1 0 6.06381588712914e-07 615 FALSE FALSE 0.103146833610741
"622" 2 234 596 1.0381 269.555 422.956 598 241.318 15.2809 234.946 12.9078 0 1 1 0 8.40359538810504e-07 615 FALSE FALSE 0.0659151076443558
"623" 2 235 552 1.12085 972.902 424.065 596 513.752 284.049 347.897 142.66 0 1 1 1 6.42130029435069e-07 615 FALSE TRUE 0.349294962859721
"624" 2 236 232 1.21872 713.879 420.009 402 251.664 14.9219 246.168 15.359 0 1 1 0 7.37402663888916e-07 615 FALSE FALSE 0.0816584805174176
"625" 2 237 462 1.2988 342.374 425.325 511 352.272 80.4232 330.764 53.0911 0 1 1 1 8.09466043203259e-07 615 FALSE FALSE 0.20778335769404
"626" 2 238 771 1.19701 461.971 433.244 743 227.392 10.0064 230.619 10.7376 0 1 1 0 7.37141705294655e-07 615 FALSE FALSE 0.0436234373188927
"627" 2 239 532 1.12199 1322.38 424.365 552 484.02 148.153 365.964 134.614 0 0 1 1 NA 615 TRUE FALSE 0.326937938376189
"628" 2 240 470 1.06956 534.511 428.94 445 237.092 13.627 235.045 10.6455 0 1 1 0 7.13576581235314e-07 615 FALSE FALSE 0.0592893867392062
"629" 2 241 647 1.12549 1191.85 435.64 638 265.155 49.9538 244.827 16.3451 0 0 1 0 6.02990219133998e-07 615 FALSE FALSE 0.101242279513021
"630" 2 242 490 1.27865 176.292 436.635 329 250.553 19.092 240.924 14.1049 0 0 1 0 8.1629330430919e-07 615 FALSE TRUE 0.0799992147394683
"632" 2 244 871 1.10179 919.549 439.837 748 394.126 133.184 303.885 86.4434 0 1 1 1 6.76893621626774e-07 615 FALSE TRUE 0.249886539360649
"633" 2 245 678 1.17624 1247.05 433.355 572 471.699 185.995 354.037 105.493 0 0 1 1 5.59468177075094e-07 615 FALSE FALSE 0.317267806488085
"634" 2 246 522 1.14687 311.948 439.102 578 236.848 15.2407 235.546 11.8728 0 1 1 0 8.51722566619177e-07 615 FALSE FALSE 0.0589032340189284
"635" 2 247 742 1.15045 818.775 439.752 519 236.751 18.1446 232.338 10.3966 0 1 1 0 7.28643407977865e-07 615 FALSE FALSE 0.0587496119669814
"636" 2 248 502 1.07005 692.544 437.584 558 233.452 14.4977 230.376 11.7946 0 1 1 0 7.3161554055254e-07 615 FALSE FALSE 0.0534870570091234
"637" 2 249 498 1.07528 861.213 438.024 516 534.527 312.737 389.151 185.383 0 1 1 1 7.11291418998636e-07 615 FALSE FALSE 0.364161629816677
"639" 2 251 963 1.05852 622.288 448.078 757 599.209 248.398 376.834 161.619 0 1 1 1 7.17383790352615e-07 615 FALSE FALSE 0.407000298711443
"640" 2 252 535 1.35747 356.791 452.428 653 251.94 42.7805 239.456 22.1521 0 1 1 0 8.37684428736414e-07 615 FALSE FALSE 0.0820695474598723
"641" 2 253 491 1.12654 155.073 446.847 497 245.018 14.557 236.652 12.1167 0 0 1 0 8.0229011994005e-07 615 FALSE TRUE 0.071621561147223
"642" 2 254 595 1.48126 509.173 447.045 704 226.653 9.91898 226.724 9.80558 0 1 1 0 7.25197426705024e-07 615 FALSE FALSE 0.0424026541795736
"643" 2 255 570 1.29377 723.761 448.298 637 240.179 24.005 231.226 15.7267 0 1 1 0 7.3455939211362e-07 615 FALSE FALSE 0.0641408219674116
"644" 2 256 741 1.27198 781.061 448.972 737 233.38 14.0722 226.301 10.9283 0 1 1 0 7.35945700071376e-07 615 FALSE FALSE 0.0533713753576645
"645" 2 257 483 1.08491 125.946 447.106 424 242.502 14.2348 235.487 12.3511 0 0 1 0 7.4646670998187e-07 615 FALSE TRUE 0.0677506370665698
"646" 2 258 654 1.11345 550.832 448.515 564 248.679 42.0417 236.295 12.41 0 1 1 0 7.15922158420798e-07 615 FALSE FALSE 0.0771836740415382
"647" 2 259 717 1.13486 1005.03 453.946 681 241.188 18.119 233.925 14.7237 0 1 1 0 6.32878247545312e-07 615 FALSE TRUE 0.0657130230333468
"648" 2 260 611 1.03832 1326.41 453.833 613 924.235 570.189 552.8 416.222 0 0 1 1 NA 615 TRUE FALSE 0.569520492828505
"649" 2 261 552 1.03451 193.609 452.105 429 241.002 12.4983 238.19 12.0101 0 1 1 0 8.64228823190265e-07 615 FALSE FALSE 0.0654236970989141
"650" 2 262 613 1.08713 1224.42 453.15 432 413.252 122.479 335.569 90.5764 0 0 1 1 5.88214970815959e-07 615 FALSE FALSE 0.267657917001657
"651" 2 263 471 1.18725 223.603 456.025 489 279.73 123.482 255.274 52.0652 0 1 1 1 8.93882928704335e-07 615 FALSE FALSE 0.121310086711000
"652" 2 264 868 1.0593 1045.42 459.82 615 256.013 45.4176 236.554 24.7919 0 1 1 0 6.22934283069665e-07 615 FALSE TRUE 0.0880839540822083
"654" 2 266 488 1.04123 264.461 457.488 386 246.282 22.0123 244.369 28.7692 0 1 1 0 9.04096890829662e-07 615 FALSE FALSE 0.073551279228359
"655" 2 267 463 1.16946 290.711 459.456 557 251.386 15.1585 250.918 14.0228 0 1 1 0 8.98714191438694e-07 615 FALSE FALSE 0.081243978847169
"656" 2 268 665 1.03453 839.442 461.669 581 262.441 36.4415 247.223 22.3562 0 1 1 0 7.20347032080549e-07 615 FALSE FALSE 0.0973839014659474
"657" 2 269 949 1.09098 1078.96 464.202 774 397.979 166.118 294.056 94.5721 0 1 1 1 6.21364405611832e-07 615 FALSE TRUE 0.253535021946660
"658" 2 270 468 1.15697 1256.1 462.397 439 324.843 123.015 283.314 67.2834 0 0 1 1 5.57431850421469e-07 615 TRUE FALSE 0.177383058447415
"660" 2 272 461 1.43209 184.618 470.464 562 244.881 14.0863 242.681 12.6498 0 1 1 0 8.86613590955636e-07 615 FALSE FALSE 0.0714118088994241
"661" 2 273 462 1.13702 122.115 472.403 392 244.49 13.3424 238.584 11.182 0 0 1 0 7.76492572915311e-07 615 FALSE TRUE 0.0708125269203091
"663" 2 275 636 1.05829 681.561 473.346 619 229.008 13.833 227.347 10.7036 0 1 1 0 7.22033764789535e-07 615 FALSE FALSE 0.0462792053190961
"664" 2 276 510 1.07015 142.951 474.176 536 252.437 26.8591 243.575 14.0774 0 0 1 0 8.24334713664794e-07 615 FALSE TRUE 0.0828086315494416
"665" 2 277 526 1.10584 1235.02 473.432 494 598.287 330.482 451.222 302.1 0 0 1 1 5.84842562309018e-07 615 FALSE FALSE 0.40642280197596
"666" 2 278 729 1.02919 557.556 477.521 537 526.978 188.078 385.081 133.754 0 1 1 1 7.2294588621918e-07 615 FALSE FALSE 0.358827454309326
"667" 2 279 664 1.05364 1298.95 483.11 627 715.649 406.387 483.592 262.251 0 0 1 1 4.98828282506344e-07 615 TRUE FALSE 0.473597367765209
"668" 2 280 459 1.11969 24.9325 482.782 541 262.146 27.1218 243.745 14.7024 0 0 1 0 NA 615 TRUE TRUE 0.0969621106337838
"669" 2 281 504 1.15141 333.036 479.909 562 238.178 13.8591 235.024 10.6953 0 1 1 0 8.99015314445506e-07 615 FALSE FALSE 0.0610032760792982
"670" 2 282 841 1.37996 905.576 485.986 733 236.933 13.0019 233.102 12.0626 0 1 1 0 6.87139585999019e-07 615 FALSE TRUE 0.0590377995681286
"671" 2 283 574 1.12225 964.216 481.012 599 604.87 363.579 412.157 211.198 0 1 1 1 6.55214689434927e-07 615 FALSE TRUE 0.410526718183265
"672" 2 284 477 1.09856 1209.59 483.755 549 295.392 127.539 240.648 19.9337 0 0 1 1 6.09473341254192e-07 615 FALSE FALSE 0.141740974104161
"673" 2 285 779 1.08888 646.52 488.118 699 231.263 19.0024 227.982 11.6941 0 1 1 0 7.16411464080873e-07 615 FALSE FALSE 0.0499539655416065
"674" 2 286 413 1.30787 219.45 489.317 469 241.814 16.9145 238.528 12.78 0 1 1 0 9.4854122650557e-07 615 FALSE FALSE 0.0666851393785028
"675" 2 287 838 1.08128 1004.41 495.125 717 255.93 67.7614 236.301 17.7302 0 1 1 0 6.40406399468839e-07 615 FALSE TRUE 0.0879623497393478
"676" 2 288 742 1.10157 1138.8 496.763 691 226.671 19.7775 226.291 12.58 0 1 1 0 6.34627888298857e-07 615 FALSE TRUE 0.0424324363532035
"677" 2 289 689 1.07143 287.234 495.427 605 240.4 17.9296 236.126 14.9547 0 1 1 0 9.56339881171459e-07 615 FALSE FALSE 0.064485743345826
"678" 2 290 582 1.12868 470.227 498.108 615 926.829 445.533 535.84 396.228 0 1 1 1 7.8122203074981e-07 615 FALSE FALSE 0.570571586495785
"679" 2 291 438 1.29676 879.457 499.516 568 269.864 42.5917 267.114 35.1007 0 1 1 0 6.9697406690244e-07 615 FALSE FALSE 0.107844093723766
"680" 2 292 543 1.1167 825.75 500.818 522 669.257 400.707 478.554 228.981 0 1 1 1 7.13576716164592e-07 615 FALSE FALSE 0.448462423767370
"681" 2 293 399 1.02724 256.348 498.08 409 599.56 324.146 435.313 222.873 0 1 1 1 9.69467612224416e-07 615 FALSE FALSE 0.407219914835914
"682" 2 294 416 1.18768 200.014 497.457 474 241.563 13.5906 239.575 11.8673 0 1 1 0 9.44479837265046e-07 615 FALSE FALSE 0.066295663669469
"683" 2 295 663 1.0501 785.605 503.068 626 320.634 102.002 288.537 77.9847 0 1 1 1 7.18060480029264e-07 615 FALSE FALSE 0.172492066953187
"684" 2 296 534 1.05539 138.614 503.575 424 696.972 373.291 470.146 237.292 0 0 1 1 8.57694795557804e-07 615 FALSE TRUE 0.463679932673182
"685" 2 297 867 1.0362 558.219 508.547 715 507.856 254.823 331.761 136.813 0 1 1 1 7.3558796521442e-07 615 FALSE FALSE 0.344966132072597
"686" 2 298 478 1.11133 91.751 507.872 294 270.592 29.2312 256.305 25.8724 0 0 1 0 7.45222470915462e-07 615 FALSE TRUE 0.108854425232768
"688" 2 300 588 1.05768 395.527 509.163 597 761.124 448.352 448.124 280.094 0 1 1 1 8.68044041745068e-07 615 FALSE FALSE 0.496701458978953
"689" 2 301 472 1.17188 110.447 513.03 422 461.64 190.055 409.059 140.402 0 0 1 1 8.01784881540378e-07 615 FALSE TRUE 0.309183834339693
"690" 2 302 654 1.0542 345.835 512.745 479 237.104 11.6127 231.697 10.9566 0 1 1 0 9.28717080021798e-07 615 FALSE FALSE 0.0593083676023576
"691" 2 303 461 1.25504 1048.91 512.655 571 1008.91 537.789 676.978 440.907 0 1 1 1 6.3682277838211e-07 615 FALSE TRUE 0.602395158742703
"692" 2 304 385 1.28331 323.857 513.442 447 233.808 11.4045 235.984 10.2154 0 1 1 0 9.5156882902323e-07 615 FALSE FALSE 0.0540585146914282
"693" 2 305 799 1.44155 742.579 522.7 737 529.128 269.632 396.69 212.459 0 1 1 1 7.10020680080464e-07 615 FALSE FALSE 0.360354401959657
"695" 2 307 489 1.08028 66.4928 519.595 561 345.836 85.191 316.421 50.9682 0 0 1 1 6.81907944287443e-07 615 TRUE TRUE 0.200868259949302
"696" 2 308 498 1.05223 244.745 519.984 505 321.473 215.016 245.56 28.4199 0 1 1 1 9.96766747963654e-07 615 FALSE FALSE 0.173472115077071
"697" 2 309 533 1.07139 513.977 521.328 584 230.68 14.0649 228.944 9.85156 0 1 1 0 7.68089587370375e-07 615 FALSE FALSE 0.0490073513895191
"698" 2 310 532 1.3023 36.5865 525.961 494 258.978 19.509 251.457 14.4389 0 0 1 0 5.93630853185083e-07 615 TRUE TRUE 0.0924023499843036
"700" 2 312 539 1.12756 941.712 521.377 467 924.3 295.559 558.147 295.306 0 1 1 1 6.6560003090322e-07 615 FALSE TRUE 0.569546866966674
"701" 2 313 758 1.02885 1253.23 525.801 577 252.154 21.1525 245.933 15.5308 0 0 1 0 5.91561036754704e-07 615 TRUE FALSE 0.0823879634502813
"702" 2 314 473 1.3013 212.419 523.603 556 243.734 13.7312 243.131 12.0986 0 1 1 0 9.87956120238818e-07 615 FALSE FALSE 0.0696510900302566
"703" 2 315 580 1.11875 136.653 526.821 423 1228.65 653.483 1096.14 528.106 0 0 1 1 8.7890309995302e-07 615 FALSE TRUE 0.676292539862888
"704" 2 316 660 1.22488 435.683 528.368 678 232.618 15.679 228.009 11.1914 0 1 1 0 8.43279251489427e-07 615 FALSE FALSE 0.0521448856622122
"705" 2 317 522 1.12026 1303.28 529.563 436 1151.52 770.384 667.381 498.101 0 0 1 1 NA 615 TRUE FALSE 0.651978336809785
"706" 2 318 508 1.20537 882.207 531.28 464 246.159 25.3298 237.547 19.3434 0 1 1 0 6.85325700298142e-07 615 FALSE FALSE 0.0733639336213252
"707" 2 319 647 1.10181 185.852 533.403 530 239.97 12.561 237.901 10.5058 0 1 1 0 9.69529845425047e-07 615 FALSE FALSE 0.0638143372304822
"708" 2 320 722 1.16739 17.9737 538.868 668 422.159 209.054 316.597 102.384 0 0 1 1 NA 615 TRUE TRUE 0.275655160469747
"709" 2 321 438 1.12151 270.05 533.066 536 282.847 100.444 271.24 41.7235 0 1 1 1 1.00696418251792e-06 615 FALSE FALSE 0.125465860232241
"710" 2 322 765 1.02414 1213.07 541.75 651 1006.06 440.691 709.489 347.051 0 0 1 1 6.4302289277771e-07 615 FALSE FALSE 0.601334271655808
"711" 2 323 458 1.35089 162.039 543.434 570 366.782 282.383 272.6 56.4633 0 0 1 1 9.41059059326226e-07 615 FALSE FALSE 0.222920972962358
"712" 2 324 489 1.22066 861.528 545.448 520 238.2 16.1836 233.458 14.258 0 1 1 0 6.8436546786997e-07 615 FALSE FALSE 0.0610379149386566
"713" 2 325 647 1.08132 102.3 540.665 506 340.188 180.069 263.617 70.2575 0 0 1 1 8.02430114175367e-07 615 FALSE TRUE 0.194692963807844
"714" 2 326 867 1.11609 382.514 548.702 726 248.427 74.879 231.484 10.331 0 1 1 0 9.22941029110993e-07 615 FALSE FALSE 0.0768034459751082
"715" 2 327 472 1.09775 942.835 544.386 557 846.549 388.452 628.839 273.84 0 1 1 1 6.6225466093273e-07 615 FALSE TRUE 0.536593761097469
"716" 2 328 718 1.16351 719.281 547.311 635 546.598 280.798 388.875 210.19 0 1 1 1 7.02970115229512e-07 615 FALSE FALSE 0.372536498104489
"717" 2 329 883 1.03883 772.084 552.619 735 239.438 21.5433 230.513 15.3287 0 1 1 0 6.93781643511137e-07 615 FALSE FALSE 0.0629820003628974
"718" 2 330 380 1.22054 1240.42 551.882 403 502.372 369.563 355.287 136.687 0 0 1 1 6.26442552934802e-07 615 FALSE FALSE 0.340894440165569
"719" 2 331 929 1.47286 1089.23 562.687 804 237.015 25.573 232.122 14.1226 0 1 1 0 6.70462309912125e-07 615 FALSE TRUE 0.0591675700029654
"720" 2 332 562 1.33502 128.779 550.431 439 554.706 643.209 271.838 95.7946 0 0 1 1 8.7525269159963e-07 615 FALSE FALSE 0.378058632450172
"721" 2 333 436 1.02676 912.933 552.716 468 730.167 572.639 450.438 258.336 0 1 1 1 6.68451044213365e-07 615 FALSE TRUE 0.481129205600631
"722" 2 334 476 1.34261 1290.6 559.071 453 297.104 81.6525 255.613 29.9663 0 0 1 1 5.5528847255502e-07 615 TRUE FALSE 0.143908239737482
"723" 2 335 500 1.08292 1309.21 556.576 539 781.111 544.617 464.702 260.174 0 0 1 1 NA 615 TRUE FALSE 0.506422526763459
"724" 2 336 593 1.09665 836.418 563.165 569 235.55 13.0667 230.75 12.7154 0 1 1 0 6.79044542129517e-07 615 FALSE FALSE 0.0568423178180603
"725" 2 337 559 1.31786 351.669 562.479 595 236.558 12.9471 234.86 11.4172 0 1 1 0 9.67221056920214e-07 615 FALSE FALSE 0.0584437643024885
"726" 2 338 876 1.10462 522.071 564.063 746 527.084 305.097 350.862 137.704 0 1 1 1 7.99080899257796e-07 615 FALSE FALSE 0.358902882259927
"727" 2 339 521 1.13702 575.96 559.33 313 687.019 307.053 398.916 210.587 0 1 1 1 7.58705529938191e-07 615 FALSE FALSE 0.458285809945581
"728" 2 340 438 1.09641 1259.78 559.39 524 1112.65 672.792 721.671 417.557 0 0 1 1 6.07585415850027e-07 615 TRUE FALSE 0.63910056344594
"729" 2 341 584 1.34772 603.976 564.449 671 252.645 57.8521 237.562 31.1147 0 1 1 0 7.45895829943004e-07 615 FALSE FALSE 0.0831175145917116
"730" 2 342 661 1.12211 198.036 562.782 648 247.367 16.6387 239.911 11.8761 0 1 1 0 9.97851746902034e-07 615 FALSE FALSE 0.0751998392888972
"731" 2 343 387 1.30549 275.447 560.419 361 249.643 21.2279 246.625 25.1456 0 1 1 0 1.0222951642723e-06 615 FALSE FALSE 0.0786346496534666
"732" 2 344 751 1.02681 649.682 567.724 507 230.191 17.1736 228.63 12.4258 0 1 1 0 7.23924828163645e-07 615 FALSE FALSE 0.0482115178484376
"733" 2 345 569 1.13912 245.513 568.504 509 805.283 444.18 584.673 302.222 0 1 1 1 1.02806234827934e-06 615 FALSE FALSE 0.517852040087297
"734" 2 346 1257 1.33677 1140.77 574.768 635 249.143 18.38 241.603 15.778 0 1 1 0 6.94799009278553e-07 615 FALSE TRUE 0.0778827697226795
"736" 2 348 586 1.1823 703.886 570.913 632 274.691 103.799 234.179 16.2923 0 1 1 1 7.0219755038654e-07 615 FALSE FALSE 0.114492836352656
"737" 2 349 479 1.23959 135.134 571.138 457 711.416 370.753 558.72 294.98 0 0 1 1 8.96696979837199e-07 615 FALSE FALSE 0.471372529806974
"738" 2 350 694 1.13411 30.7493 573.817 543 246.685 14.2493 237.638 11.1982 0 0 1 0 NA 615 TRUE FALSE 0.0741644478090411
"739" 2 351 517 1.09861 859.263 577.942 583 233.515 14.1694 229.743 11.4483 0 1 1 0 6.676711798887e-07 615 FALSE FALSE 0.0535882491908762
"740" 2 352 517 1.06148 958.511 576.178 559 751.991 311.828 450.818 226 0 1 1 1 6.57854641129454e-07 615 FALSE TRUE 0.492174157733377
"741" 2 353 667 1.13545 422.576 577.693 570 323.793 83.8389 269.651 51.7867 0 1 1 1 9.0184470249568e-07 615 FALSE FALSE 0.176168883611679
"743" 2 355 372 1.1018 280.957 578.151 374 267.316 51.4141 270.769 51.759 0 1 1 0 1.02532742973997e-06 615 FALSE FALSE 0.104286343587541
"744" 2 356 611 1.40056 582.298 582.556 587 536.917 589.111 506.645 480.215 0 1 1 1 7.7156461128183e-07 615 FALSE FALSE 0.365834729211755
"745" 2 357 489 1.10117 916.012 580.029 563 574.986 359.245 383.714 198.859 0 1 1 1 6.60146929488032e-07 615 FALSE TRUE 0.391524897397822
"747" 2 359 368 1.31601 334.538 579.514 455 240.98 12.4035 237.147 11.2342 0 1 1 0 9.9167913810412e-07 615 FALSE FALSE 0.0653894609852352
"748" 2 360 593 1.06984 487.246 584.494 507 231.245 11.6741 229.482 9.96193 0 1 1 0 8.46454767136945e-07 615 FALSE FALSE 0.049924774751224
"749" 2 361 591 1.147 1324.22 586.391 507 853.063 499.745 508.555 267.917 0 0 1 1 NA 615 TRUE FALSE 0.539468462163828
"750" 2 362 779 1.07718 57.3736 588.071 692 247.988 17.245 239.243 13.7986 0 0 1 0 6.84099987896801e-07 615 TRUE FALSE 0.0761401424037887
"751" 2 363 857 1.39705 313.788 595.825 646 469.842 428.184 463.476 339.012 0 1 1 1 1.01047654483932e-06 615 FALSE FALSE 0.315788473885734
"752" 2 364 446 1.21698 95.8543 590.883 569 651.561 297.249 553.996 261.606 0 0 1 1 7.97445709025278e-07 615 FALSE FALSE 0.438412778872375
"753" 2 365 561 1.05595 259.137 592.266 551 343.911 136.043 263.399 50.9848 0 1 1 1 1.02959579316598e-06 615 FALSE FALSE 0.198774944689835
"754" 2 366 514 1.0335 1167.4 591.591 542 552.862 320.654 415.99 135.242 0 0 1 1 7.15072846670553e-07 615 FALSE FALSE 0.37680985940314
"755" 2 367 626 1.05694 132.808 593.492 630 661.346 245.403 428.947 177.389 0 0 1 1 8.9061277413693e-07 615 FALSE FALSE 0.444002980927869
"756" 2 368 472 1.14995 651.61 592.32 563 233.298 14.4012 229.585 12.2036 0 1 1 0 7.30822242539713e-07 615 FALSE FALSE 0.0532395833338936
"757" 2 369 532 1.19251 371.38 601.16 518 235.257 11.5914 234.983 11.1606 0 1 1 0 9.64941895849239e-07 615 FALSE FALSE 0.056375532311282
"758" 2 370 723 1.04965 1228.08 601.415 564 1084.76 398.548 608.154 393.863 0 0 1 1 6.91116339775648e-07 615 FALSE FALSE 0.629580204170535
"759" 2 371 352 1.15702 290.009 601.534 392 944.709 484.094 978.81 526.053 0 1 1 1 1.02273453386583e-06 615 FALSE FALSE 0.57773755139491
"760" 2 372 239 1.05807 575.025 599.31 389 1395.8 819.273 1143.72 753.309 0 1 1 1 7.89327928543553e-07 615 FALSE FALSE 0.724127886831107
"761" 2 373 294 1.06123 221.803 602.752 352 790.784 377.512 605.269 338.832 0 1 1 1 1.01562852782498e-06 615 FALSE FALSE 0.511038207224784
"762" 2 374 518 1.13757 507.745 605.071 505 264.408 48.6162 247.66 22.6589 0 1 1 0 8.4670703447613e-07 615 FALSE FALSE 0.100184254697120
"763" 2 375 452 1.06245 891.033 606.644 445 243.391 21.359 236.119 12.2637 0 1 1 0 6.54464663355164e-07 615 FALSE TRUE 0.0691229533015116
"764" 2 376 622 1.03795 977.275 608.968 616 461.484 190.709 351.188 122.952 0 1 1 1 6.67927311482127e-07 615 FALSE TRUE 0.309057081657426
"765" 2 377 380 1.08547 204.213 610.763 403 425.623 266.465 286.4 69.6663 0 1 1 1 9.98623594354199e-07 615 FALSE FALSE 0.278719865681372
"766" 2 378 547 1.13953 1117.74 608.356 532 390.825 173.895 325.011 81.6407 0 1 1 1 7.30948643436599e-07 615 FALSE TRUE 0.246732274661759
"767" 2 379 429 1.36153 21.7762 610.688 420 576.526 257.635 388.988 167.92 0 0 1 1 NA 615 TRUE FALSE 0.392527999428777
"768" 2 380 693 1.04578 1317.56 615.885 646 425.071 377.091 292.431 141.854 0 0 1 1 NA 615 TRUE FALSE 0.27823316902002
"769" 2 381 514 1.111 181.319 613.632 578 707.116 311.377 486.214 263.436 0 0 1 1 9.7146854482519e-07 615 FALSE FALSE 0.469098881716158
"770" 2 382 1016 1.16967 670.381 625.466 826 647.483 399.556 378.821 159.549 0 1 1 1 7.28885436476429e-07 615 FALSE FALSE 0.43605817754323
"771" 2 383 531 1.02783 485.038 620.565 568 238.452 15.1409 233.134 12.641 0 1 1 0 8.75366497626951e-07 615 FALSE FALSE 0.0614344592825599
"772" 2 384 672 1.18674 626.772 619.933 680 232.101 12.4034 228.354 10.6323 0 1 1 0 7.61789735710866e-07 615 FALSE FALSE 0.0513104499333643
"773" 2 385 432 1.32188 39.6389 622.12 579 266.648 28.4474 260.157 22.0786 0 0 1 0 6.26233913364779e-07 615 TRUE FALSE 0.103348009897901
"775" 2 387 616 1.03516 1267.63 624.808 464 254.959 17.2836 241.42 16.4272 0 0 1 0 6.56585514907847e-07 615 TRUE FALSE 0.0865367887609448
"776" 2 388 474 1.26592 337.717 624.916 401 349.182 110.755 306.468 85.3871 0 1 1 1 9.91453353555833e-07 615 FALSE FALSE 0.204479246223607
"777" 2 389 859 1.19837 365.35 631.009 772 252.364 37.3179 236.263 13.3501 0 1 1 0 9.70413010093704e-07 615 FALSE FALSE 0.0827001651423182
"778" 2 390 357 1.02998 259.916 621.031 271 852.62 305.252 625.314 283.807 0 1 1 1 1.02051859594155e-06 615 FALSE FALSE 0.539273658099738
"780" 2 392 529 1.18438 1242.46 624.894 601 465.374 175.907 371.185 110.528 0 0 1 1 6.99230163814408e-07 615 FALSE FALSE 0.3122050586283
"781" 2 393 415 1.14067 877.908 631.373 519 241.607 16.894 235.523 12.7203 0 1 1 0 6.51200983063179e-07 615 FALSE TRUE 0.0663639675400627
"782" 2 394 434 1.05317 311.744 630.346 448 1239.27 548.458 933.104 403.048 0 1 1 1 1.00370370871282e-06 615 FALSE FALSE 0.679520206833738
"783" 2 395 969 1.0087 724.709 637.278 759 249.436 45.19 229.892 13.4166 0 1 1 0 6.92205227866651e-07 615 FALSE TRUE 0.0783235541941817
"784" 2 396 955 1.101 436.772 637.28 755 235.207 12.1517 229.783 10.8868 0 1 1 0 9.17819444060258e-07 615 FALSE FALSE 0.0562958180166808
"786" 2 398 552 1.38486 515.605 635.895 615 239.958 15.8271 233.52 12.3764 0 1 1 0 8.60849346968271e-07 615 FALSE FALSE 0.0637955830644764
"787" 2 399 628 1.06944 248.804 642.053 527 905.228 366.466 639.847 296.191 0 1 1 1 1.00596019648377e-06 615 FALSE FALSE 0.561727609596409
"788" 2 400 761 1.30797 791.167 641.039 748 251.493 55.0603 235.478 22.0693 0 1 1 0 6.59552903446743e-07 615 FALSE TRUE 0.0814035714957477
"790" 2 402 438 1.09641 203.527 639.897 431 380.026 184.655 307.406 65.051 0 1 1 1 9.82287435163597e-07 615 FALSE FALSE 0.236223934742009
"791" 2 403 281 1.11032 224.737 637.626 434 731.581 361.711 659.281 371.831 0 1 1 1 9.99349034652084e-07 615 FALSE FALSE 0.481854759423539
"792" 2 404 569 1.2262 1162.33 645.079 642 693.657 387.329 486.019 298.539 0 0 1 1 7.89967002438037e-07 615 FALSE FALSE 0.461891940260204
"794" 2 406 716 1.35952 538.321 649.915 738 450.28 165.189 353.082 119.171 0 1 1 1 8.50953458481948e-07 615 FALSE FALSE 0.299839752031073
"795" 2 407 570 1.03928 1212.99 647.316 590 405.802 119.363 323.544 91.9896 0 0 1 1 7.62496277156887e-07 615 FALSE FALSE 0.260835342092795
"796" 2 408 545 1.06479 326.484 652.73 475 824.876 443.296 592.363 295.377 0 1 1 1 9.83646398428307e-07 615 FALSE FALSE 0.52686742937208
"797" 2 409 680 1.15746 836.754 656.738 662 718.609 487.018 495.343 248.062 0 1 1 1 6.51977413683353e-07 615 FALSE TRUE 0.475145320318154
"798" 2 410 499 1.07313 1305.24 651.661 510 343.488 179.575 333.705 125.512 0 0 1 1 NA 615 TRUE FALSE 0.198313388983869
"799" 2 411 1341 1.38361 147.666 665.182 928 424.388 301.672 265.785 75.7986 0 0 1 1 8.93459708206542e-07 615 FALSE FALSE 0.277630094509074
"800" 2 412 745 1.09714 1102.82 661.33 447 239.644 17.0511 237.446 14.3354 0 1 1 0 8.01051888718729e-07 615 FALSE TRUE 0.0633045154171652
"801" 2 413 467 1.15945 1129.6 660.645 464 547.634 255.079 433.634 169.494 0 1 1 1 8.1097925742851e-07 615 FALSE TRUE 0.373246636626672
"802" 2 414 903 1.01582 1068.16 662.732 739 231.284 17.2364 226.813 11.4015 0 1 1 0 7.80089172104173e-07 615 FALSE TRUE 0.0499880185922748
"803" 2 415 639 1.25122 457.59 663.529 675 237.495 14.614 230.069 11.6337 0 1 1 0 9.05403349248857e-07 615 FALSE FALSE 0.0599263023753906
"804" 2 416 651 1.06425 51.5561 670.647 633 265.951 74.0652 247.375 35.5543 0 0 1 0 6.5874673579793e-07 615 TRUE FALSE 0.102366430855022
"805" 2 417 430 1.46785 1272.14 673.928 453 522.667 240.518 553.635 260.328 0 0 1 1 6.87682803486536e-07 615 TRUE FALSE 0.355746887573522
"806" 2 418 469 1.09581 597.582 668.241 414 677.882 348.913 474.595 261.777 0 1 1 1 8.11453388272704e-07 615 FALSE FALSE 0.453264678871661
"807" 2 419 716 1.37075 641.127 670.27 629 240.583 16.3851 231.154 13.4065 0 1 1 0 7.73228865767443e-07 615 FALSE FALSE 0.0647711170693932
"808" 2 420 498 1.15287 910.002 667.667 579 1128.49 646.801 656.468 470.654 0 1 1 1 6.69295974859916e-07 615 FALSE TRUE 0.644401907860767
"809" 2 421 810 1.34651 705.837 671.905 789 243.962 29.7416 228.615 15.4662 0 1 1 0 7.16299821968675e-07 615 FALSE FALSE 0.0700017436150652
"810" 2 422 521 1.16652 307.457 670.889 544 788.368 422.257 583.831 218.297 0 1 1 1 9.76406601228111e-07 615 FALSE FALSE 0.509890672246569
"811" 2 423 754 1.04386 384.15 675.443 669 237.532 11.8584 235.284 10.7536 0 1 1 0 9.3779662107465e-07 615 FALSE FALSE 0.0599847243225938
"812" 2 424 568 1.0974 275.215 670.873 612 734.408 388.755 479.722 190.235 0 1 1 1 9.83653460077917e-07 615 FALSE FALSE 0.483301158824699
"813" 2 425 468 1.17907 1242.94 670.216 556 1172.52 570.081 988.774 470.719 0 0 1 1 7.44092718498027e-07 615 FALSE FALSE 0.658756002050635
"814" 2 426 1002 1.12215 222.869 678.86 649 994.379 558.51 702.136 331.043 0 1 1 1 9.67543902186265e-07 615 FALSE FALSE 0.596954492168571
"815" 2 427 508 1.03988 496.504 674.726 557 239.111 19.331 232.291 12.0127 0 1 1 0 8.82523376188375e-07 615 FALSE FALSE 0.0624694766008499
"817" 2 429 752 1.0632 778.883 681.775 675 303.468 104.94 252.253 42.0364 0 1 1 1 6.74037215389966e-07 615 FALSE TRUE 0.151856534133813
"818" 2 430 1076 1.13297 101.675 682.372 821 1038.51 388.445 501.302 269.5 0 0 1 1 7.93204140475918e-07 615 FALSE FALSE 0.613239611172952
"819" 2 431 1115 1.18589 1180.77 690.967 748 303.421 237.145 246.912 39.0953 0 0 1 1 8.40115870737052e-07 615 FALSE FALSE 0.151798446833698
"820" 2 432 440 1.04782 1302.12 678.584 418 1178.4 539.385 735.295 362.246 0 0 1 1 NA 615 TRUE FALSE 0.660632002677327
"821" 2 433 550 1.10501 993.564 679.187 584 247.858 32.0934 235.316 21.0571 0 1 1 0 7.36332297391198e-07 615 FALSE FALSE 0.0759434945792739
"822" 2 434 532 1.16299 1115.59 686.615 605 506.643 343.076 375.284 148.213 0 1 1 1 8.43741871907025e-07 615 FALSE FALSE 0.344069318891754
"823" 2 435 451 1.10186 608.568 685.65 537 542.81 308.817 383.069 187.687 0 1 1 1 8.07916142911551e-07 615 FALSE FALSE 0.369928461043639
"824" 2 436 691 1.04881 554.065 691.695 559 639.408 333.938 368.685 150.683 0 1 1 1 8.4858264619861e-07 615 FALSE FALSE 0.431351666679707
"825" 2 437 390 1.15485 1284.61 691.741 494 639.787 237.624 491.305 169.443 0 0 1 1 6.65021609387742e-07 615 TRUE FALSE 0.431573892781226
"826" 2 438 441 1.058 525.363 692.168 523 416.857 149.641 333.966 93.6282 0 1 1 1 8.64857284278397e-07 615 FALSE FALSE 0.270915274871283
"827" 2 439 770 1.18906 153.652 700.875 561 914.715 523.758 534.014 288.529 0 0 1 1 8.8893682358063e-07 615 FALSE FALSE 0.565637527568402
"828" 2 440 797 1.13205 443.153 703.019 716 566.824 239.496 436.765 152.253 0 1 1 1 8.91354585590427e-07 615 FALSE FALSE 0.386163194519198
"829" 2 441 656 1.20222 633.453 703.026 680 240.746 25.7277 232.755 12.463 0 1 1 0 7.91627470084233e-07 615 FALSE FALSE 0.065025119685964
"830" 2 442 396 1.37822 332.174 697.558 547 1410.4 538.341 815.03 441.237 0 1 1 1 9.38990670640572e-07 615 FALSE FALSE 0.728030277569428
"831" 2 443 442 1.02789 1218.22 699.649 472 646.928 443.289 463.676 300.099 0 0 1 1 8.06429065547606e-07 615 FALSE FALSE 0.435736579488688
"832" 2 444 467 1.07914 1036.51 703.403 470 237.606 23.7705 232.818 14.8861 0 1 1 0 8.07630312510837e-07 615 FALSE FALSE 0.0601015409210654
"833" 2 445 426 1.03534 1143.47 702.585 442 969.179 617.122 708.955 355.48 0 0 1 1 8.67697946942525e-07 615 FALSE FALSE 0.587327884991583
"834" 2 446 916 1.09302 239.475 705.641 641 1021.51 504.885 526.968 293.006 0 1 1 1 9.50084783887753e-07 615 FALSE FALSE 0.607049763783469
"835" 2 447 590 1.33402 486.814 707.114 583 755.602 540.975 561.892 337.255 0 1 1 1 8.74144807874154e-07 615 FALSE FALSE 0.493970697375733
"836" 2 448 415 1.1504 1259.24 702.017 464 732.433 237.535 626.583 191.201 0 0 1 1 7.29760595807876e-07 615 TRUE FALSE 0.482291262201648
"837" 2 449 616 1.05337 35.5276 708.778 548 251.526 35.6597 253.424 28.81 0 0 1 0 6.14355904528474e-07 615 TRUE FALSE 0.08145277795879
"838" 2 450 587 1.09427 973.862 709.554 529 228.998 16.5512 228.29 16.832 0 1 1 0 7.53831180695913e-07 615 FALSE TRUE 0.0462628288062294
"839" 2 451 985 1.16491 1064.5 714.772 814 244.176 17.6363 234.682 12.3292 0 1 1 0 8.46374135438676e-07 615 FALSE FALSE 0.0703305678223794
"840" 2 452 592 1.09607 128.809 708.794 535 1153.25 409.867 612.12 363.253 0 0 1 1 8.46529080042217e-07 615 FALSE FALSE 0.652541340433915
"841" 2 453 704 1.10267 668.477 715.707 678 323.218 92.8515 262.587 45.5769 0 1 1 1 7.66851172278354e-07 615 FALSE FALSE 0.175502308808916
"842" 2 454 446 1.19107 1166.47 717.011 443 451.153 398.226 282.422 107.18 0 0 1 1 8.70722515074063e-07 615 FALSE FALSE 0.300566148166091
"843" 2 455 574 1.0399 84.6585 719.563 529 264.656 39.7821 245.166 14.1137 0 0 1 0 7.52260977550695e-07 615 TRUE FALSE 0.100535844361439
"844" 2 456 506 1.0557 356.538 720.65 505 337.842 285.777 251.144 35.7371 0 1 1 1 8.99166489420401e-07 615 FALSE FALSE 0.192097748292349
"845" 2 457 480 1.36852 1298.06 724.598 492 532.801 248.574 427.165 146.847 0 0 1 1 6.3001457355163e-07 615 TRUE FALSE 0.362948699460575
"846" 2 458 642 1.17657 564.33 719.667 491 315.057 132.586 243.023 31.7346 0 1 1 1 8.37270952044396e-07 615 FALSE FALSE 0.165911575606182
"847" 2 459 433 1.10257 1121.99 724.533 536 260.938 37.7673 243.358 15.2067 0 1 1 0 8.86403672167298e-07 615 FALSE FALSE 0.0952299471920152
"848" 2 460 476 1.04399 1207.27 726.237 544 602.838 410.782 373.998 121.13 0 0 1 1 8.32264828907875e-07 615 FALSE FALSE 0.409264731510957
"849" 2 461 649 1.14286 1254.92 724.453 648 914.998 357.628 571.208 314.394 0 0 1 1 7.42467037125964e-07 615 TRUE FALSE 0.565753537738445
"850" 2 462 388 1.07957 59.1907 724.015 503 721.726 478.308 618.843 348.612 0 0 1 1 6.85864064144753e-07 615 TRUE FALSE 0.476768499874569
"852" 2 464 766 1.28127 221.465 733.753 374 448.07 231.254 284.381 71.4127 0 0 1 1 9.22054379219974e-07 615 FALSE FALSE 0.297994565925141
"853" 2 465 733 1.02839 279.02 732.24 585 282.549 53.4048 257.357 25.8298 0 1 1 1 9.14966991930393e-07 615 FALSE FALSE 0.125070533510809
"854" 2 466 577 1.09144 594.749 729.376 602 265.226 98.4284 236.302 13.1817 0 1 1 0 8.18803247630054e-07 615 FALSE FALSE 0.101342686281907
"855" 2 467 598 1.0796 1319.77 731.08 590 298.292 91.4081 252.067 37.232 0 0 1 1 NA 615 TRUE FALSE 0.145404832712976
"856" 2 468 327 1.15056 1151.59 731.517 334 339.332 166.99 286.896 43.4233 0 0 1 1 8.84992783145515e-07 615 FALSE FALSE 0.193748110584799
"857" 2 469 451 1.09551 491.353 733.876 499 516.872 200.949 387.661 177.692 0 1 1 1 8.48015489739597e-07 615 FALSE FALSE 0.351565602770986
"858" 2 470 402 1.04854 134.96 732.978 493 413.385 273.013 315.027 102.396 0 0 1 1 8.54183430408782e-07 615 FALSE FALSE 0.267778595362493
"859" 2 471 740 1.15356 386.338 743.274 654 253.719 21.2728 241.528 15.9902 0 1 1 0 8.53516454360693e-07 615 FALSE FALSE 0.084708384652723
"860" 2 472 793 1.0261 728.875 739.142 686 233.375 17.1914 229.102 11.381 0 1 1 0 7.37403810292091e-07 615 FALSE TRUE 0.053363340584442
"861" 2 473 494 1.06075 965.668 737.215 553 238.193 25.5738 232.176 14.6176 0 1 1 0 7.77194299632205e-07 615 FALSE TRUE 0.0610268938304417
"862" 2 474 344 1.08646 195.253 735.198 420 651.879 393.11 542.041 258.254 0 0 1 1 9.13103841662985e-07 615 FALSE FALSE 0.438595769430687
"863" 2 475 499 1.2399 429.974 741.519 588 653.26 288.792 491.291 234.7 0 1 1 1 8.46039577939539e-07 615 FALSE FALSE 0.43938942061995
"864" 2 476 584 1.02209 520.289 736.62 600 258.383 17.8251 243.692 16.0166 0 1 1 0 8.40542532146705e-07 615 FALSE FALSE 0.0915397368471887
"865" 2 477 1526 1.49651 1004.18 752.321 1032 238.189 18.3441 231.713 12.4091 0 1 1 0 8.27244800032307e-07 615 FALSE FALSE 0.0610205959088987
"866" 2 478 598 1.05548 168.176 742.192 611 293.809 105.356 260.776 17.9601 0 0 1 1 8.91399890962921e-07 615 FALSE FALSE 0.139725806918379
"867" 2 479 728 1.13511 463.196 750.611 682 580.141 227.032 390.784 167.184 0 1 1 1 8.28021522049795e-07 615 FALSE TRUE 0.394872195687865
"868" 2 480 465 1.26723 555.996 745.058 577 240.884 14.5513 234.084 12.7904 0 1 1 0 8.26056946797905e-07 615 FALSE FALSE 0.065240030448818
"869" 2 481 656 1.03846 348.806 750.294 622 242.831 18.222 237.64 13.5012 0 1 1 0 8.5603044365032e-07 615 FALSE TRUE 0.0682590876389802
"870" 2 482 724 1.0482 844.925 752.506 676 678.059 319.279 405.677 215.686 0 1 1 1 7.24581552024416e-07 615 FALSE TRUE 0.453362588426076
"872" 2 484 293 1.42961 1156.74 749.184 394 399.294 65.5865 392.338 65.8992 0 0 1 1 8.84343989328679e-07 615 FALSE FALSE 0.254772141547770
"873" 2 485 458 1.03358 92.7664 750.952 446 253.74 24.0817 248.924 17.6418 0 0 1 0 7.73209429534513e-07 615 FALSE FALSE 0.0847394238823468
"874" 2 486 442 1.16936 1079.66 752.962 264 580.458 316.965 422.805 170.259 0 1 1 1 8.85646827504177e-07 615 FALSE FALSE 0.395077061589346
"875" 2 487 933 1.20052 668.102 762.748 802 526.949 235.979 355.429 144.624 0 1 1 1 7.78779748251068e-07 615 FALSE FALSE 0.358806815717333
"876" 2 488 718 1.14577 1053.55 759.717 688 473.435 220.337 348.937 152.898 0 1 1 1 8.72871445227438e-07 615 FALSE FALSE 0.31864548987276
"877" 2 489 430 1.05658 1244.78 757.674 394 1173.73 670.221 817.7 616.265 0 0 1 1 7.49691288338776e-07 615 FALSE FALSE 0.659142817419716
"878" 2 490 421 1.30353 68.658 756.705 565 713.335 490.193 544.698 285.77 0 0 1 1 7.16232976787611e-07 615 TRUE FALSE 0.47238277982065
"880" 2 492 714 1.05082 204.997 763.487 669 1015.99 609.447 963.457 407.659 0 0 1 1 8.97941620043576e-07 615 FALSE FALSE 0.605017710362659
"881" 2 493 447 1.2442 285.568 760.454 436 547.544 247.406 399.474 152.023 0 1 1 1 8.7532775207899e-07 615 FALSE TRUE 0.373184998362838
"882" 2 494 555 1.46983 1088.87 768.068 528 668.46 389.557 437.524 223.614 0 1 1 1 8.91668350639136e-07 615 FALSE FALSE 0.448015548082566
"883" 2 495 343 1.21019 1172.39 761.98 327 464.758 137.376 434.42 82.7521 0 0 1 1 8.69134491049202e-07 615 FALSE FALSE 0.311708319023128
"885" 2 497 490 1.15915 588.206 761.88 589 242.711 14.668 235.018 13.9248 0 1 1 0 8.06110357096963e-07 615 FALSE FALSE 0.0680737143949727
"886" 2 498 572 1.04903 1273.52 765.99 589 253.813 24.9437 240.907 14.2689 0 0 1 0 6.70337448347123e-07 615 TRUE FALSE 0.0848473021744235
"887" 2 499 448 1.20862 1140.52 766.328 547 265.881 47.3621 245.996 19.3724 0 0 1 0 8.88980489583786e-07 615 FALSE FALSE 0.102267708347992
"889" 2 501 1004 1.04544 919.776 773.495 650 239.375 16.2835 235.109 12.3408 0 1 1 0 7.75797922101094e-07 615 FALSE TRUE 0.0628833117109132
"890" 2 502 441 1.12035 374.213 772.177 543 274.994 109.877 239.524 14.2135 0 1 1 1 8.05745026355048e-07 615 FALSE TRUE 0.114906284818389
"891" 2 503 432 1.14079 150.919 771.708 323 675.483 370.298 672.509 295.165 0 0 1 1 8.65664135141445e-07 615 FALSE FALSE 0.451935117587948
"892" 2 504 536 1.41731 957.095 778.479 468 239.844 19.1254 234.132 15.269 0 1 1 0 8.05279909882957e-07 615 FALSE TRUE 0.0636173716966038
"893" 2 505 866 1.43312 36.2483 780.186 633 610.537 432.959 479.284 322.711 0 0 1 1 6.31040056433584e-07 615 TRUE FALSE 0.414023972578838
"894" 2 506 300 1.12305 269.283 769.34 339 879.637 497.679 626.967 327.687 0 1 1 1 8.735525865436e-07 615 FALSE TRUE 0.550972762415362
"895" 2 507 705 1.05705 809.847 776.44 566 247.067 29.1054 235.929 13.9265 0 1 1 0 7.44005572547875e-07 615 FALSE TRUE 0.0747447406060866
"896" 2 508 483 1.17316 439.344 775.778 365 517.299 152.199 336.582 107.514 0 1 1 1 7.84504916519226e-07 615 FALSE TRUE 0.35187529345593
"897" 2 509 462 1.21183 973.747 777.413 566 236.329 17.9997 231.701 11.7607 0 1 1 0 8.17310636642114e-07 615 FALSE TRUE 0.0580805434785298
"898" 2 510 386 1.23363 1197.7 775.899 517 757.582 333.883 499.521 192.421 0 0 1 1 8.23330209736318e-07 615 FALSE FALSE 0.494952143118909
"899" 2 511 801 1.34642 106.315 784.935 610 370.159 234.866 306.26 97.0314 0 0 1 1 8.01466666992148e-07 615 FALSE FALSE 0.226358087299122
"900" 2 512 686 1.09659 532.845 779.093 529 514.531 222.503 376.57 152.089 0 1 1 1 7.88449407919397e-07 615 FALSE TRUE 0.349863184125097
"901" 2 513 771 1.03229 1108.42 780.376 552 293.043 99.7991 247.137 37.5776 0 0 1 1 8.89164431130701e-07 615 FALSE FALSE 0.138746783623856
"902" 2 514 815 1.0908 731.26 780.429 689 406.946 159.921 315.171 116.583 0 1 1 1 7.59924061327344e-07 615 FALSE TRUE 0.261891096735476
"903" 2 515 670 1.27162 423.775 785.843 690 769.536 352.597 456.2 220.156 0 1 1 1 7.65688780971229e-07 615 FALSE TRUE 0.500823549278147
"904" 2 516 500 1.1421 1236.64 779.632 483 1142.35 822.899 688.848 501.411 0 0 1 1 7.43402692909356e-07 615 FALSE FALSE 0.648979896237973
"905" 2 517 750 1.42673 67.5493 786.647 720 1198.7 700.381 764.58 422.549 0 0 1 1 7.16000416263112e-07 615 TRUE FALSE 0.66703748359569
"906" 2 518 966 1.25531 237.151 793.332 586 790.981 405.421 583.688 336.656 0 0 1 1 8.66391124436944e-07 615 FALSE FALSE 0.511131622277863
"907" 2 519 808 1.12353 174.91 792.02 446 361.756 228.116 266.446 36.41 0 0 1 1 8.74500518587628e-07 615 FALSE FALSE 0.217746456617757
"908" 2 520 518 1.10836 631.888 783.529 488 403.402 177.82 303.89 87.05 0 1 1 1 7.85333216563137e-07 615 FALSE FALSE 0.258610766887464
"909" 2 521 599 1.07235 606.075 790.192 594 252.613 24.6573 242.386 18.0122 0 1 1 0 7.81899666510506e-07 615 FALSE FALSE 0.0830700106794239
"910" 2 522 844 1.42617 1319.89 792.808 821 239.48 18.5529 232.898 14.9438 0 0 1 0 NA 615 TRUE FALSE 0.0630477783727324
"911" 2 523 884 1.4521 149.549 798.753 780 406.215 319.497 297.558 126.465 0 0 1 1 8.55775354378168e-07 615 FALSE FALSE 0.261216827180224
"912" 2 524 441 1.08257 268.964 787.732 534 930.796 484.865 764.132 352.51 0 1 1 1 8.51233274365428e-07 615 FALSE TRUE 0.572173346376109
"913" 2 525 676 1.19589 1127.77 798.17 619 249.409 26.3418 237.88 13.7049 0 0 1 0 8.65615685187525e-07 615 FALSE FALSE 0.0782829574935494
"914" 2 526 433 1.10257 395.501 796.296 542 694.354 324.796 494.804 259.683 0 1 1 1 7.50415475810987e-07 615 FALSE TRUE 0.462268585518889
"915" 2 527 572 1.06806 511.056 796.143 542 708.208 310.733 471.409 199.806 0 1 1 1 7.56156106513348e-07 615 FALSE TRUE 0.469677589670092
"916" 2 528 630 1.19898 122.129 803.383 567 1079.94 778.047 791.56 504.286 0 0 1 1 8.2283787875934e-07 615 FALSE FALSE 0.627910103551785
"917" 2 529 552 1.02652 1002.96 798.947 576 251.939 24.587 243.197 20.063 0 1 1 0 8.41599745188777e-07 615 FALSE FALSE 0.0820680588998904
"918" 2 530 536 1.1052 837.174 804.034 547 569.362 279.043 394.323 181.221 0 1 1 1 7.65341710309524e-07 615 FALSE TRUE 0.387838660077077
"919" 2 531 452 1.08401 914.097 799.633 505 727.493 523.29 497.338 346.826 0 1 1 1 7.88424671947978e-07 615 FALSE TRUE 0.479753269543169
"920" 2 532 757 1.38414 195.954 809.392 576 997.026 677.215 823.269 544.981 0 0 1 1 8.67478460738962e-07 615 FALSE FALSE 0.597951473903517
"921" 2 533 749 1.05294 562.618 805.582 686 488.745 236.016 370.554 163.038 0 1 1 1 7.56550203217843e-07 615 FALSE FALSE 0.330581196065021
"922" 2 534 786 1.17696 716.095 806.262 624 254.833 42.3925 234.81 12.6204 0 1 1 0 7.68120648143194e-07 615 FALSE TRUE 0.0863514056626927
"923" 2 535 574 1.10525 1246.02 804.561 458 631.347 274.659 537.747 198.196 0 0 1 1 6.80116128103977e-07 615 FALSE FALSE 0.426593654850196
"924" 2 536 478 1.07518 1276.34 803.356 545 796.978 530.347 569.81 408.854 0 0 1 1 6.06469386279365e-07 615 TRUE FALSE 0.51396424951358
"925" 2 537 756 1.10995 801.636 810.294 688 475.41 170.292 330.393 117.694 0 1 1 1 7.64075274319893e-07 615 FALSE TRUE 0.320206713272406
"926" 2 538 570 1.09919 44.0456 809.6 436 373.291 209.157 272.96 37.8244 0 0 1 1 6.51363966116417e-07 615 TRUE FALSE 0.229517927753703
"927" 2 539 978 1.07324 1086.81 816.058 776 291.536 150.399 238.005 18.5787 0 0 1 1 8.5251722361357e-07 615 FALSE TRUE 0.136813197136182
"928" 2 540 565 1.07007 1219.81 813.032 582 560.997 276.225 388.887 165.14 0 0 1 1 7.1913395704803e-07 615 FALSE FALSE 0.382287930431972
"929" 2 541 619 1.1461 1152.8 814.667 644 244.006 15.534 238.916 14.5107 0 0 1 0 8.18284674825116e-07 615 FALSE TRUE 0.0700693758801991
"930" 2 542 524 1.02762 624.698 818.826 463 241.073 13.5763 234.989 12.548 0 1 1 0 7.57776265767751e-07 615 FALSE FALSE 0.0655341650604462
"931" 2 543 435 1.13581 961.977 818.274 457 666.834 451.847 539.561 310.758 0 1 1 1 8.13129023688304e-07 615 FALSE FALSE 0.447102199715894
"932" 2 544 583 1.0161 529.532 820.283 586 669.881 234.032 439.221 202.601 0 1 1 1 7.19406341132136e-07 615 FALSE TRUE 0.448811927553899
"934" 2 546 461 1.37617 314.028 820.803 582 244.574 21.7245 244.113 14.7578 0 1 1 0 7.63996021074627e-07 615 FALSE TRUE 0.0709413537124796
"935" 2 547 368 1.10362 928.576 822.288 364 923.64 442.413 685.989 418.522 0 1 1 1 7.97614707144775e-07 615 FALSE FALSE 0.569278981788042
"936" 2 548 458 1.04854 656.175 823.566 467 250.332 22.2326 243.596 21.8115 0 1 1 0 7.60269667739694e-07 615 FALSE FALSE 0.079668276559669
"937" 2 549 469 1.17655 680.286 825.866 440 239.364 14.3058 233.665 13.112 0 1 1 0 7.61934779621283e-07 615 FALSE FALSE 0.0628660776955783
"938" 2 550 413 1.06793 68.2082 823.581 457 332.249 167.14 271.567 61.8431 0 0 1 1 7.10887446120696e-07 615 TRUE FALSE 0.185837180567239
"939" 2 551 600 1.06818 773.163 829.563 604 318.541 125.981 263.32 55.0003 0 1 1 1 7.64964686257776e-07 615 FALSE FALSE 0.170035980789171
"940" 2 552 1056 1.18009 908.387 836.089 700 337.369 164.768 249.74 23.1359 0 1 1 1 7.84509446646683e-07 615 FALSE FALSE 0.191572318975490
"941" 2 553 592 1.07164 704.532 830.345 598 260.14 58.8509 240.277 23.476 0 1 1 0 7.61564643942836e-07 615 FALSE FALSE 0.0940812829771443
"942" 2 554 656 1.08146 131.802 832.422 634 320.973 206.935 250.282 33.1069 0 0 1 1 8.22515642112864e-07 615 FALSE FALSE 0.172888366196607
"943" 2 555 818 1.46366 977.531 841.065 688 416.828 251.669 256.658 33.8314 0 1 1 1 8.02670137445508e-07 615 FALSE FALSE 0.270889183998416
"944" 2 556 514 1.14642 587.99 831.537 581 241.928 15.3671 236.27 13.6513 0 1 1 0 7.28226153321833e-07 615 FALSE FALSE 0.0668618992436826
"945" 2 557 516 1.05771 33.2674 831.587 572 734.836 378.407 629.558 361.972 0 0 1 1 6.14366716581156e-07 615 TRUE FALSE 0.483519654302873
"946" 2 558 640 1.07726 93.3328 837.652 514 255.212 57.3429 246.702 14.217 0 0 1 0 7.58791826323886e-07 615 FALSE FALSE 0.08690874974397
"947" 2 559 757 1.03021 832.947 836.576 662 634.849 249.947 428.312 195.751 0 1 1 1 7.68548522330624e-07 615 FALSE FALSE 0.428668133215801
"948" 2 560 466 1.17119 1195.17 838.436 548 251.283 42.9463 240.006 16.5973 0 0 1 0 7.02765022942047e-07 615 FALSE TRUE 0.0810902880985165
"949" 2 561 858 1.22334 1296.97 841.28 777 252.063 33.8336 242.084 22.7074 0 0 1 0 4.69696563464313e-07 615 TRUE TRUE 0.0822525952948774
"950" 2 562 688 1.04114 1131.9 841.449 550 414.278 136.182 313.874 66.9728 0 0 1 1 7.77663900467336e-07 615 FALSE TRUE 0.268587860225937
"951" 2 563 416 1.02879 1233.89 838.048 392 881.957 575.694 540.173 312.108 0 0 1 1 6.27570904394253e-07 615 FALSE TRUE 0.551960576039298
"952" 2 564 463 1.20408 999.644 843.302 434 733.954 375.704 519.57 258.502 0 1 1 1 8.05156849016784e-07 615 FALSE FALSE 0.483069251039632
"953" 2 565 684 1.10206 742.262 847.589 666 347.883 99.3788 278.339 42.8236 0 1 1 1 7.5580187090582e-07 615 FALSE FALSE 0.203081497917005
"954" 2 566 593 1.14879 623.295 845.963 631 234.948 14.871 231 12.5077 0 1 1 0 7.24955597752992e-07 615 FALSE FALSE 0.0558826265469389
"955" 2 567 620 1.10657 228.308 844.892 522 294.941 88.3046 276.821 83.7563 0 0 1 1 8.22570569990375e-07 615 FALSE FALSE 0.141167950960083
"956" 2 568 636 1.04553 867.684 849.522 579 846.862 492.008 489.877 344.815 0 1 1 1 7.67884427366284e-07 615 FALSE FALSE 0.536732396632901
"957" 2 569 506 1.34631 1022.68 847.125 634 253.681 41.6707 239.358 20.5245 0 1 1 0 8.01863316590683e-07 615 FALSE FALSE 0.0846522118966605
"958" 2 570 437 1.08325 1105.42 849.048 372 917.871 412.68 604.284 406.497 0 0 1 1 7.77573167453303e-07 615 FALSE TRUE 0.566929239459355
"959" 2 571 725 1.0878 1166.19 852.368 585 323.817 186.326 248.993 61.2138 0 0 1 1 7.07259512220526e-07 615 FALSE TRUE 0.176196680123114
"960" 2 572 1038 1.49455 941.19 866.511 829 455.747 142.253 355.049 85.2826 0 1 1 1 7.61355286691454e-07 615 FALSE FALSE 0.30436566087775
"961" 2 573 761 1.17769 797.886 864.359 694 693.624 375.164 427.677 269.453 0 1 1 1 7.4933570471254e-07 615 FALSE FALSE 0.461874098319168
"962" 2 574 378 1.08431 161.886 856.164 395 245.37 20.4885 240.987 12.2724 0 0 1 0 8.2846819482196e-07 615 FALSE FALSE 0.0721599493089472
"963" 2 575 548 1.11484 553.259 862.867 456 241.2 17.5834 231.872 14.0204 0 1 1 0 6.54021917283327e-07 615 FALSE FALSE 0.0657316815600573
"964" 2 576 610 1.05837 1226.53 860.762 610 750.485 616.041 474.141 235.048 0 0 1 1 5.78186611508108e-07 615 FALSE TRUE 0.491422344143273
"965" 2 577 758 1.04999 897.577 866.935 679 532.76 234.903 346.244 101.898 0 1 1 1 7.55802794704805e-07 615 FALSE FALSE 0.362919839340194
"966" 2 578 352 1.26068 32.483 862.349 483 289.437 59.2157 280.869 41.1151 0 0 1 1 5.91831107281558e-07 615 TRUE FALSE 0.134103311413953
"967" 2 579 588 1.12524 184.67 868.639 448 248.864 34.0645 241.791 12.0752 0 0 1 0 8.18636618565886e-07 615 FALSE FALSE 0.0774625645448402
"968" 2 580 393 1.10557 85.9644 862.226 366 736.014 469.349 645.275 355.495 0 0 1 1 7.25552244008276e-07 615 TRUE FALSE 0.484120370852133
"969" 2 581 516 1.13329 60.2674 868.868 573 274.834 88.0775 246.754 18.2234 0 0 1 1 6.58850372286362e-07 615 TRUE FALSE 0.114688018993804
"971" 2 583 434 1.29703 232.318 867.834 561 839.948 388.428 548.892 357.512 0 0 1 1 7.94806785446792e-07 615 FALSE FALSE 0.533658011732417
"972" 2 584 540 1.13394 1099.35 868.446 600 739.513 425.066 447.65 259.458 0 0 1 1 7.2886191662986e-07 615 FALSE TRUE 0.485899019611552
"973" 2 585 589 1.05588 108.216 875.37 326 455.702 418.214 257.114 30.4419 0 0 1 1 7.51730781197672e-07 615 FALSE FALSE 0.304328629255349
"974" 2 586 433 1.04926 142.982 875.284 368 237.59 11.0534 238.305 10.0738 0 0 1 0 7.94218112434222e-07 615 FALSE FALSE 0.0600762863611661
"975" 2 587 494 1.02016 673.008 878.941 547 745.373 553.933 426.729 246.591 0 1 1 1 7.02226188218073e-07 615 FALSE FALSE 0.488859071718309
"976" 2 588 705 1.1062 1172.38 878.87 598 243.898 22.235 236.687 20.1906 0 0 1 0 6.15080807368853e-07 615 FALSE TRUE 0.0699033476333482
"977" 2 589 638 1.04225 825.37 881.955 565 283.784 85.4721 246.371 29.262 0 1 1 1 7.3165700334219e-07 615 FALSE FALSE 0.126706175969350
"978" 2 590 246 1.0921 10.2642 879.163 325 270.877 16.9202 265.028 15.0519 0 0 1 0 NA 615 TRUE FALSE 0.109249213193921
"979" 2 591 824 1.09965 860.924 885.743 715 915.187 653.444 509.888 492.039 0 1 1 1 7.26982303525059e-07 615 FALSE FALSE 0.565830994513718
"981" 2 593 1136 1.13811 966.672 892.013 853 499.92 187.544 368.089 116.127 0 1 1 1 7.1180226462492e-07 615 FALSE FALSE 0.339059509467573
"982" 2 594 828 1.18047 772.318 894.745 753 546.498 289.535 365.365 172.901 0 1 1 1 7.0639179626346e-07 615 FALSE FALSE 0.372467880698774
"983" 2 595 716 1.02402 1033.9 886.785 587 251.106 19.7847 240.959 17.6027 0 0 1 0 7.10302199156796e-07 615 FALSE TRUE 0.0808260315485884
"984" 2 596 394 1.0469 163.777 885.68 489 238.515 13.9118 240.977 13.6861 0 0 1 0 7.94757578282469e-07 615 FALSE FALSE 0.0615335298881255
"985" 2 597 466 1.1336 541.839 886.861 468 237.709 14.996 233.914 13.0436 0 1 1 0 5.99360030437753e-07 615 FALSE FALSE 0.0602640764502665
"986" 2 598 379 1.0482 86.5858 888.588 482 764.129 513.631 669.475 370.039 0 0 1 1 6.9388540398643e-07 615 TRUE FALSE 0.498179191218813
"987" 2 599 469 1.05347 730.503 889.041 544 1185.97 769.68 621.554 462.656 0 1 1 1 7.07358234095029e-07 615 FALSE FALSE 0.663033458055479
"988" 2 600 708 1.05972 1139.53 889.836 663 509.368 295.876 383.14 161.73 0 0 1 1 6.21527265975551e-07 615 FALSE TRUE 0.346081012037291
"989" 2 601 605 1.44142 569.101 889.75 720 232.722 12.526 231.311 10.9982 0 1 1 0 6.138501158596e-07 615 FALSE FALSE 0.0523125171343979
"990" 2 602 446 1.06139 26.6771 899.135 524 778.147 401.94 539.783 314.609 0 0 1 1 NA 615 TRUE FALSE 0.504996744067556
"991" 2 603 261 1.055 1012.14 899.188 412 885.073 525.829 823.295 492.332 0 0 1 1 6.8385353146794e-07 615 FALSE TRUE 0.553283231028266
"992" 2 604 674 1.09528 1100.59 901.908 513 358.62 231.549 247.785 26.4773 0 0 1 1 6.21802244573626e-07 615 FALSE TRUE 0.214481238781845
"994" 2 606 448 1.1537 496.748 912.107 544 585.862 454.298 636.839 417.001 0 1 1 1 5.22563207730478e-07 615 FALSE TRUE 0.39855236977566
"995" 2 607 649 1.30122 685.593 918.527 626 293.693 102.319 256.615 34.9362 0 1 1 1 6.3525269526456e-07 615 FALSE FALSE 0.139577711629377
"996" 2 608 554 1.01729 179.22 917.334 508 243.953 19.7768 238.785 11.7129 0 0 1 0 7.46154239861328e-07 615 FALSE FALSE 0.0699879082399763
"997" 2 609 455 1.28523 211.829 918.066 440 262.314 29.8653 255.114 17.4968 0 0 1 0 7.39280798058592e-07 615 FALSE FALSE 0.0972023750879712
"998" 2 610 472 1.19766 120.864 919.246 512 241.332 25.1744 239.462 12.1468 0 0 1 0 6.98856936680767e-07 615 FALSE FALSE 0.0659368641089039
"999" 2 611 771 1.20494 1060.95 923.053 441 724.658 537.147 433.367 235.103 0 0 1 1 5.82758162644743e-07 615 FALSE TRUE 0.47828895480058
"1000" 2 612 418 1.14214 600.639 918.928 531 1218.87 451.871 952.778 313.27 0 1 1 1 5.7895854883185e-07 615 FALSE FALSE 0.673295396514461
"1001" 2 613 309 1.06091 1036.76 919.278 440 670.95 360.171 569.909 320.704 0 0 1 1 6.1137136221341e-07 615 FALSE TRUE 0.449409920901982
"1002" 2 614 701 1.21539 1084.47 927.907 702 682.588 423.834 419.335 145.205 0 0 1 1 5.46806028191627e-07 615 FALSE TRUE 0.455859200429598
"1003" 2 615 605 1.06172 148.529 923.729 578 237.656 17.4157 234.57 11.0524 0 0 1 0 7.19237965926727e-07 615 FALSE FALSE 0.0601804504612604
"1004" 2 616 450 1.2592 637.629 927.644 570 533.802 403.928 319.356 155.678 0 1 1 1 5.86437916994331e-07 615 FALSE FALSE 0.363652620591139
"1005" 2 617 484 1.11255 719.236 928.537 553 1028.67 744.254 671.209 557.626 0 1 1 1 6.26162211983298e-07 615 FALSE FALSE 0.609669245632758
"1006" 2 618 777 1.01965 803.985 930.296 683 811.775 615.447 481.49 371.006 0 1 1 1 6.35871220067984e-07 615 FALSE FALSE 0.520863297244693
"1007" 2 619 597 1.22813 900.34 925.196 646 692.929 573.244 454.838 294.703 0 1 1 1 6.40647713290314e-07 615 FALSE FALSE 0.461498138904969
"1008" 2 620 540 1.04367 229.857 936.685 426 1002.66 542.19 659.941 392.851 0 0 1 1 6.90881136772835e-07 615 FALSE FALSE 0.600064713715097
"1009" 2 621 535 1.03955 263.675 935.991 446 320.395 135.588 267.925 39.0282 0 0 1 1 6.60571209807977e-07 615 FALSE FALSE 0.172212418229323
"1011" 2 623 621 1.08385 303.778 946.06 624 352.641 229.57 272.787 45.7985 0 0 1 1 5.90427593979608e-07 615 FALSE TRUE 0.208175987697663
"1012" 2 624 932 1.25671 972.51 947.845 728 248.696 34.3027 236.62 12.7619 0 0 1 0 5.52744805888751e-07 615 FALSE FALSE 0.0772093104727245
"1013" 2 625 372 1.2034 205.562 942.274 490 369.316 287.913 255.269 43.3451 0 0 1 1 6.91747112229279e-07 615 FALSE FALSE 0.225503026758981
"1014" 2 626 760 1.17196 681.734 948.316 665 578.105 334.754 402.746 201.704 0 1 1 1 5.62814276617323e-07 615 FALSE FALSE 0.393553726423814
"1015" 2 627 417 1.05768 154.576 950.693 503 242.688 20.951 240.417 13.4364 0 0 1 0 6.60733186105585e-07 615 TRUE FALSE 0.0680381740566946
"1016" 2 628 630 1.15828 910.781 955.095 648 279.199 164.991 235.038 16.6358 0 0 1 1 5.53126203974868e-07 615 TRUE FALSE 0.120597511670288
"1017" 2 629 718 1.04988 113.518 959.238 614 242.51 25.1579 233.414 12.2939 0 0 1 0 5.94307168368603e-07 615 TRUE FALSE 0.0677630087871069
"1018" 2 630 429 1.1355 250.65 955.233 431 364.244 245.137 269.515 73.1928 0 0 1 1 6.32971985063912e-07 615 TRUE FALSE 0.220316900066592
"1020" 2 632 845 1.06774 554.904 969.323 613 514.178 202.971 356.404 137.978 0 1 1 1 4.32523670072247e-07 615 TRUE FALSE 0.349605804134239
"1021" 2 633 665 1.05942 870.02 966.397 549 232.24 16.1397 229.725 13.1707 0 1 1 0 5.29110772865185e-07 615 TRUE FALSE 0.0515349778667369
"1022" 2 634 537 1.06914 700.819 970.337 433 332.695 160.928 242.696 38.9445 0 1 1 1 5.11580562107705e-07 615 TRUE FALSE 0.186340266820352
"1023" 2 635 458 1.12213 213.421 967.356 392 299.63 106.541 243.718 17.1366 0 0 1 1 6.27178625136408e-07 615 TRUE FALSE 0.147083269166423
"1024" 2 636 337 1.13455 334.869 970.721 323 870.254 740.162 643.359 565.969 0 0 1 1 5.01152144714691e-07 615 TRUE TRUE 0.546950897503899
"1025" 2 637 920 1.29655 592.72 975.966 816 338.251 224.146 251.391 43.0899 0 1 1 1 4.39461571780337e-07 615 TRUE FALSE 0.192551490855116
"1026" 2 638 349 1.17441 239.066 973.716 473 243.975 16.476 236.072 10.4317 0 0 1 0 5.96777326086205e-07 615 TRUE FALSE 0.0700217271446976
"1027" 2 639 1019 1.27532 997.708 987.084 740 237.541 14.2622 231.674 11.7776 0 0 1 0 4.11729463845130e-07 615 TRUE TRUE 0.059998933690494
"1028" 2 640 483 1.10868 141.133 975.818 482 239.755 16.6531 237.584 12.205 0 0 1 0 5.79615555871957e-07 615 TRUE FALSE 0.0634781828805133
"1029" 2 641 496 1.09166 314.746 978.002 441 1202.03 900.126 726.29 738.778 0 0 1 1 5.09811437531563e-07 615 TRUE TRUE 0.668077867897567
"1030" 2 642 512 1.18084 971.432 982.592 544 244.522 26.1553 237.326 15.8195 0 0 1 0 4.40924063683491e-07 615 TRUE FALSE 0.0708616090117847
"1031" 2 643 554 1.03078 82.0903 983.197 584 252.846 31.2493 236.776 15.4856 0 0 1 0 4.7625240388578e-07 615 TRUE FALSE 0.0834157610195935
"1032" 2 644 893 1.04665 829.608 985.694 660 239.012 18.1472 231.572 12.7261 0 1 1 0 4.76984189815924e-07 615 TRUE FALSE 0.0623141706263328
"1033" 2 645 643 1.05717 265.711 983.82 618 306.584 57.5152 271.336 36.4277 0 0 1 1 5.48311614946764e-07 615 TRUE FALSE 0.155687664837221
"1034" 2 646 512 1.1509 796.879 985.586 577 239.811 20.0437 235.961 15.343 0 1 1 0 4.80297813273522e-07 615 TRUE FALSE 0.0635657683862315
"1035" 2 647 429 1.17473 201.585 983.795 512 242.266 13.1597 239.443 11.2738 0 0 1 0 5.81105194383909e-07 615 TRUE FALSE 0.0673854875823985
"1037" 2 649 517 1.12509 164.834 989.505 562 240.648 20.5321 237.091 10.1882 0 0 1 0 5.55096466336615e-07 615 TRUE FALSE 0.0648724270801295
"1038" 2 650 553 1.23796 19.6148 992.235 478 283.312 59.4001 258.557 34.0625 0 0 1 1 NA 615 TRUE FALSE 0.126081897850537
"1039" 2 651 589 1.06373 114.981 993.192 505 252.923 29.6174 241.007 21.9643 0 0 1 0 4.96476943254004e-07 615 TRUE FALSE 0.0835299518207443
"1040" 2 652 591 1.13076 691.477 992.222 529 236.673 14.5735 234.357 17.2999 0 1 1 0 4.45415642238661e-07 615 TRUE FALSE 0.0586260351700605
"1042" 2 654 795 1.11824 943.189 995.075 720 736.686 498.209 417.611 170.803 0 0 1 1 4.14197647709775e-07 615 TRUE FALSE 0.484462624128642
"1043" 2 655 523 1.0634 300.017 997.369 545 303.354 104.175 261.096 38.0947 0 0 1 1 4.78021680906378e-07 615 TRUE TRUE 0.151715625976025
"1044" 2 656 350 1.06783 337.346 996.689 473 578.252 305.169 442.029 170.042 0 0 1 1 4.39972185741156e-07 615 TRUE TRUE 0.393649075831921
"1046" 2 658 538 1.25106 475.004 1002.62 626 240.76 24.9876 234.691 12.2311 0 0 1 0 NA 615 TRUE TRUE 0.0650469278412394
"1047" 2 659 448 1.4695 431.636 1001.35 623 236.377 18.4289 231.4 12.1353 0 0 1 0 NA 615 TRUE TRUE 0.0581567062470318
"1048" 2 660 501 1.07479 369.313 1005.41 559 318.746 219.902 274.269 91.1731 0 0 1 1 NA 615 TRUE TRUE 0.170277255283857
"1049" 2 661 486 1.03102 137.156 1006.27 550 238.591 12.7403 235.975 10.8626 0 0 1 0 NA 615 TRUE FALSE 0.0616530088157183
"1050" 2 662 461 1.09318 613.432 1005.77 498 991.528 481.044 633.822 416.307 0 1 1 1 NA 615 TRUE FALSE 0.595877701688871
"1051" 2 663 679 1.28713 754.757 1008.68 685 344.918 134.444 316.258 139.525 0 0 1 1 NA 615 TRUE FALSE 0.199871450545356
"1052" 2 664 405 1.08902 235.469 1008.9 437 257.007 32.5428 242.21 17.1331 0 0 1 0 NA 615 TRUE FALSE 0.0895372204721104
"1054" 2 666 457 1.2563 713.144 1007.69 581 779.964 427.831 662.361 418.052 0 1 1 1 NA 615 TRUE FALSE 0.505871424334165
"1058" 2 670 316 1.12586 1214.93 1012.66 430 823.4 644.21 809.484 607.814 0 0 1 1 NA 615 TRUE TRUE 0.52619576991106
"1063" 2 675 242 1.21236 635.566 1016.81 372 906.449 455.492 753.252 369.896 0 0 1 1 NA 615 FALSE NA 0.562233117042368
"1065" 2 677 267 0.915521 859.367 1018.69 354 242.325 19.5678 234.566 13.2834 0 0 1 0 NA 615 FALSE NA 0.0674768082899813
"1072" 3 7 239 1.11335 1100.74 6.28033 371 666.186 409.146 510.151 265.36 0 0 1 1 5.29560255333941e-07 434 TRUE TRUE 0.44673758770343
"1074" 3 9 558 1.02891 1154.45 13.0806 555 243.6 22.2328 236.358 12.4033 0 0 1 0 4.61128167195577e-07 434 TRUE TRUE 0.0694448510771906
"1075" 3 10 517 1.09601 393.28 17.3269 466 801.627 590.658 515.074 357.189 0 0 1 1 4.77863105705966e-07 434 TRUE TRUE 0.516145533452621
"1076" 3 11 360 1.10352 947.561 16.4861 427 807.473 357.179 694.286 270.065 0 0 1 1 5.09687613343389e-07 434 TRUE TRUE 0.518870557160967
"1077" 3 12 707 1.04415 698.156 24.2023 607 239.086 23.8083 230.877 11.7331 0 1 1 0 3.09869270136742e-07 434 TRUE TRUE 0.0624302639899509
"1078" 3 13 401 1.19758 1034.46 21.6085 477 269.199 32.1798 247.913 18.5896 0 0 1 0 6.18863319749413e-07 434 TRUE FALSE 0.106918809963707
"1079" 3 14 552 1.41932 415.428 30.192 653 873.891 497.177 622.772 410.401 0 0 1 1 5.08899252740719e-07 434 TRUE TRUE 0.548514959419935
"1080" 3 15 612 1.0974 978.139 36.049 421 407.613 255.529 304.851 106.797 0 0 1 1 6.1636856348605e-07 434 TRUE TRUE 0.262505277177376
"1081" 3 16 434 1.09074 1102.09 30.3018 458 560.312 288.315 411.903 166.027 0 0 1 1 6.07080327773805e-07 434 TRUE TRUE 0.381829727445335
"1082" 3 17 661 1.07847 927.791 34.2088 642 275.428 67.8801 241.374 16.2611 0 0 1 1 5.27696982308662e-07 434 TRUE TRUE 0.115497692053937
"1083" 3 18 548 1.12903 286.124 36.7518 443 848.339 571.495 537.646 354.746 0 0 1 1 5.5112306591033e-07 434 TRUE FALSE 0.537385906280608
"1084" 3 19 385 1.0646 1053.74 34.1429 490 503.843 348.4 449.961 268.234 0 0 1 1 6.58628933001602e-07 434 TRUE FALSE 0.341990955710747
"1085" 3 20 577 1.13025 369.107 37.1456 521 945.956 748.658 643.52 460.255 0 0 1 1 5.56786279744428e-07 434 TRUE TRUE 0.578232254378849
"1086" 3 21 467 1.08533 1004.86 41.6531 542 525.017 174.183 412.732 148.641 0 0 1 1 6.64518125901288e-07 434 TRUE FALSE 0.357429293839639
"1087" 3 22 394 1.27908 720.569 46.165 543 241.72 25.9886 241.693 18.3215 0 1 1 0 3.6187623084391e-07 434 TRUE TRUE 0.066539327320394
"1088" 3 23 586 1.05037 257.77 47.3549 480 256.815 35.4489 241.317 15.6829 0 0 1 0 5.66185041565308e-07 434 TRUE FALSE 0.0892569475433574
"1089" 3 24 663 1.06778 340.754 52.1765 520 913.329 455.839 518.852 257.728 0 0 1 1 6.10937734832259e-07 434 TRUE FALSE 0.565068845850293
"1090" 3 25 363 1.16119 958.675 49.3829 493 623.59 430.246 588.342 286.176 0 0 1 1 6.23239050129215e-07 434 TRUE TRUE 0.421957371219409
"1091" 3 26 735 1.04916 641.476 51.9537 664 240.755 16.5546 236.533 13.1642 0 1 1 0 4.11533785275786e-07 434 TRUE TRUE 0.0650391393599345
"1092" 3 27 412 1.14898 1085.68 48.0243 391 266.731 47.0001 246.41 18.1779 0 0 1 0 6.80007931122189e-07 434 TRUE TRUE 0.103464727076593
"1093" 3 28 591 1.07346 305.76 53.8308 610 635.674 359.509 421.311 197.304 0 0 1 1 6.11805149839076e-07 434 TRUE FALSE 0.429155172594002
"1094" 3 29 481 1.39238 191.692 54.9002 437 695.33 552.661 618.094 518.668 0 0 1 1 5.10067675183351e-07 434 TRUE FALSE 0.46279536206426
"1095" 3 30 514 1.10241 234.321 59.7607 566 619.525 376.143 414.527 240.461 0 0 1 1 5.76861278610709e-07 434 TRUE FALSE 0.419504677103916
"1096" 3 31 497 1.0921 1129.23 60.2052 542 279.956 73.6629 248.569 27.2616 0 0 1 1 6.376885410815e-07 434 TRUE TRUE 0.121612956961857
"1097" 3 32 823 1.36097 164.882 62.4338 779 1111.17 771.989 864.911 585.479 0 0 1 1 4.87636122287107e-07 434 TRUE TRUE 0.638601386239957
"1098" 3 33 529 1.15488 434.907 58.8979 460 285.861 99.2679 246.662 17.5171 0 0 1 1 5.87912833167892e-07 434 TRUE TRUE 0.129440983262698
"1100" 3 35 395 1.10677 1046.27 66.2835 296 320.919 147.507 257.81 29.1984 0 0 1 1 7.46229780736268e-07 434 TRUE FALSE 0.172825266917741
"1101" 3 36 233 1.12855 1065.2 61.5107 267 268.824 19.7702 269.554 41.3708 0 0 1 0 7.30444918092978e-07 434 TRUE FALSE 0.106396024992243
"1102" 3 37 412 1.20616 1097.91 64.9757 514 254.774 19.3289 243.854 16.4758 0 0 1 0 7.04582867094733e-07 434 TRUE TRUE 0.0862645677797999
"1103" 3 38 428 1.14771 392.271 79.8879 505 784.925 438.71 506.575 300.636 0 0 1 1 6.74001652751443e-07 434 FALSE TRUE 0.508249248531628
"1104" 3 39 457 1.18769 427.694 79.1575 327 330.312 120.712 271.556 75.5837 0 1 1 1 6.52463452993026e-07 434 FALSE TRUE 0.183644387812983
"1106" 3 41 1602 1.49791 344.436 86.4407 1081 699.729 354.446 432.361 178.622 0 0 1 1 7.00700912025717e-07 434 FALSE FALSE 0.465160494283065
"1107" 3 42 442 1.34024 1066.05 78.5747 493 684.207 587.544 674.511 357.338 0 0 1 1 7.6375006867491e-07 434 FALSE FALSE 0.456747657133242
"1108" 3 43 660 1.03726 1012.97 86.8909 613 1080.84 711.703 610.771 479.995 0 0 1 1 7.71858277216347e-07 434 FALSE FALSE 0.628222513303174
"1110" 3 45 724 1.18946 254.49 90.4599 664 666.623 327.994 425.47 265.372 0 0 1 1 6.66363136592929e-07 434 FALSE FALSE 0.446983514659232
"1111" 3 46 425 1.02865 1159.05 90.5247 498 524.819 240.95 396.082 146.14 0 0 1 1 6.21633973951569e-07 434 FALSE TRUE 0.357287832967134
"1112" 3 47 536 1.05716 646.037 92.9496 575 246.558 16.1453 241.782 13.1638 0 1 1 0 5.29613221221476e-07 434 FALSE TRUE 0.0739713241869723
"1113" 3 48 734 1.34504 571.369 92.7807 717 240.109 15.308 233.18 11.8496 0 1 1 0 5.84732650324254e-07 434 FALSE TRUE 0.064031504665236
"1115" 3 50 505 1.2343 1040.89 96.6238 485 548.485 425.43 390.836 200.844 0 0 1 1 7.9595898669287e-07 434 FALSE FALSE 0.373828960425619
"1116" 3 51 620 1.11746 44.8194 97.6387 634 537.562 246.636 411.192 163.205 0 0 1 1 3.19424582845587e-07 434 TRUE TRUE 0.366284979949402
"1117" 3 52 501 1.25701 953.142 95.6786 587 445.726 116.278 397.271 88.8594 0 0 1 1 7.02650226324904e-07 434 FALSE TRUE 0.296027527723651
"1118" 3 53 681 1.30297 281.897 102.01 598 719.773 436.574 524.305 325.405 0 0 1 1 7.07064183695611e-07 434 FALSE FALSE 0.475752296198368
"1120" 3 55 343 1.1147 1080.28 94.9155 476 683.836 211.625 609.067 212.207 0 0 1 1 7.75574126982765e-07 434 FALSE TRUE 0.456544249723156
"1121" 3 56 745 1.18077 709.987 106.005 707 312.598 93.995 306.459 57.1377 0 1 1 1 5.2234182197058e-07 434 FALSE TRUE 0.162973030536941
"1122" 3 57 517 1.1191 82.472 101.325 581 640.909 372.606 435.416 267.197 0 0 1 1 4.00415277289127e-07 434 TRUE TRUE 0.432231004954939
"1124" 3 59 538 1.28502 195.022 104.645 617 435.35 133.071 344.816 105.074 0 0 1 1 6.13491586669625e-07 434 FALSE FALSE 0.287194099840131
"1125" 3 60 673 1.15113 309.663 109.481 669 499.432 379.459 275.951 81.5206 0 0 1 1 7.3465714806319e-07 434 FALSE FALSE 0.338693245691394
"1126" 3 61 522 1.03156 1116.1 109.812 560 612.998 253.625 445.077 225.212 0 0 1 1 7.43763666231352e-07 434 FALSE TRUE 0.415532622242716
"1127" 3 62 1533 1.1334 161.3 119.859 1008 411.588 200.313 313.945 114.593 0 0 1 1 5.7320184023715e-07 434 FALSE TRUE 0.266144785072276
"1128" 3 63 595 1.35869 404.504 123.976 665 705.638 397.082 464.484 264.578 0 1 1 1 7.64671244613993e-07 434 FALSE TRUE 0.468314187150414
"1129" 3 64 459 1.16017 574.294 119.024 555 265.942 22.4877 256.366 22.1312 0 1 1 0 6.58626541739127e-07 434 FALSE TRUE 0.102353739417014
"1130" 3 65 538 1.33143 533.037 120.885 642 648.447 416.356 491.883 306.264 0 1 1 1 6.93250969775285e-07 434 FALSE TRUE 0.436616118404465
"1131" 3 66 593 1.2163 1027.15 121.029 608 737.416 388.29 489.302 305.852 0 0 1 1 8.13077475380215e-07 434 FALSE FALSE 0.484834063519381
"1132" 3 67 476 1.17478 1072.93 123.181 503 645.028 296.832 465.132 215.328 0 0 1 1 8.07883167836894e-07 434 FALSE TRUE 0.434633520370541
"1133" 3 68 711 1.23188 230.257 131.602 712 338.935 111.481 278.018 53.5502 0 0 1 1 6.865184501888e-07 434 FALSE FALSE 0.193309092443432
"1134" 3 69 604 1.06888 490.828 132.275 614 951.119 466.733 539.083 338.643 0 1 1 1 7.47882117760091e-07 434 FALSE TRUE 0.58027357533733
"1135" 3 70 663 1.14465 764.922 137.887 670 226.597 16.4792 226.451 12.3042 0 1 1 0 5.7555676144085e-07 434 FALSE TRUE 0.0423099834004054
"1136" 3 71 659 1.11027 595.69 140.616 646 439.862 232.972 317.516 128.446 0 1 1 1 6.99630682950848e-07 434 FALSE FALSE 0.29106090485323
"1137" 3 72 546 1.12732 1050.71 138.174 512 314.053 80.8853 261.183 35.912 0 0 1 1 8.2412120884859e-07 434 FALSE FALSE 0.164714559232477
"1138" 3 73 768 1.47214 940.732 151.243 703 240.993 15.0751 236.077 13.4829 0 1 1 0 7.365196646824e-07 434 FALSE TRUE 0.0654096917938042
"1140" 3 75 1319 1.03737 31.887 151.722 892 516.07 191.176 371.204 114.118 0 0 1 1 3.24425752931829e-07 434 TRUE TRUE 0.350983243334378
"1141" 3 76 775 1.20094 1116.44 152.108 730 837.959 620.082 515.985 268.715 0 0 1 1 7.74111238854226e-07 434 FALSE TRUE 0.53276889312592
"1142" 3 77 1569 1.13946 80.5112 163.947 969 506.809 233.985 325.765 111.219 0 0 1 1 4.27648455760051e-07 434 TRUE TRUE 0.344192175212741
"1143" 3 78 631 1.22775 1028.31 156.808 536 234.953 12.9547 228.322 11.0297 0 0 1 0 8.2685604494744e-07 434 FALSE FALSE 0.0558906075271361
"1144" 3 79 569 1.14868 179.54 160.17 611 395.46 186.15 299.109 62.1911 0 0 1 1 6.178708055937e-07 434 FALSE TRUE 0.251153751724499
"1145" 3 80 644 1.19187 728.158 166.418 500 253.628 30.4272 236.12 20.5619 0 1 1 0 6.5880261996219e-07 434 FALSE TRUE 0.0845738516305429
"1146" 3 81 782 1.0868 320.831 165.662 494 238.399 14.1535 232.178 11.107 0 1 1 0 7.85767059016062e-07 434 FALSE TRUE 0.0613510938953366
"1147" 3 82 888 1.1295 491.68 163.889 771 701.276 390.177 374.454 222.819 0 1 1 1 8.11774219083913e-07 434 FALSE FALSE 0.465988709876596
"1149" 3 84 814 1.08068 910.456 170.805 715 637.257 359.503 417.822 230.502 0 1 1 1 7.15494777809615e-07 434 FALSE TRUE 0.430087930360326
"1151" 3 86 639 1.06609 386.768 170.416 633 616.45 344.203 409.131 211.599 0 1 1 1 8.24798980777777e-07 434 FALSE FALSE 0.417638602820396
"1152" 3 87 432 1.04257 699.067 171.382 453 742.34 443.647 606.921 384.956 0 1 1 1 6.90415766885442e-07 434 FALSE TRUE 0.487329934523984
"1153" 3 88 485 1.03909 966.903 171.295 551 243.285 17.178 237.88 14.4669 0 1 1 0 7.82310105503805e-07 434 FALSE TRUE 0.0689595884808598
"1154" 3 89 756 1.09307 1089.71 177.583 688 599.938 333.284 368.317 172.095 0 0 1 1 8.1881288661649e-07 434 FALSE TRUE 0.407456280769734
"1155" 3 90 702 1.04444 1314.04 178.688 655 218.31 17.9821 212.873 10.6607 0 0 1 0 3.40835194498694e-07 434 TRUE TRUE 0.0283375859574431
"1156" 3 91 480 1.18688 108.454 185.137 445 1301.45 663.774 696.142 496.533 0 0 1 1 4.80182272523725e-07 434 FALSE TRUE 0.69788023057262
"1157" 3 92 404 1.10513 152.842 182.683 357 698.725 368.356 750.215 449.262 0 0 1 1 5.66098992400266e-07 434 FALSE TRUE 0.464622003591972
"1158" 3 93 684 1.28852 676.396 187.075 714 458.742 452.363 303.259 186.591 0 1 1 1 7.41255804855604e-07 434 FALSE TRUE 0.306822136687041
"1159" 3 94 765 1.35881 320.097 190.65 771 236.877 16.6963 233.217 12.9898 0 1 1 0 7.92672296073538e-07 434 FALSE TRUE 0.0589491500448176
"1160" 3 95 467 1.0223 184.692 191.97 538 799.993 480.66 553.91 314.697 0 0 1 1 6.17254966317741e-07 434 FALSE TRUE 0.515380315205313
"1161" 3 96 673 1.10439 734.04 192.975 664 245.05 22.5359 232.382 13.778 0 1 1 0 7.14085978330677e-07 434 FALSE TRUE 0.0716705374764603
"1162" 3 97 789 1.25929 144.911 201.205 599 602.117 541.199 366.379 260.623 0 0 1 1 5.44004423957987e-07 434 FALSE TRUE 0.408815927131115
"1163" 3 98 1027 1.1783 478.946 202.742 660 289.039 82.8777 241.568 17.347 0 1 1 1 8.69985198962327e-07 434 FALSE FALSE 0.133587263064662
"1164" 3 99 541 1.32047 559.011 205.871 289 1240.26 662.102 671.333 444.245 0 1 1 1 8.49019101931258e-07 434 FALSE FALSE 0.679819680368395
"1165" 3 100 478 1.0543 540.109 203.661 549 364.546 114.189 278.092 35.7382 0 1 1 1 8.54551182792645e-07 434 FALSE FALSE 0.220627711625092
"1166" 3 101 355 1.09124 119.862 202.786 467 931.707 663.981 725.806 560.078 0 0 1 1 4.95587143122983e-07 434 FALSE TRUE 0.57254021792119
"1167" 3 102 575 1.14242 392.723 210.91 374 253.832 38.4711 233.16 14.4022 0 1 1 0 8.58520127154097e-07 434 FALSE FALSE 0.0848753749973472
"1168" 3 103 774 1.03298 953.624 208.517 679 242.906 18.2231 235.655 12.8397 0 1 1 0 7.97428068314498e-07 434 FALSE TRUE 0.0683748994035317
"1169" 3 104 939 1.07494 1268.68 216.505 752 568.25 205.174 388.067 151.4 0 0 1 1 5.27492314779134e-07 434 TRUE TRUE 0.387105492317235
"1170" 3 105 495 1.06122 578.222 211.418 566 1003.47 506.976 599.374 312.971 0 1 1 1 8.46631993915763e-07 434 FALSE FALSE 0.600367557432218
"1171" 3 106 803 1.10024 1043.26 212.934 706 237.245 15.0617 230.28 12.3589 0 1 1 0 8.49114211936737e-07 434 FALSE TRUE 0.059531320814741
"1172" 3 107 692 1.31186 343.779 219.808 675 582.498 344.038 410.838 228.946 0 1 1 1 8.24700004575664e-07 434 FALSE TRUE 0.396392770837304
"1173" 3 108 585 1.13101 610.103 220.786 619 239.019 19.4832 231.294 11.6976 0 1 1 0 8.3873773950701e-07 434 FALSE FALSE 0.0623251539701034
"1174" 3 109 946 1.07321 1186.6 222.979 580 256.117 23.208 236.311 15.9496 0 0 1 0 7.29110029727657e-07 434 FALSE TRUE 0.0882362701524256
"1175" 3 110 646 1.0982 372.3 223.618 645 246.31 20.1468 237.847 16.6432 0 1 1 0 8.5162897741159e-07 434 FALSE FALSE 0.0735939139346569
"1176" 3 111 845 1.01913 1104.04 229.15 659 350.792 89.2872 272.806 63.0069 0 0 1 1 8.45403823221652e-07 434 FALSE TRUE 0.206204437809037
"1177" 3 112 756 1.31361 652.861 237.475 755 243.845 21.1568 234.561 16.2469 0 1 1 0 8.34087753706195e-07 434 FALSE FALSE 0.0698218439146775
"1178" 3 113 422 1.10564 507.995 229.621 379 846.14 468.374 565.697 359.196 0 1 1 1 8.89328303296188e-07 434 FALSE FALSE 0.536412527486901
"1179" 3 114 1274 1.24873 477.202 236.695 954 288.825 49.277 254.038 22.2612 0 1 1 1 8.96956770052177e-07 434 FALSE FALSE 0.133309495998424
"1180" 3 115 600 1.10826 742.787 234.2 612 696.822 292.072 452.153 235.083 0 1 1 1 7.92750112599769e-07 434 FALSE TRUE 0.463599211908352
"1182" 3 117 562 1.08707 403.585 239.262 540 266.865 106.062 238.315 27.8436 0 1 1 0 8.8107847323097e-07 434 FALSE FALSE 0.103653085410489
"1183" 3 118 471 1.04028 896.304 235.234 530 253.355 32.5818 240.493 15.8197 0 1 1 0 7.98366350744216e-07 434 FALSE TRUE 0.0841699627561474
"1184" 3 119 660 1.11619 558.426 245.261 640 385.462 183.772 291.623 82.0162 0 1 1 1 8.79180744833155e-07 434 FALSE FALSE 0.241550422825264
"1185" 3 120 670 1.24133 1172.86 244.997 696 238.772 17.8232 233.193 13.2664 0 0 1 0 7.92956565889893e-07 434 FALSE TRUE 0.0619374041319349
"1186" 3 121 629 1.40727 706.083 250.649 706 686.224 295.435 462.405 191.836 0 1 1 1 8.30337655611729e-07 434 FALSE FALSE 0.457851587387663
"1187" 3 122 647 1.0656 1127.05 254.569 595 300.924 111.7 252.615 53.0999 0 0 1 1 8.61500387725562e-07 434 FALSE TRUE 0.148699396154031
"1188" 3 123 491 1.08191 1232.3 254.798 552 626.792 415.666 493.022 349.849 0 0 1 1 6.96557397023816e-07 434 FALSE TRUE 0.423878127057536
"1189" 3 124 783 1.09501 911.894 265.483 561 826.018 380.412 483.162 300.399 0 1 1 1 8.57302889686689e-07 434 FALSE TRUE 0.527386276697254
"1190" 3 125 867 1.12534 411.323 272.464 651 532.032 223.755 359.77 152.59 0 1 1 1 8.98177803269089e-07 434 FALSE TRUE 0.362407026057545
"1191" 3 126 540 1.0575 541.144 274.93 534 682.262 405.82 475.211 236.092 0 1 1 1 8.82068084640299e-07 434 FALSE TRUE 0.455680046935686
"1192" 3 127 585 1.14485 1100.99 272.634 566 663.394 381.425 451.421 288.175 0 1 1 1 9.01745836755805e-07 434 FALSE TRUE 0.445162538313811
"1193" 3 128 664 1.07878 774.369 277.595 638 445.914 218.534 324.693 126.088 0 1 1 1 8.61346374594138e-07 434 FALSE TRUE 0.296185674706430
"1194" 3 129 609 1.18843 1333.32 282.557 587 333.635 108.985 287.824 78.4842 0 0 1 1 4.78034181972729e-07 434 TRUE FALSE 0.18739837817041
"1195" 3 130 781 1.16237 443.933 290.346 724 440.58 185.942 299.519 105.17 0 1 1 1 9.02627423111447e-07 434 FALSE TRUE 0.291672573735461
"1196" 3 131 662 1.08432 1154.09 289.642 593 238.278 10.9363 234.109 10.0432 0 0 1 0 8.90058267887333e-07 434 FALSE TRUE 0.0611606996663854
"1197" 3 132 864 1.04426 662.632 294.524 632 265.698 38.7591 242.892 30.4952 0 1 1 0 8.54596193400515e-07 434 FALSE TRUE 0.102009496664532
"1198" 3 133 624 1.15588 1183.33 291.942 647 233.47 10.8356 233.357 10.1431 0 0 1 0 8.57034457785876e-07 434 FALSE FALSE 0.0535159718473151
"1199" 3 134 506 1.05828 903.751 289.235 532 838.504 376.741 547.814 336.344 0 1 1 1 8.96303083372695e-07 434 FALSE TRUE 0.533012727619803
"1200" 3 135 862 1.05314 1295.93 293.861 718 258.11 40.8067 240.935 21.9102 0 0 1 0 6.03415460282002e-07 434 TRUE FALSE 0.0911432846348925
"1201" 3 136 663 1.15 356.54 292.65 658 491.739 219.869 346.327 154.743 0 1 1 1 8.72886353748519e-07 434 FALSE TRUE 0.3328715638838
"1202" 3 137 411 1.16844 570.718 291.277 382 344.605 178.113 333.309 198.141 0 1 1 1 8.61369778662019e-07 434 FALSE TRUE 0.199530973209364
"1204" 3 139 703 1.19363 826.267 298.121 548 429.536 165.881 305.181 92.0415 0 1 1 1 8.99697643202483e-07 434 FALSE TRUE 0.282151955194783
"1205" 3 140 746 1.08093 1230.85 299.355 621 269.448 77.5159 236.269 20.9087 0 0 1 0 7.80125530326018e-07 434 FALSE FALSE 0.107265537018639
"1206" 3 141 619 1.1572 1091.64 298.071 441 279.78 74.9776 239.336 17.8115 0 1 1 1 9.3760398196063e-07 434 FALSE TRUE 0.121377114477892
"1207" 3 142 487 1.04076 210.47 302.294 535 238.884 16.0134 235.228 11.3233 0 0 1 0 6.83368121580414e-07 434 FALSE TRUE 0.0621132756010012
"1208" 3 143 461 1.26028 553.484 301.62 458 910.764 492.872 688.382 265.42 0 1 1 1 8.54710479615413e-07 434 FALSE TRUE 0.564014135332114
"1209" 3 144 691 1.19054 319.825 310.861 691 713.425 446.071 472.098 274.849 0 1 1 1 8.49919192486195e-07 434 FALSE TRUE 0.472430093223357
"1210" 3 145 632 1.14672 409.397 306.264 604 539.157 212.373 385.348 158.807 0 1 1 1 8.98379916416026e-07 434 FALSE TRUE 0.367396075034223
"1211" 3 146 630 1.26333 956.91 306.933 673 237.114 16.9086 230.605 11.0974 0 1 1 0 9.30658306585322e-07 434 FALSE TRUE 0.0593241842545129
"1212" 3 147 771 1.06701 882.291 312.445 687 275.48 93.3875 240.095 18.023 0 1 1 1 9.2951352230436e-07 434 FALSE TRUE 0.115568489381440
"1213" 3 148 459 1.21167 760.784 307.046 565 673.796 456.827 456.852 305.144 0 1 1 1 8.91436178810428e-07 434 FALSE TRUE 0.450997326403557
"1214" 3 149 763 1.12588 1120.42 316.208 624 759.361 440.893 442.885 203.101 0 1 1 1 9.49251350263292e-07 434 FALSE TRUE 0.495831772005727
"1215" 3 150 243 1.16356 689.494 311.827 406 729.111 437.347 726.029 314.796 0 1 1 1 8.5932330797949e-07 434 FALSE TRUE 0.480586432199141
"1216" 3 151 365 1.25226 811.929 316.764 512 529.051 403.336 465.452 340.465 0 1 1 1 9.19656195527828e-07 434 FALSE TRUE 0.360299823134182
"1217" 3 152 478 1.03962 921.335 317.172 501 488.335 261.461 352.372 150.334 0 1 1 1 9.39194410332713e-07 434 FALSE TRUE 0.33026646011174
"1218" 3 153 879 1.11198 625.233 321.703 744 382.969 133.762 303.832 78.9763 0 1 1 1 8.24322334071383e-07 434 FALSE TRUE 0.239117033920726
"1219" 3 154 677 1.05806 1208.74 323.086 641 455.206 158.441 331.645 98.1165 0 0 1 1 8.55086967923758e-07 434 FALSE FALSE 0.30392021602608
"1220" 3 155 472 1.11919 544.625 322.233 420 824.002 347.227 486.939 246.195 0 1 1 1 8.29975839692984e-07 434 FALSE TRUE 0.526469857594197
"1221" 3 156 620 1.22975 1090.34 321.318 657 249.364 24.2525 235.971 15.8447 0 1 1 0 9.6338733987274e-07 434 FALSE TRUE 0.0782152865585347
"1222" 3 157 526 1.06565 521.603 322.175 570 275.354 63.931 246.43 17.222 0 1 1 1 8.40850375166224e-07 434 FALSE TRUE 0.115396918962497
"1223" 3 158 614 1.06449 1161.78 323.803 530 274.791 68.0348 245.305 21.291 0 0 1 1 9.248825855958e-07 434 FALSE FALSE 0.114629338389730
"1224" 3 159 673 1.25238 391.413 325.513 624 563.659 257.694 365.267 167.93 0 1 1 1 8.9477953425463e-07 434 FALSE TRUE 0.384063271321132
"1225" 3 160 757 1.07005 462.487 326.934 691 458.99 157.058 317.725 112.29 0 1 1 1 8.70317930636435e-07 434 FALSE TRUE 0.307024824862966
"1226" 3 161 395 1.29373 842.486 328.567 552 523.824 328.555 422.362 179.576 0 1 1 1 9.40797422951742e-07 434 FALSE TRUE 0.356576147418792
"1227" 3 162 467 1.0553 1253.94 331.313 467 688.071 375.24 569.552 344.761 0 0 1 1 7.63800494757183e-07 434 TRUE FALSE 0.458859632083044
"1228" 3 163 550 1.12493 728.345 333.255 548 560.498 301.079 384.815 170.93 0 1 1 1 8.79318924148761e-07 434 FALSE TRUE 0.381954199984557
"1229" 3 164 529 1.0399 213.456 332.456 553 238.479 15.186 233.953 12.62 0 1 1 0 7.3116802008991e-07 434 FALSE TRUE 0.0614769213182189
"1230" 3 165 660 1.29658 1009.68 342.62 522 232.071 13.1828 228.394 11.0352 0 1 1 0 9.7471214301448e-07 434 FALSE TRUE 0.0512619730250552
"1231" 3 166 525 1.05935 156.179 340.33 566 437.966 131.828 330.387 113.285 0 0 1 1 6.44788097583681e-07 434 FALSE TRUE 0.289440878135472
"1232" 3 167 352 1.27178 755.838 340.026 380 251.771 40.389 235.903 13.8579 0 1 1 0 8.99838476507377e-07 434 FALSE FALSE 0.0818178969098453
"1233" 3 168 699 1.42398 986.694 346.169 715 236.683 12.8382 233.08 11.4606 0 1 1 0 9.74035183120343e-07 434 FALSE TRUE 0.0586418806249654
"1234" 3 169 225 1.15943 677.929 337.444 212 741.009 373.532 880.316 355.852 0 1 1 1 8.35392266516844e-07 434 FALSE TRUE 0.486656915365918
"1235" 3 170 587 1.11346 1310.2 341.993 490 284.535 90.7844 247.712 27.5712 0 0 1 1 6.07483731785537e-07 434 TRUE TRUE 0.127697328769622
"1237" 3 172 753 1.09252 794.586 346 625 257.875 23.933 244.608 19.007 0 1 1 0 9.29591053452014e-07 434 FALSE FALSE 0.0908016802680398
"1238" 3 173 434 1.29155 931.306 341.583 565 299.775 131.555 240.12 25.3994 0 1 1 1 9.65151991810371e-07 434 FALSE TRUE 0.147264712178757
"1240" 3 175 524 1.15984 344.233 349.574 515 255.553 57.0356 237.116 18.1821 0 1 1 0 8.88942616806937e-07 434 FALSE FALSE 0.0874095054559756
"1241" 3 176 659 1.11788 380.197 352.785 575 249.889 37.0648 231.487 12.9348 0 1 1 0 8.90186737465402e-07 434 FALSE TRUE 0.0790040220404713
"1242" 3 177 705 1.05705 894.423 352.295 570 310.628 67.1961 261.428 41.0945 0 1 1 1 9.69948689873333e-07 434 FALSE TRUE 0.160602122506751
"1243" 3 178 665 1.12295 1168.47 352.042 493 410.992 126.844 322.009 89.1577 0 0 1 1 9.40341537735637e-07 434 FALSE TRUE 0.265601333577208
"1244" 3 179 447 1.00759 193.264 353.054 518 415.597 127.862 341.318 124.04 0 0 1 1 7.35682569362657e-07 434 FALSE TRUE 0.269779994235104
"1245" 3 180 632 1.0779 302.084 355.962 575 250.117 24 236.948 12.9288 0 1 1 0 8.72452570218816e-07 434 FALSE FALSE 0.0793460426364057
"1246" 3 181 615 1.21425 1333.4 361.265 590 246.829 42.3634 229.793 18.1678 0 0 1 0 5.39554214959349e-07 434 TRUE TRUE 0.0743833023818324
"1247" 3 182 701 1.05808 1260.96 359.332 532 279.276 60.9167 248.083 26.2936 0 0 1 1 7.59036103100368e-07 434 TRUE TRUE 0.120700925730411
"1248" 3 183 392 1.17612 759.548 357.98 525 238.291 14.0515 232.276 12.1428 0 1 1 0 9.00103197376013e-07 434 FALSE FALSE 0.0611811598799085
"1249" 3 184 707 1.11549 1112.28 362.315 571 243.252 15.3149 232.359 13.117 0 1 1 0 9.85033950601742e-07 434 FALSE TRUE 0.0689087150923293
"1250" 3 185 557 1.41305 401.691 367.309 435 234.347 14.1074 232.368 11.6006 0 1 1 0 8.73112294084227e-07 434 FALSE TRUE 0.0549220734415413
"1251" 3 186 456 1.12067 1301.06 367.125 390 986.364 781.566 614.627 419.791 0 0 1 1 6.42744111876126e-07 434 TRUE TRUE 0.593919410613748
"1252" 3 187 391 1.27095 1281.44 371.962 542 993.941 680.672 709.169 537.016 0 0 1 1 7.03569428092056e-07 434 TRUE TRUE 0.596789265390327
"1253" 3 188 367 1.0755 328.886 367.185 457 375.372 152.834 324.474 112.389 0 1 1 1 8.92412242947486e-07 434 FALSE FALSE 0.231602799896968
"1254" 3 189 587 1.07835 106.196 371.894 584 250.568 27.9634 240.155 17.7421 0 0 1 0 6.07038174954188e-07 434 FALSE TRUE 0.0800216660271404
"1255" 3 190 635 1.09106 704.561 371.043 643 473.135 152.854 337.381 103.996 0 1 1 1 8.28692310928996e-07 434 FALSE TRUE 0.31840777238535
"1256" 3 191 704 1.0126 798.212 375.875 648 242.67 17.4774 233.848 11.5617 0 1 1 0 9.30729651424155e-07 434 FALSE FALSE 0.0680103575293528
"1257" 3 192 739 1.12041 978.208 380.287 516 362.614 104.862 286.901 73.5768 0 1 1 1 9.85656090929623e-07 434 FALSE TRUE 0.218634879290838
"1258" 3 193 696 1.07799 1168.34 377.67 664 270.858 58.9536 241.412 22.1354 0 0 1 0 9.4691893120727e-07 434 FALSE TRUE 0.10922290692205
"1259" 3 194 728 1.04732 437.172 378.626 628 243.019 17.2859 233.975 12.4641 0 1 1 0 8.2999784601377e-07 434 FALSE TRUE 0.0685493216220463
"1261" 3 196 718 1.11577 1084.66 378.209 571 238.685 15.3899 232.755 13.4204 0 1 1 0 9.94541239341415e-07 434 FALSE TRUE 0.061800732748472
"1262" 3 197 452 1.06245 136.814 380.478 525 241.307 18.3831 235.414 10.593 0 0 1 0 6.92045129246116e-07 434 FALSE TRUE 0.0658980123938669
"1263" 3 198 728 1.07836 904.234 381.007 509 323.766 65.7165 281.87 43.2688 0 1 1 1 9.78405105905904e-07 434 FALSE TRUE 0.176137610073486
"1264" 3 199 636 1.18524 357.384 384.086 601 738.186 388.966 566.583 236.335 0 1 1 1 8.92836478696466e-07 434 FALSE TRUE 0.485225457486746
"1265" 3 200 564 1.08321 1219.62 383.514 597 818.111 620.893 551.131 452.873 0 0 1 1 8.61439385159939e-07 434 FALSE TRUE 0.523779063630903
"1266" 3 201 778 1.27125 999.904 396.423 763 241.157 24.0272 230.644 12.043 0 1 1 0 9.87396787872589e-07 434 FALSE TRUE 0.0656648175422576
"1267" 3 202 491 1.14161 399.662 385.766 470 319.955 113.963 360.234 145.687 0 1 1 1 8.62145807371524e-07 434 FALSE TRUE 0.171697037792728
"1268" 3 203 599 1.0329 286.548 392.182 558 463.244 186.093 327.025 111.595 0 1 1 1 8.99187257022925e-07 434 FALSE FALSE 0.310484633149881
"1269" 3 204 373 1.08189 1311.5 391.442 473 832.966 635.299 597.287 496.914 0 0 1 1 6.07293548301171e-07 434 TRUE TRUE 0.530527600821814
"1270" 3 205 614 1.21372 730.57 398.213 523 241.759 24.853 231.537 13.7346 0 1 1 0 8.35623639592605e-07 434 FALSE FALSE 0.0665998306939664
"1271" 3 206 384 1.08781 885.247 401.026 348 314.716 92.7502 258.427 22.3747 0 1 1 1 9.69993025400795e-07 434 FALSE FALSE 0.165505447559667
"1272" 3 207 380 1.0522 109.797 401.087 482 244.737 21.2118 238.263 15.5814 0 0 1 0 6.78450284117604e-07 434 FALSE TRUE 0.0711912128517184
"1273" 3 208 480 1.18969 337.148 401.275 484 780.471 392.326 527.638 295.793 0 1 1 1 9.03581813871364e-07 434 FALSE FALSE 0.506115123975436
"1274" 3 209 693 1.06525 1091.46 404.925 655 230.298 12.2551 227.535 10.7424 0 1 1 0 9.90971596236188e-07 434 FALSE TRUE 0.0483858016896536
"1276" 3 211 675 1.1401 1137.74 411.649 461 233.577 13.4742 229.348 11.4291 0 1 1 0 9.69684686041803e-07 434 FALSE FALSE 0.0536878084969829
"1277" 3 212 627 1.017 849.346 410.3 518 413.541 154.152 307.065 74.8167 0 1 1 1 9.5149114870002e-07 434 FALSE FALSE 0.267920093444958
"1278" 3 213 734 1.01051 64.2766 410.54 609 242.409 18.7386 238.482 12.9462 0 0 1 0 5.81424238432931e-07 434 TRUE TRUE 0.0676067858576726
"1279" 3 214 487 1.13307 398.634 407.932 432 388.794 180.989 299.577 126.083 0 1 1 1 8.4846298582158e-07 434 FALSE TRUE 0.244778290274635
"1280" 3 215 457 1.08113 431.416 405.65 555 238.771 17.3988 233.834 12.388 0 1 1 0 8.06843047526604e-07 434 FALSE TRUE 0.0619358334794178
"1281" 3 216 588 1.23843 902.077 412.794 648 295.739 87.4022 249.651 26.0438 0 1 1 1 9.6932697621057e-07 434 FALSE FALSE 0.14218126366405
"1282" 3 217 529 1.0374 1047.17 412.48 567 237.427 16.2738 234.161 13.4755 0 1 1 0 9.8853101188139e-07 434 FALSE FALSE 0.0598189085714105
"1283" 3 218 681 1.02953 791.518 415.369 516 690.079 436.13 456.78 325.797 0 1 1 1 9.00387890034652e-07 434 FALSE FALSE 0.459952480995618
"1285" 3 220 766 1.20769 1201.88 421.496 727 244.447 20.9527 241.038 19.7363 0 0 1 0 8.85287162259767e-07 434 FALSE TRUE 0.0707465627428557
"1286" 3 221 646 1.13498 329.593 422.76 655 538.093 509.847 315.602 224.327 0 1 1 1 9.13570019379359e-07 434 FALSE TRUE 0.366655246222007
"1287" 3 222 677 1.28567 1151.15 427.923 702 231.299 12.5778 226.545 10.1401 0 1 1 0 9.51092992183297e-07 434 FALSE FALSE 0.0500123403069295
"1288" 3 223 618 1.21976 136.084 422.96 660 261.821 49.4179 237.854 16.0064 0 0 1 0 7.79903829802114e-07 434 FALSE TRUE 0.0964968759555268
"1289" 3 224 801 1.47568 290.28 432.614 822 716.465 306.74 467.625 253.329 0 1 1 1 9.36560149455894e-07 434 FALSE TRUE 0.474024738927099
"1290" 3 225 735 1.02559 377.618 426.23 660 511.115 211.544 344.137 130.595 0 1 1 1 8.66947062718749e-07 434 FALSE TRUE 0.347365056768196
"1292" 3 227 470 1.04249 25.3553 430.623 410 242.859 13.4286 237.326 11.1061 0 0 1 0 4.97344632049790e-07 434 TRUE TRUE 0.0683023282147498
"1293" 3 228 581 1.03821 1075.93 436.898 580 229.371 14.2381 226.043 10.1591 0 1 1 0 9.77063501788828e-07 434 FALSE FALSE 0.046873189120035
"1294" 3 229 478 1.12651 46.6192 437.916 563 242.078 17.8536 237.41 15.1573 0 0 1 0 5.70498312537666e-07 434 TRUE TRUE 0.0670943511572203
"1296" 3 231 1364 1.33828 690.998 448.6 984 399.315 240.165 285.735 123.776 0 1 1 1 7.26837860456668e-07 434 FALSE TRUE 0.254791864762034
"1297" 3 232 492 1.22602 99.1748 443.705 423 712.187 335.89 415.904 218.598 0 0 1 1 7.27839264900008e-07 434 FALSE TRUE 0.47177874683466
"1298" 3 233 720 1.21648 989.721 448.64 706 241.989 21.5456 231.7 11.2793 0 1 1 0 9.57497434093526e-07 434 FALSE FALSE 0.066956447071641
"1299" 3 234 738 1.07845 949.266 450.15 674 373.659 103.427 281.492 68.7742 0 1 1 1 9.50052389318346e-07 434 FALSE FALSE 0.229887457088573
"1300" 3 235 562 1.11483 779.185 447.881 508 707.299 222.038 432.872 176.291 0 1 1 1 8.5789565282801e-07 434 FALSE FALSE 0.469195925302252
"1301" 3 236 393 1.12227 860.069 452.88 506 498.577 167.343 363.919 108.471 0 1 1 1 9.2397700757855e-07 434 FALSE FALSE 0.338050669897705
"1302" 3 237 1013 1.03024 1051.28 463.64 775 229.232 14.3428 228.468 12.1273 0 1 1 0 9.55780985161877e-07 434 FALSE FALSE 0.0466458519129332
"1303" 3 238 517 1.04731 130.75 459.008 556 278.329 66.0954 243.965 17.9245 0 0 1 1 8.23210310195866e-07 434 FALSE TRUE 0.119427081468079
"1304" 3 239 663 1.0275 193.332 459.124 635 700.872 342.515 455.359 241.895 0 1 1 1 9.28667545684537e-07 434 FALSE FALSE 0.46577259726161
"1305" 3 240 536 1.07114 92.3209 463.332 459 266.943 58.1148 237.937 15.9147 0 0 1 0 7.31189360029434e-07 434 FALSE TRUE 0.103762683283493
"1306" 3 241 466 1.31784 1157.06 466.547 404 238.191 15.0135 230.805 12.8401 0 1 1 0 9.19382448828732e-07 434 FALSE FALSE 0.0610237448828905
"1307" 3 242 433 1.15721 823.778 472.503 473 941.326 451.582 609.335 352.313 0 1 1 1 8.84429047032098e-07 434 FALSE FALSE 0.576392170321587
"1308" 3 243 628 1.24253 290.713 474.662 664 246.657 25.5025 237.232 16.7834 0 1 1 0 9.69799494321278e-07 434 FALSE TRUE 0.0741218779178808
"1309" 3 244 437 1.14373 780.904 470.169 375 655.976 298.268 528.87 266.667 0 1 1 1 8.4314058312606e-07 434 FALSE FALSE 0.440945404337829
"1310" 3 245 591 1.19208 1172.71 477.635 539 236.378 18.2317 232.939 12.2022 0 0 1 0 8.93670553670904e-07 434 FALSE TRUE 0.0581582928069097
"1311" 3 246 694 1.37455 354.189 481.242 746 231.988 12.975 229.451 10.6428 0 1 1 0 9.09177071246988e-07 434 FALSE TRUE 0.0511278209189321
"1313" 3 248 680 1.2098 652.119 482.399 694 441.095 209.881 333.804 121.851 0 1 1 1 6.60631313039069e-07 434 FALSE TRUE 0.292110691991278
"1315" 3 250 545 1.15552 159.411 483.196 589 294.83 123.896 249.391 35.5837 0 0 1 1 8.99664159705795e-07 434 FALSE FALSE 0.141026784290721
"1316" 3 251 466 1.3042 87.1416 484.697 569 249.153 20.2435 243.307 16.6601 0 0 1 0 7.25453287828099e-07 434 TRUE FALSE 0.077897822103497
"1318" 3 253 349 1.12046 861.39 485.556 448 408.616 114.101 362.854 88.4849 0 1 1 1 8.96420640408428e-07 434 FALSE FALSE 0.263426960499195
"1319" 3 254 536 1.28628 1110.26 493.599 529 230.372 13.2496 228.08 12.0204 0 1 1 0 9.26378062613587e-07 434 FALSE FALSE 0.0485062870804827
"1321" 3 256 705 1.05705 1265.28 499.391 543 785.978 453.063 469.803 266.613 0 0 1 1 6.77751583434646e-07 434 TRUE TRUE 0.508752021205352
"1322" 3 257 577 1.03994 192.003 501.925 569 243.951 13.7426 237.43 10.7285 0 1 1 0 9.56140985597568e-07 434 FALSE FALSE 0.0699848336428625
"1323" 3 258 450 1.09795 1189.23 502.64 402 285.07 128.782 241.553 14.0123 0 0 1 1 8.44548835780704e-07 434 FALSE TRUE 0.128401815334115
"1324" 3 259 538 1.37865 256.258 500.799 658 870.653 473.594 569.043 290.236 0 1 1 1 9.97764872376865e-07 434 FALSE FALSE 0.547122803066434
"1325" 3 260 887 1.04295 711.101 504.72 739 236.949 13.5981 233.171 11.8896 0 1 1 0 7.37993743720929e-07 434 FALSE TRUE 0.0590631241549369
"1326" 3 261 350 1.29026 1170.92 505.646 523 244.826 14.9486 242.211 14.4702 0 1 1 0 8.68797286371002e-07 434 FALSE TRUE 0.0713275687793058
"1327" 3 262 512 1.07774 72.2891 506.402 564 583.704 370.088 392.594 196.835 0 0 1 1 6.74009225597146e-07 434 TRUE FALSE 0.397168421698165
"1328" 3 263 596 1.14865 867.669 510.909 520 289.681 105.348 244.987 55.4275 0 1 1 1 8.78697347854257e-07 434 FALSE FALSE 0.134419332008907
"1329" 3 264 543 1.13354 219.503 513.562 603 725.106 451.402 471.878 279.787 0 1 1 1 9.86145703712353e-07 434 FALSE FALSE 0.478520733389543
"1330" 3 265 748 1.07804 933.779 515.869 686 248.21 22.8437 240.163 15.6168 0 1 1 0 8.87010892071447e-07 434 FALSE FALSE 0.0764757181712396
"1332" 3 267 441 1.1522 133.075 517.542 469 249.561 18.2886 238.603 12.6918 0 0 1 0 8.41835040753092e-07 434 FALSE FALSE 0.078511444635098
"1333" 3 268 621 1.06844 1286.29 517.509 461 753.367 398.47 504.422 263.972 0 0 1 1 5.99304283655995e-07 434 TRUE TRUE 0.492859758600272
"1334" 3 269 791 1.42694 300.183 523.717 779 470.054 188.35 382.645 142.677 0 1 1 1 9.93885973515045e-07 434 FALSE TRUE 0.315957653747222
"1335" 3 270 818 1.04816 659.406 526.18 704 240.903 18.8486 235.043 15.1154 0 1 1 0 6.81906753771439e-07 434 FALSE TRUE 0.0652696099688006
"1336" 3 271 657 1.042 1219.69 522.365 600 1164.49 854.981 647.42 568.331 0 0 1 1 7.65254468558913e-07 434 FALSE TRUE 0.656178795172233
"1337" 3 272 513 1.29905 107.326 524.388 589 563.129 300.307 447.271 232.228 0 0 1 1 7.65809365642813e-07 434 FALSE FALSE 0.383710473181368
"1338" 3 273 428 1.0242 157.32 525.054 470 295.098 125.629 250.4 19.7715 0 0 1 1 8.9059856103013e-07 434 FALSE FALSE 0.141367528443684
"1339" 3 274 508 1.13018 350.577 526.264 581 240.234 22.1691 232.081 11.7752 0 1 1 0 9.4572802894639e-07 434 FALSE TRUE 0.064226691784651
"1340" 3 275 512 1.26094 844.527 527.701 602 257.718 56.9649 239.766 16.2488 0 1 1 0 8.59194340539533e-07 434 FALSE FALSE 0.0905732859731077
"1341" 3 276 778 1.11876 1301.54 535.551 684 1071.08 504.775 648.168 280.085 0 0 1 1 5.33424661793702e-07 434 TRUE TRUE 0.624820631095787
"1342" 3 277 539 1.03183 1252.81 535.143 572 1077.77 620.277 900.18 620.599 0 0 1 1 6.71127982705583e-07 434 TRUE TRUE 0.627155776984054
"1344" 3 279 949 1.07604 1032.84 540.622 610 236.87 18.8406 232.025 13.8561 0 1 1 0 8.76176614734539e-07 434 FALSE FALSE 0.0589380673808515
"1345" 3 280 637 1.10599 1100.93 540.816 651 441.896 173.687 314.421 95.5874 0 1 1 1 8.74563646294906e-07 434 FALSE FALSE 0.292791099278529
"1346" 3 281 448 1.29534 178.592 538.266 433 690.564 403.008 680.391 390.798 0 1 1 1 9.2227908184314e-07 434 FALSE FALSE 0.460215964213783
"1347" 3 282 629 1.01376 255.332 541.687 613 475.21 205.122 338.307 109.549 0 1 1 1 1.00398516340176e-06 434 FALSE FALSE 0.320048910127901
"1348" 3 283 788 1.04868 744.484 541.6 690 582.533 254.518 403.792 180.791 0 1 1 1 7.79992111554616e-07 434 FALSE FALSE 0.396415304052331
"1349" 3 284 579 1.19659 81.7737 543.549 497 274.706 70.7317 241.563 16.9242 0 0 1 1 6.62528619709548e-07 434 TRUE TRUE 0.114513314825834
"1350" 3 285 859 1.1059 904.312 543.86 739 744.567 343.757 414.487 215.96 0 1 1 1 8.61274670352735e-07 434 FALSE TRUE 0.488453321368815
"1351" 3 286 419 1.09087 1148.52 542.186 514 287.57 60.5445 259.076 20.5083 0 1 1 1 8.45893292411845e-07 434 FALSE FALSE 0.131676380856992
"1352" 3 287 515 1.18011 1196.34 541.381 544 750.395 270.004 524.491 240.143 0 0 1 1 7.84513257430035e-07 434 FALSE TRUE 0.491377367282739
"1353" 3 288 727 1.21231 817.823 553.226 561 816.116 541.411 490.231 341.822 0 1 1 1 8.35907210648074e-07 434 FALSE TRUE 0.522863426633777
"1354" 3 289 438 1.15059 195.651 550.861 409 989.863 443.454 497.167 231.266 0 1 1 1 9.37943366316622e-07 434 FALSE TRUE 0.595247417007273
"1355" 3 290 451 1.16476 216.12 555.663 551 727.149 360.682 477.195 243.228 0 1 1 1 9.62586948654278e-07 434 FALSE TRUE 0.47957589351498
"1356" 3 291 751 1.0716 363.664 557.453 602 354.734 85.3509 274.181 53.2616 0 1 1 1 9.53012256668545e-07 434 FALSE TRUE 0.210395274277041
"1357" 3 292 662 1.04656 602.242 554.213 638 1231.41 467.462 622.615 406.761 0 1 1 1 6.71942943337744e-07 434 FALSE TRUE 0.677134043820593
"1358" 3 293 463 1.08223 145.832 551.082 493 351.736 114.117 270.199 47.1781 0 0 1 1 8.35398273774939e-07 434 FALSE TRUE 0.207212300144464
"1359" 3 294 822 1.2668 451.336 564.651 674 256.991 60.7919 236.178 24.8174 0 1 1 0 8.2420822537986e-07 434 FALSE TRUE 0.0895138723932364
"1360" 3 295 703 1.28462 972.748 561.411 605 475.817 269.761 400.6 278.723 0 1 1 1 8.49086691716393e-07 434 FALSE TRUE 0.320527637766208
"1361" 3 296 658 1.25587 424.293 565.828 678 283.32 55.3885 256.495 31.8979 0 1 1 1 8.69755160986999e-07 434 FALSE TRUE 0.126092487497646
"1362" 3 297 851 1.15804 490.035 568.918 621 269.795 81.178 252.552 67.2774 0 1 1 0 7.69447784497052e-07 434 FALSE TRUE 0.107748192915622
"1363" 3 298 490 1.09892 90.9469 564.99 515 245.996 18.7767 235.504 14.5702 0 0 1 0 6.52164013018115e-07 434 FALSE TRUE 0.0731155183350271
"1364" 3 299 973 1.41115 123.228 574.567 884 261.092 41.1789 249.313 25.3412 0 0 1 0 7.29180603477555e-07 434 FALSE TRUE 0.0954512148147053
"1365" 3 300 611 1.06434 1203.82 567.265 617 548.95 175.93 390.404 173.287 0 0 1 1 7.26888750490048e-07 434 FALSE TRUE 0.37414676984885
"1367" 3 302 447 1.15261 1031.7 564.345 485 237.299 17.6991 235.562 16.9788 0 1 1 0 8.4943599730257e-07 434 FALSE TRUE 0.0596166720622315
"1368" 3 303 536 1.09355 1293.36 567.354 594 727.865 432.288 526.772 328.911 0 0 1 1 5.10638475398758e-07 434 TRUE TRUE 0.479944988788114
"1369" 3 304 643 1.00405 788.409 570.67 588 1025.88 429.831 550.173 353.506 0 1 1 1 8.16485056929785e-07 434 FALSE TRUE 0.608650700322401
"1370" 3 305 571 1.06437 1257.77 574.928 594 607.867 205.927 419.413 177.145 0 0 1 1 5.92646426479722e-07 434 TRUE TRUE 0.412380307839585
"1372" 3 307 533 1.0855 1113.26 576.218 585 528.609 225.26 378.189 208.666 0 1 1 1 8.1846539314179e-07 434 FALSE FALSE 0.359986372745433
"1374" 3 309 460 1.22891 275.817 577.57 583 448.173 185.956 365.946 149.844 0 1 1 1 9.94843348012739e-07 434 FALSE TRUE 0.298080765286467
"1375" 3 310 622 1.09523 1010.5 580.395 527 444.571 174.021 360.461 120.007 0 1 1 1 8.31895641746453e-07 434 FALSE TRUE 0.295054467060829
"1376" 3 311 770 1.07319 894.012 581.109 550 242.529 25.5365 234.081 11.5893 0 1 1 0 8.38361258193867e-07 434 FALSE TRUE 0.067792389987781
"1377" 3 312 222 1.11673 988.495 578.036 384 1011.96 846.845 865.405 709.406 0 1 1 1 8.34303443559925e-07 434 FALSE TRUE 0.603527179500084
"1378" 3 313 453 1.2606 326.885 577.28 565 1019.39 762.167 723.278 660.54 0 1 1 1 9.91950917341015e-07 434 FALSE TRUE 0.606270639232592
"1379" 3 314 448 1.20862 382.136 582.953 485 1059.25 678.5 687.487 473.499 0 1 1 1 9.4367509285341e-07 434 FALSE TRUE 0.620655440073349
"1380" 3 315 500 1.03371 1153.33 586.454 536 234.25 19.7915 231.108 12.1981 0 1 1 0 7.65851620783577e-07 434 FALSE FALSE 0.0547668115636336
"1381" 3 316 739 1.04348 507.587 589.832 674 687.427 271.964 486.901 223.128 0 1 1 1 7.68525107970045e-07 434 FALSE TRUE 0.458508461172287
"1382" 3 317 489 1.09241 196.395 587.532 411 797.706 613.471 722.321 505.109 0 1 1 1 8.83150068884517e-07 434 FALSE TRUE 0.514306661824552
"1383" 3 318 568 1.19676 1064.9 592.609 628 243.709 28.162 236.137 14.8547 0 1 1 0 8.12610827678246e-07 434 FALSE TRUE 0.0696126212187374
"1384" 3 319 719 1.14932 1189.63 594.405 690 289.558 69.4565 253.705 33.0926 0 0 1 1 6.98083159416328e-07 434 FALSE TRUE 0.134260059830166
"1385" 3 320 260 1.09948 604.188 591.535 403 1005.83 625.704 908.573 520.329 0 1 1 1 7.0445104174915e-07 434 FALSE TRUE 0.601248525194909
"1386" 3 321 660 1.06228 766.153 594.4 620 413.9 157.007 308.286 93.2142 0 1 1 1 8.0301292502618e-07 434 FALSE TRUE 0.268245517788457
"1387" 3 322 541 1.01439 354.218 595.386 533 267.966 76.7983 242.878 15.2829 0 1 1 0 9.73500317504546e-07 434 FALSE TRUE 0.105197144650222
"1389" 3 324 603 1.2217 673.501 600.861 464 270.886 80.7472 260.818 40.3373 0 1 1 0 7.35181901005052e-07 434 FALSE TRUE 0.109261673415525
"1391" 3 326 410 1.17129 210.554 602.446 538 722.898 505.268 525.749 321.85 0 1 1 1 8.8139835754438e-07 434 FALSE TRUE 0.477377006735685
"1392" 3 327 723 1.22431 869.346 606.254 666 507.929 205.198 443.47 150.045 0 1 1 1 8.3160206194109e-07 434 FALSE TRUE 0.345020035162813
"1393" 3 328 649 1.12738 652.435 607.834 556 630.464 349.298 417.653 189.817 0 1 1 1 7.25301614521521e-07 434 FALSE TRUE 0.426068776011984
"1394" 3 329 526 1.14677 797.473 605.876 557 262.402 57.9339 240.006 20.3331 0 1 1 0 8.20109647836531e-07 434 FALSE TRUE 0.0973281664927423
"1395" 3 330 543 1.09926 386.125 612.11 550 280.18 101.017 237.812 15.8165 0 1 1 1 9.43744270154663e-07 434 FALSE FALSE 0.121912905779169
"1396" 3 331 482 1.26749 821.695 612.666 582 262.06 50.7257 251.614 33.1921 0 1 1 0 8.27867396461285e-07 434 FALSE TRUE 0.0968390585235916
"1397" 3 332 819 1.04028 623.392 615.939 692 249.019 41.8205 230.938 11.6067 0 1 1 0 7.1918966825097e-07 434 FALSE TRUE 0.0776960699900814
"1398" 3 333 668 1.17285 562.016 622.787 554 313.747 235.783 415.47 371.105 0 1 1 1 7.35992136983043e-07 434 FALSE TRUE 0.164348970545969
"1399" 3 334 549 1.21726 1167.1 623.583 624 476.796 236.474 376.71 168.311 0 0 1 1 6.73022314719271e-07 434 FALSE TRUE 0.321298468352372
"1400" 3 335 596 1.12931 354.086 624.263 572 246.759 12.6475 239.015 11.8902 0 1 1 0 9.60085828334303e-07 434 FALSE FALSE 0.0742769306944991
"1401" 3 336 493 1.15209 413.385 627.556 478 539.408 308.25 432.456 229.408 0 1 1 1 9.10461302494594e-07 434 FALSE FALSE 0.367570625094983
"1402" 3 337 246 1.07741 584.687 620.102 398 1127.1 679.016 917.85 533.977 0 1 1 1 7.239735386554e-07 434 FALSE TRUE 0.643939689393787
"1403" 3 338 588 1.19236 480.745 622.847 506 743.138 330.088 490.58 214.898 0 1 1 1 8.22434563848645e-07 434 FALSE TRUE 0.487732864248564
"1404" 3 339 531 1.15916 303.51 631.179 393 240.453 12.6107 234.582 10.7118 0 1 1 0 9.49746169524636e-07 434 FALSE FALSE 0.0645684149071142
"1406" 3 341 536 1.08521 1219.58 631.222 580 433.167 225.025 315.674 126.94 0 0 1 1 5.58362408407716e-07 434 FALSE TRUE 0.285308849947155
"1407" 3 342 926 1.3165 455.3 638.337 656 466.845 222.658 350.563 124.148 0 1 1 1 8.56002610562902e-07 434 FALSE TRUE 0.313388611547759
"1408" 3 343 441 1.31898 287.478 639.279 438 251.911 28.7228 245.39 23.2544 0 1 1 0 9.2526258084063e-07 434 FALSE FALSE 0.0820263768214072
"1410" 3 345 631 1.02833 331.704 644.26 519 304.154 114.056 361.857 127.407 0 1 1 1 9.41616895559254e-07 434 FALSE FALSE 0.152703339123687
"1411" 3 346 470 1.22812 376.013 646.055 512 245.734 17.6635 240.172 16.9853 0 1 1 0 9.29280522158173e-07 434 FALSE FALSE 0.0727158799221855
"1412" 3 347 779 1.09581 810.279 646.814 705 243.118 17.3233 232.212 13.7388 0 1 1 0 8.26617746704064e-07 434 FALSE TRUE 0.0687020673674212
"1413" 3 348 631 1.10335 272.393 654.732 510 370.851 104.935 290.884 61.0032 0 1 1 1 8.78991311415733e-07 434 FALSE FALSE 0.227058533444947
"1414" 3 349 539 1.09905 1049.93 652.076 505 227.552 13.0114 228.781 11.6912 0 1 1 0 7.53895863310796e-07 434 FALSE TRUE 0.0438872250891687
"1415" 3 350 458 1.15482 246.93 654.566 562 259.322 21.9725 250.155 14.5377 0 1 1 0 8.40410467125764e-07 434 FALSE TRUE 0.0929001671818215
"1416" 3 351 765 1.06845 472.787 659.732 565 587.248 237.739 370.529 151.767 0 1 1 1 8.23300552285628e-07 434 FALSE TRUE 0.399438540285848
"1417" 3 352 572 1.08726 348.706 663.804 550 689.785 402.763 475.091 266.203 0 1 1 1 9.13515280992871e-07 434 FALSE FALSE 0.459792671106259
"1418" 3 353 654 1.11345 722.642 663.601 526 629.219 253.648 396.786 168.131 0 1 1 1 7.78297927224532e-07 434 FALSE TRUE 0.425327464366648
"1419" 3 354 780 1.19104 850.309 664.535 724 400.104 149.611 336.494 106.04 0 1 1 1 8.34377864525594e-07 434 FALSE TRUE 0.255532143500659
"1420" 3 355 500 1.12106 1078.49 663.73 576 238.559 17.172 235.764 15.059 0 1 1 0 7.18703112301982e-07 434 FALSE TRUE 0.0616027065381988
"1421" 3 356 784 1.07716 759.066 673.608 708 745.571 348.993 447.423 256.907 0 1 1 1 8.05627283399713e-07 434 FALSE TRUE 0.48895868023188
"1422" 3 357 223 1.12483 1178.84 662.955 386 366.627 140.784 326.395 90.2053 0 0 1 1 5.71115518702658e-07 434 FALSE TRUE 0.222762455150921
"1423" 3 358 726 1.23744 701.245 677.906 717 278.025 97.0469 240.059 17.9423 0 1 1 1 7.60809435068919e-07 434 FALSE TRUE 0.119017240838414
"1424" 3 359 752 1.18505 490.404 680.395 541 814.732 370.963 470.156 245.835 0 1 1 1 7.8736835943824e-07 434 FALSE TRUE 0.522226901866006
"1425" 3 360 429 1.04351 805.737 678.62 387 249.346 17.9276 240.394 17.0452 0 1 1 0 8.30228026509165e-07 434 FALSE TRUE 0.0781882147651533
"1426" 3 361 668 1.1156 301.651 684.823 658 268.629 66.0832 235.479 15.2078 0 1 1 0 8.54428042655381e-07 434 FALSE TRUE 0.106123888528481
"1427" 3 362 753 1.15308 391.098 692.667 649 625.501 384.968 416.036 260.229 0 1 1 1 8.60975019720416e-07 434 FALSE TRUE 0.42310488932036
"1428" 3 363 843 1.07027 359.095 693.501 716 303.619 140.91 245.569 53.4175 0 1 1 1 8.6646358579446e-07 434 FALSE TRUE 0.152043094171686
"1429" 3 364 408 1.28751 261.02 689.4 557 298.741 61.6305 304.596 64.0622 0 1 1 1 7.9369434190752e-07 434 FALSE TRUE 0.145968912690400
"1430" 3 365 1847 1.20891 1111.42 700.737 1124 245.423 18.6878 237.205 12.7384 0 1 1 0 6.35820560660117e-07 434 FALSE TRUE 0.072240946528251
"1431" 3 366 760 1.12598 499.437 702.014 577 929.208 402.167 507.959 281.262 0 1 1 1 7.59269501575484e-07 434 FALSE TRUE 0.571532978815533
"1432" 3 367 495 1.16609 800.055 698.887 471 279.51 54.1101 264.451 27.5189 0 1 1 1 8.31569565691057e-07 434 FALSE TRUE 0.121015022134379
"1433" 3 368 786 1.08605 948.85 703.417 554 716.924 327.508 454.85 260.894 0 1 1 1 8.12547887833015e-07 434 FALSE TRUE 0.474264921355308
"1434" 3 369 492 1.04458 412.063 711.636 555 490.079 310.649 314.134 156.119 0 1 1 1 8.23143835553268e-07 434 FALSE TRUE 0.331603415390455
"1435" 3 370 718 1.13839 821.373 715.173 684 488.839 212.922 345.045 110.966 0 1 1 1 8.42017933942579e-07 434 FALSE TRUE 0.330653317833621
"1436" 3 371 407 1.13957 192.14 708.887 466 239.8 21.3145 242.963 15.9819 0 0 1 0 6.21064332387875e-07 434 FALSE TRUE 0.0635485657047513
"1437" 3 372 686 1.07612 970.993 719.38 655 248.979 22.6565 236.259 12.4476 0 1 1 0 8.00851617561528e-07 434 FALSE TRUE 0.0776358244375536
"1438" 3 373 802 1.29095 227.865 717.335 661 1155.63 791.918 1565.41 957.109 0 1 1 1 6.87634728618778e-07 434 FALSE TRUE 0.653314498599845
"1439" 3 374 998 1.08674 514.854 726.703 787 346.205 295.394 239.046 37.8195 0 1 1 1 7.2560844028371e-07 434 FALSE TRUE 0.201268192893583
"1440" 3 375 362 1.09742 1040.36 725.685 399 792.544 348.911 543.718 312.679 0 1 1 1 7.29445909276652e-07 434 FALSE TRUE 0.511871954740301
"1441" 3 376 749 1.22468 998.246 740.597 729 646.089 343.969 399.371 161.513 0 1 1 1 7.76725813572786e-07 434 FALSE TRUE 0.435249891772386
"1442" 3 377 270 1.08664 209.83 732.5 419 1073.56 876.276 1157.4 650.633 0 0 1 1 6.34656090832665e-07 434 FALSE TRUE 0.62568797248386
"1443" 3 378 710 1.1261 754.677 740.799 636 292.865 104.135 258.166 51.6541 0 1 1 1 7.99409072127003e-07 434 FALSE TRUE 0.138518915705016
"1444" 3 379 513 1.0986 789.119 739.039 560 698.227 256.661 513.411 196.822 0 1 1 1 8.26521326177029e-07 434 FALSE TRUE 0.46435461647693
"1445" 3 380 456 1.05313 1078.57 744.103 535 526.864 215.002 400.575 176.369 0 1 1 1 6.59982953063521e-07 434 FALSE TRUE 0.358746316748427
"1446" 3 381 587 1.04858 934.419 747.46 452 238.055 18.8515 232.988 15.934 0 1 1 0 8.27591343062723e-07 434 FALSE FALSE 0.0608095543964119
"1447" 3 382 498 1.13783 1044.06 750.522 547 654.289 281.89 462.149 239.886 0 1 1 1 7.14370351163715e-07 434 FALSE FALSE 0.439979689775253
"1448" 3 383 763 1.10681 960.488 757.848 704 240.759 19.5473 235.299 16.4043 0 1 1 0 8.08912315004961e-07 434 FALSE FALSE 0.0650453701579181
"1449" 3 384 486 1.20325 176.383 755.072 579 259.465 53.7479 246.547 33.6937 0 0 1 0 5.54993252883555e-07 434 FALSE TRUE 0.093106914346212
"1450" 3 385 778 1.00703 1125.16 761.491 678 607.513 292.286 369.911 187.325 0 0 1 1 5.4864588549545e-07 434 FALSE TRUE 0.412161841874828
"1451" 3 386 662 1.19132 1022.02 771.683 672 924.42 464.816 553.782 380.542 0 1 1 1 7.34758325121285e-07 434 FALSE FALSE 0.569595552810899
"1452" 3 387 812 1.04002 874.569 771.623 672 517.304 237.852 338.094 126.537 0 1 1 1 8.42270876723973e-07 434 FALSE FALSE 0.351878918296159
"1453" 3 388 351 1.23786 765.459 767.174 352 549.349 250.607 470.661 197.937 0 1 1 1 7.99136385954445e-07 434 FALSE TRUE 0.374419256307530
"1454" 3 389 567 1.12462 792.877 772.125 609 467.883 172.662 342.196 138.783 0 1 1 1 8.17460684354316e-07 434 FALSE TRUE 0.314221534592199
"1455" 3 390 355 1.11906 733.913 772.527 399 621.546 319.688 538.637 236.383 0 1 1 1 7.66517764299384e-07 434 FALSE TRUE 0.420726090469058
"1456" 3 391 971 1.06201 517.385 781.549 778 229.627 12.298 226.526 10.035 0 1 1 0 6.8948992763311e-07 434 FALSE TRUE 0.0472915218216371
"1457" 3 392 732 1.07031 840.343 777.617 668 675.609 403.211 396.616 242.3 0 1 1 1 8.35908444672672e-07 434 FALSE FALSE 0.452005066058351
"1458" 3 393 639 1.16074 406.87 781.956 439 442.109 322.302 314.156 109.475 0 1 1 1 7.52070160084174e-07 434 FALSE TRUE 0.292971823968552
"1459" 3 394 718 1.02116 614.876 788.116 641 281.282 53.6422 249.383 26.1302 0 1 1 1 6.65896481902909e-07 434 FALSE TRUE 0.123385063638845
"1460" 3 395 496 1.11251 432.867 792.073 570 777.628 414.186 581.438 248.178 0 1 1 1 7.35192737480129e-07 434 FALSE TRUE 0.504746529158481
"1461" 3 396 526 1.17625 767.903 789.971 596 553.935 281.077 387.842 185.571 0 1 1 1 7.85767005333464e-07 434 FALSE TRUE 0.377537010197382
"1462" 3 397 748 1.0759 910.184 799.769 681 255.386 56.1213 234.733 16.172 0 1 1 0 8.1298575405882e-07 434 FALSE FALSE 0.0871643508647649
"1463" 3 398 526 1.19996 728.498 796.553 605 397.762 214.959 340.726 144.702 0 1 1 1 7.43802383361549e-07 434 FALSE TRUE 0.253330480837171
"1464" 3 399 454 1.05777 1137.19 800.075 524 818.076 567.742 551.399 400.066 0 0 1 1 4.74620178106182e-07 434 FALSE TRUE 0.523763019074852
"1466" 3 401 606 1.17069 1060.22 810.922 485 476.204 160.254 351.495 122.006 0 1 1 1 6.27900185232189e-07 434 FALSE FALSE 0.320832537509516
"1467" 3 402 684 1.07702 593.68 817.357 652 243.505 18.766 235.266 13.9809 0 1 1 0 6.44328092208593e-07 434 FALSE TRUE 0.0692985681570071
"1468" 3 403 845 1.01913 854.488 818.815 707 370.827 226.749 279.775 123.913 0 1 1 1 7.96899798682949e-07 434 FALSE TRUE 0.227034262401761
"1469" 3 404 633 1.17175 353.509 820.833 535 554.163 211.099 382.627 128.253 0 1 1 1 7.39334980899135e-07 434 FALSE TRUE 0.377691339815025
"1470" 3 405 652 1.03744 642.5 815.601 620 262.565 48.327 242.373 18.6843 0 1 1 0 6.57614582808583e-07 434 FALSE TRUE 0.0975610550832377
"1471" 3 406 635 1.40871 1086.13 820.321 688 292.077 68.143 257.087 23.0258 0 0 1 1 5.6097816347346e-07 434 FALSE TRUE 0.137508485610713
"1472" 3 407 454 1.25782 1113.39 823.742 574 955.99 605.422 830.537 587.061 0 0 1 1 4.94977569515481e-07 434 FALSE TRUE 0.582189313524937
"1473" 3 408 744 1.07953 948.097 827.237 556 249.124 29.5403 237.317 17.1896 0 1 1 0 7.51334315380851e-07 434 FALSE TRUE 0.0778541685345748
"1474" 3 409 506 1.0356 438.381 824.377 482 268.936 49.8313 244.275 18.1956 0 1 1 0 7.12503769944184e-07 434 FALSE TRUE 0.106552239775982
"1475" 3 410 642 1.07159 247.537 830.522 540 339.92 222.133 279.243 113.379 0 0 1 1 7.0005983718642e-07 434 FALSE TRUE 0.194397401171843
"1477" 3 412 630 1.20776 1043.6 833.829 658 849.429 488.915 478.549 318.395 0 1 1 1 6.17523106286934e-07 434 FALSE TRUE 0.537867455642927
"1478" 3 413 538 1.02005 672.669 830.08 569 241.492 17.2987 233.879 14.0591 0 1 1 0 6.60998353979028e-07 434 FALSE TRUE 0.0661854198203131
"1479" 3 414 684 1.18961 763.614 834.044 551 323.278 97.6031 311.209 57.0092 0 1 1 1 7.30490286813437e-07 434 FALSE TRUE 0.175571919830537
"1480" 3 415 462 1.08184 337.361 842.595 543 610.871 173.834 420.024 168.693 0 1 1 1 7.29662617361425e-07 434 FALSE TRUE 0.414229078555449
"1481" 3 416 687 1.10466 893.103 839.495 662 300.069 87.531 254.013 33.5092 0 1 1 1 7.5862492037673e-07 434 FALSE TRUE 0.147632334306328
"1482" 3 417 647 1.12785 791.615 841.799 460 633.154 247.16 392.787 172.383 0 1 1 1 7.38223430075612e-07 434 FALSE TRUE 0.427665499560905
"1483" 3 418 513 1.02147 197.17 842.292 472 255.691 56.7021 238.797 13.9609 0 0 1 0 6.59834705227402e-07 434 FALSE TRUE 0.0876119674318516
"1484" 3 419 675 1.23213 440.987 853.775 663 689.519 375.451 438.913 228.799 0 1 1 1 6.83394977054737e-07 434 FALSE TRUE 0.45964802250299
"1485" 3 420 688 1.13124 935.988 852.952 571 370.587 104.436 311.754 79.3637 0 1 1 1 7.07633725891139e-07 434 FALSE TRUE 0.226791465538057
"1486" 3 421 667 1.15077 225.001 859.501 450 1246.56 919.719 882.658 520.964 0 0 1 1 6.97077625070128e-07 434 FALSE TRUE 0.681719838415194
"1487" 3 422 519 1.10029 370.096 857.408 577 615.224 304.215 398.306 199.694 0 1 1 1 7.10952872244709e-07 434 FALSE TRUE 0.416892003761887
"1488" 3 423 709 1.19638 1018.16 863.214 527 325.518 240.308 277.049 90.0264 0 1 1 1 5.9159884342557e-07 434 FALSE TRUE 0.178161528726951
"1489" 3 424 701 1.10005 968.367 861.234 583 270.48 115.92 236.221 20.5862 0 1 1 0 6.59370572224713e-07 434 FALSE TRUE 0.108699166668125
"1490" 3 425 651 1.13935 245.619 866.19 658 574.116 498.957 336.341 209.019 0 0 1 1 7.08064336013537e-07 434 FALSE TRUE 0.3909570216089
"1491" 3 426 574 1.10525 412.061 866.174 614 947.697 614.162 581.12 405.673 0 1 1 1 6.83072138798076e-07 434 FALSE TRUE 0.578921844595368
"1492" 3 427 603 1.05748 182.905 865.551 392 256.837 26.7464 244.622 17.4703 0 0 1 0 6.62012935191979e-07 434 FALSE TRUE 0.08928907277706
"1493" 3 428 611 1.20124 782.717 861.687 648 569.955 207.272 400.912 169.04 0 1 1 1 6.96145980516958e-07 434 FALSE TRUE 0.388229053734335
"1494" 3 429 730 1.0853 512.2 872.781 552 245.962 19.1787 234.429 11.6743 0 1 1 0 6.11696545995055e-07 434 FALSE FALSE 0.0730636809018453
"1495" 3 430 678 1.05143 1042.06 874.338 652 971.115 466.008 558.147 258.802 0 0 1 1 5.2426567388926e-07 434 FALSE TRUE 0.588076279435253
"1496" 3 431 751 1.11022 160.222 875.55 520 256.781 27.0785 244.786 22.5642 0 0 1 0 6.40603254709482e-07 434 FALSE TRUE 0.0892072940414805
"1497" 3 432 750 1.07303 608.453 874.552 680 690.912 360.958 504.085 237.377 0 1 1 1 5.75799685800333e-07 434 FALSE TRUE 0.460404906213187
"1498" 3 433 778 1.20864 551.326 890.816 729 399.277 204.775 298.072 98.4095 0 1 1 1 5.58096815572098e-07 434 FALSE TRUE 0.254756174376462
"1499" 3 434 507 1.0562 202.101 886.702 564 350.335 247.89 254.359 39.9951 0 0 1 1 6.86422185194749e-07 434 FALSE TRUE 0.205715546667869
"1500" 3 435 563 1.2306 981.577 889.337 417 1003.85 799.483 719.849 527.723 0 1 1 1 5.6748815460086e-07 434 FALSE TRUE 0.600509548030197
"1501" 3 436 529 1.12836 329.771 887.095 384 632.958 240.112 365.008 173.17 0 0 1 1 6.86533642888182e-07 434 FALSE TRUE 0.427549387710034
"1502" 3 437 525 1.33909 484.396 891.876 565 245.565 17.0996 239.215 14.4966 0 1 1 0 5.9308619576661e-07 434 FALSE TRUE 0.072457871763309
"1503" 3 438 456 1.28924 149.572 894.026 502 413.659 163.346 369.14 132.155 0 0 1 1 6.35591574361514e-07 434 FALSE TRUE 0.268027088592660
"1504" 3 439 684 1.13262 1089.5 895.953 665 248.084 30.9248 233.807 16.5693 0 0 1 0 3.84895583256412e-07 434 FALSE TRUE 0.0762852930995473
"1505" 3 440 520 1.13921 362.177 893.298 444 529.775 265.035 332.652 139.867 0 1 1 1 6.6116583484871e-07 434 FALSE TRUE 0.360812692353439
"1506" 3 441 511 1.05961 107.532 896.049 406 242.823 22.7059 241.689 20.3874 0 0 1 0 5.68531485958522e-07 434 FALSE TRUE 0.0682467322729767
"1507" 3 442 518 1.35349 522.01 899.861 519 240.185 17.0458 236.38 15.1162 0 1 1 0 5.53606117943042e-07 434 FALSE TRUE 0.0641501905393501
"1508" 3 443 473 1.48542 444.953 894.905 584 292 65.0934 254.055 26.5134 0 1 1 1 6.1137904644534e-07 434 FALSE TRUE 0.137409604526206
"1509" 3 444 558 1.29879 888.011 900.796 649 234.596 18.0669 234.789 13.309 0 1 1 0 6.1187562539054e-07 434 FALSE TRUE 0.0553203382460198
"1510" 3 445 370 0.928015 11.0378 902.519 420 1078.76 575.285 1168.82 530.886 0 0 1 1 3.58887863119219e-07 434 TRUE TRUE 0.627500104967477
"1511" 3 446 735 1.277 89.415 909.833 728 255.004 30.9763 244.148 17.9552 0 0 1 0 5.3853380580764e-07 434 FALSE TRUE 0.0866029748082976
"1512" 3 447 498 1.08127 223.749 909.781 563 340.993 176.305 256.984 45.0553 0 0 1 1 6.79678170334173e-07 434 FALSE TRUE 0.195579356475463
"1513" 3 448 848 1.21818 337.803 908.803 780 276.204 73.7457 241.863 22.9531 0 0 1 1 6.42179393540891e-07 434 FALSE TRUE 0.116552820069056
"1514" 3 449 769 1.04177 394.938 910.044 688 757.594 273.994 494.941 190.536 0 1 1 1 6.05750091427739e-07 434 FALSE TRUE 0.494958083451504
"1516" 3 451 755 1.02611 463.158 913.989 677 467.942 187.637 326.74 92.5213 0 1 1 1 5.53470247225943e-07 434 FALSE TRUE 0.314268822485607
"1517" 3 452 764 1.37385 799.404 914.767 601 222.557 10.6479 221.962 9.61867 0 1 1 0 5.83808125857994e-07 434 FALSE TRUE 0.0355632988596184
"1518" 3 453 443 1.16817 179.237 918.239 397 461.267 200.306 326.691 144.645 0 0 1 1 6.56154640310943e-07 434 FALSE TRUE 0.308880694153134
"1519" 3 454 637 1.32573 512.014 922.414 700 233.261 14.0289 230.002 11.8462 0 1 1 0 5.03614126290011e-07 434 FALSE TRUE 0.0531801010340857
"1520" 3 455 584 1.03288 145.228 920.457 537 830.408 347.616 530.435 284.286 0 0 1 1 6.26090706111177e-07 434 FALSE TRUE 0.529374138077498
"1521" 3 456 326 1.09132 56.1288 915.715 296 627.098 388.858 877.141 394.622 0 0 1 1 4.67798419965123e-07 434 TRUE TRUE 0.424061170676809
"1522" 3 457 603 1.12174 822.811 923.433 627 225.812 11.7695 221.821 9.71305 0 1 1 0 5.65534573491383e-07 434 FALSE TRUE 0.0410085215125052
"1525" 3 460 620 1.0856 177.121 943.192 618 287.453 59.031 262.627 43.8937 0 0 1 1 6.2242662259161e-07 434 FALSE TRUE 0.131523767252536
"1527" 3 462 782 1.01777 132.917 949.719 613 363.029 261.446 260.907 45.9239 0 0 1 1 5.77324156867683e-07 434 TRUE FALSE 0.219063840214728
"1528" 3 463 1019 1.05191 827.675 959.843 771 627.455 409.925 392.084 178.531 0 1 1 1 4.65641352259695e-07 434 TRUE TRUE 0.424274608711161
"1529" 3 464 677 1.44637 19.6898 960.225 741 1046.22 585.727 660.205 451.053 0 0 1 1 3.67451099548323e-07 434 TRUE FALSE 0.616013564439274
"1530" 3 465 625 1.17869 716.626 963.966 535 228.447 13.611 226.853 11.1532 0 1 1 0 4.24112926631416e-07 434 TRUE TRUE 0.0453593758943414
"1531" 3 466 517 1.43465 753.843 973.882 528 230.602 11.8128 228.795 10.932 0 1 1 0 4.1712971564895e-07 434 TRUE TRUE 0.0488805217678694
"1532" 3 467 720 1.03503 151.658 976.054 567 253.716 16.4985 246.096 15.2945 0 0 1 0 5.36921883917213e-07 434 TRUE FALSE 0.0847039502673432
"1533" 3 468 543 1.39109 735.32 982.602 578 236.493 14.6027 232.125 13.5232 0 1 1 0 3.86638730669233e-07 434 TRUE TRUE 0.0583407024385735
"1534" 3 469 543 1.13097 102.47 986.488 517 749.188 476.518 518.006 395.202 0 0 1 1 4.68660605086434e-07 434 TRUE FALSE 0.490773655776006
"1535" 3 470 565 1.07007 801.57 983.674 597 236.576 21.7035 227.324 11.4917 0 1 1 0 4.01924314523274e-07 434 TRUE TRUE 0.0584722995040973
"1536" 3 471 515 1.12081 218.151 989.658 518 238.392 13.0856 234.311 11.2596 0 0 1 0 4.95975843037362e-07 434 TRUE TRUE 0.0613400819869619
"1537" 3 472 602 1.17597 173.248 995.741 561 604.913 317.818 478.03 209.55 0 0 1 1 4.87847463288064e-07 434 TRUE FALSE 0.410553377780037
"1538" 3 473 551 1.47676 864.806 993.289 503 233.819 12.8631 227.564 11.6732 0 0 1 0 3.59056675895524e-07 434 TRUE TRUE 0.054076158230547
"1539" 3 474 632 1.25933 16.9541 998.266 650 258.669 40.9412 247.016 12.603 0 0 1 0 3.10075585341602e-07 434 TRUE FALSE 0.091954618713597
"1540" 3 475 833 1.11526 708.424 999.821 726 253.58 31.3494 243.58 21.2273 0 1 1 0 3.28965620474529e-07 434 TRUE TRUE 0.0845028697106378
"1541" 3 476 710 1.11078 129.999 1001.66 674 322.604 157.157 260.642 48.4874 0 0 1 1 4.5337076909457e-07 434 TRUE FALSE 0.174789212374582
"1542" 3 477 672 1.20301 885.226 1003.63 668 232.877 15.422 227.629 11.5965 0 0 1 0 3.18276747404534e-07 434 TRUE TRUE 0.0525622135300774
"1543" 3 478 414 1.1203 196.304 1005.42 525 262.301 44.6816 246.121 14.4695 0 0 1 0 4.53703756889179e-07 434 TRUE TRUE 0.097183788689378
"1546" 4 1 308 0.961313 678.591 4.23052 404 254.21 34.1232 238.325 11.7609 0 0 1 0 NA 569 TRUE FALSE 0.0854334400939676
"1548" 4 3 449 1.15256 1162.82 11.4321 484 230.793 16.2024 225.688 11.2504 0 0 1 0 NA 569 TRUE TRUE 0.0491910156920845
"1549" 4 4 644 1.11462 543.53 18.4658 522 254.261 26.7662 244.172 13.7518 0 0 1 0 NA 569 TRUE FALSE 0.0855086710510868
"1550" 4 5 405 1.17576 1134.21 15.8173 516 257.213 18.4317 251.363 19.2199 0 0 1 0 NA 569 TRUE TRUE 0.0898376972251962
"1551" 4 6 609 1.3301 631.455 14.7734 660 904.374 460.986 584.915 358.237 0 1 1 1 NA 569 TRUE FALSE 0.56137363879961
"1552" 4 7 725 1.06857 868.479 23.5641 454 244.852 17.1927 234.218 13.1703 0 0 1 0 NA 569 TRUE FALSE 0.071367393739811
"1553" 4 8 640 1.09548 777.427 21.2578 530 721.483 419.754 608.244 308.899 0 0 1 1 NA 569 TRUE FALSE 0.476642209675654
"1554" 4 9 514 1.1975 565.792 27.0895 555 599.939 294.444 467.654 189.95 0 1 1 1 5.66643745115576e-07 569 TRUE FALSE 0.407456905878903
"1555" 4 10 491 1.05266 901.206 24.2729 556 262.849 46.5045 248.481 25.4047 0 0 1 0 NA 569 TRUE FALSE 0.097966478976449
"1556" 4 11 564 1.06391 678.216 28.7837 585 492.783 218.5 316.161 97.896 0 1 1 1 6.78143289507108e-07 569 TRUE FALSE 0.333666931371425
"1557" 4 12 785 1.18065 180.654 29.5414 720 397.826 136.751 331.504 108.492 0 0 1 1 1.68133316130875e-07 569 TRUE TRUE 0.253390817925549
"1558" 4 13 728 1.09825 751.346 33.3159 671 540.408 403.532 333.485 211.266 0 1 1 1 7.35797581974e-07 569 TRUE FALSE 0.368265238186011
"1559" 4 14 783 1.31996 850.962 40.0958 695 297.153 145.533 273.692 82.212 0 0 1 1 7.67054978736134e-07 569 TRUE FALSE 0.143970086130073
"1560" 4 15 244 1.11595 1208.86 30.0328 268 261.396 83.3937 268.102 89.8858 0 0 1 0 4.74235364040381e-07 569 TRUE TRUE 0.0958876200081523
"1561" 4 16 437 1.08966 813.398 35.5721 478 248.054 23.2019 238.849 13.9287 0 1 1 0 7.56265713123242e-07 569 TRUE FALSE 0.0762399395417068
"1562" 4 17 329 1.30084 954.793 39.2067 357 692.745 646.128 638.705 442.734 0 0 1 1 6.70541124070796e-07 569 TRUE FALSE 0.461398541194406
"1563" 4 18 380 1.24574 1236.92 40.9711 348 358.112 163.974 371.061 139.613 0 0 1 1 4.83765355776723e-07 569 TRUE TRUE 0.213949620890829
"1564" 4 19 460 1.18647 1173.24 41.6087 410 396.583 260.16 293.576 130.347 0 0 1 1 5.28187896948327e-07 569 TRUE TRUE 0.2522172183995
"1566" 4 21 228 1.1533 1221.93 47.0044 299 559.144 216.778 555.079 227.809 0 0 1 1 5.15331032782125e-07 569 TRUE TRUE 0.381047147759927
"1567" 4 22 711 1.08961 530.589 55.9297 515 259.078 59.1638 236.748 12.578 0 1 1 0 6.27934475394706e-07 569 TRUE TRUE 0.0925471324256604
"1568" 4 23 453 1.11249 1264.18 54.3731 471 222.518 21.8338 216.898 14.4 0 0 1 0 4.87668249285347e-07 569 TRUE FALSE 0.0354975748567809
"1569" 4 24 583 1.11299 619.816 56.4803 584 303.176 95.4813 258.743 29.8092 0 1 1 1 7.40865866258223e-07 569 TRUE FALSE 0.151495505559365
"1570" 4 25 432 1.32901 661.734 56.9745 564 889.736 347.189 561.255 256.012 0 1 1 1 7.80658873275688e-07 569 TRUE FALSE 0.555253871466874
"1571" 4 26 713 1.01645 791.213 57.7251 601 252.542 21.7928 237.474 12.2215 0 1 1 0 8.52761578014517e-07 569 TRUE FALSE 0.0829645898827944
"1572" 4 27 506 1.15569 945.291 54.7194 497 329.247 178.474 253.198 23.2664 0 0 1 1 7.46787172706618e-07 569 TRUE FALSE 0.182433262914672
"1573" 4 28 407 1.17992 1147.08 54.6634 377 865.111 305.855 511.843 268.296 0 0 1 1 5.754869403956e-07 569 TRUE TRUE 0.544727999377172
"1574" 4 29 782 1.07782 565.751 62.2749 540 258.707 40.6364 238.959 12.913 0 1 1 0 7.00322089424662e-07 569 TRUE FALSE 0.0920097083513539
"1575" 4 30 1961 1.0336 183.318 71.488 972 250.061 16.2536 242.585 12.2956 0 0 1 0 2.37312038384001e-07 569 FALSE TRUE 0.0792620664706811
"1576" 4 31 713 1.09379 728.976 59.46 570 711.018 353.014 432.255 245.403 0 1 1 1 8.36288210275298e-07 569 TRUE FALSE 0.471162663095695
"1577" 4 32 842 1.09869 225.821 65.6556 735 589.914 275.555 387.357 146.321 0 0 1 1 2.59123098726764e-07 569 TRUE TRUE 0.401137242494766
"1578" 4 33 711 1.09686 1023.06 62.1055 542 260.275 28.9958 260.913 45.4572 0 0 1 0 6.75139946802003e-07 569 TRUE TRUE 0.0942758532870065
"1579" 4 34 427 1.187 816.415 68.2623 434 257.79 36.9539 250.262 26.07 0 1 1 0 8.97266960937322e-07 569 FALSE FALSE 0.0906780445736274
"1580" 4 35 304 1.02304 1223.47 65.0625 375 625.888 419.241 487.01 291.639 0 0 1 1 5.65111468887827e-07 569 TRUE TRUE 0.423336848328941
"1581" 4 36 472 1.23235 1245.57 71.5381 549 434.785 183.591 351.278 139.84 0 0 1 1 5.57474167594684e-07 569 FALSE TRUE 0.286707071235860
"1582" 4 37 571 1.42143 476.75 75.3993 616 390.177 134.539 369.925 160.117 0 1 1 1 6.08954210754159e-07 569 FALSE TRUE 0.246109952083711
"1583" 4 38 604 1.25646 515.109 78.9636 584 440.019 421.292 307.546 178.204 0 1 1 1 6.84220120815039e-07 569 FALSE TRUE 0.291194739425538
"1584" 4 39 295 1.25666 1136.46 67.0169 470 503.413 323.361 466.736 234.475 0 0 1 1 6.14215222299915e-07 569 TRUE TRUE 0.341670755792279
"1585" 4 40 624 1.1999 862.21 73.9247 496 793.304 454.011 521.715 329.988 0 1 1 1 9.05176618549102e-07 569 FALSE FALSE 0.512231409852707
"1586" 4 41 484 1.13659 907.076 69.4669 448 285.105 48.8496 260.506 25.2929 0 0 1 1 8.50949810534929e-07 569 FALSE FALSE 0.128447857152961
"1587" 4 42 462 1.12151 970.139 69.7727 560 265.268 25.1394 249.141 15.6733 0 0 1 0 7.71680996922063e-07 569 FALSE FALSE 0.101402069183314
"1588" 4 43 684 1.31907 838.966 80.5819 707 965.208 524.437 687.303 353.928 0 1 1 1 9.40692726768675e-07 569 FALSE FALSE 0.585788136701858
"1589" 4 44 480 1.2501 702.487 79.875 433 386.73 103.499 335.985 88.8947 0 1 1 1 8.93135039614273e-07 569 FALSE FALSE 0.242782071784005
"1590" 4 45 614 1.08062 581.487 81.715 562 256.032 35.7917 244.081 14.9584 0 1 1 0 7.87057896504057e-07 569 FALSE FALSE 0.0881117856755115
"1591" 4 46 600 1.1298 681.888 85.205 642 477.525 313.975 346.173 207.833 0 1 1 1 8.95618237286497e-07 569 FALSE FALSE 0.321871430234431
"1592" 4 47 550 1.0689 633.34 83.5818 552 798.953 407.301 502.311 284.937 0 1 1 1 8.49018728214587e-07 569 FALSE FALSE 0.514892458586212
"1594" 4 49 760 1.1232 731.116 88.3092 695 261.827 33.4537 239.654 15.2746 0 1 1 0 9.39156549269494e-07 569 FALSE FALSE 0.096505470134614
"1595" 4 50 441 1.14644 778.268 91.5941 394 243.497 25.6621 233.859 17.3507 0 1 1 0 9.7249975933816e-07 569 FALSE FALSE 0.0692862469901102
"1596" 4 51 512 1.17197 911.455 90.0996 593 257.012 23.1068 246.451 14.8857 0 1 1 0 9.2147571730725e-07 569 FALSE FALSE 0.0895445164486709
"1597" 4 52 412 1.25052 999.794 94.5971 553 562.016 228.045 474.049 220.309 0 0 1 1 8.09513823119418e-07 569 FALSE TRUE 0.382968515031639
"1598" 4 53 690 1.29398 546.636 99.1739 652 907.534 484.713 590.159 313.062 0 1 1 1 7.95176561665502e-07 569 FALSE FALSE 0.56268174793467
"1599" 4 54 396 1.0972 1206.85 91.553 323 858.201 286.014 676.157 300.111 0 0 1 1 6.43790682757341e-07 569 FALSE TRUE 0.541720475660069
"1600" 4 55 740 1.05175 605.396 100.916 667 807.615 535.474 508.341 287.327 0 1 1 1 8.7157735432493e-07 569 FALSE FALSE 0.518936502598377
"1601" 4 56 350 1.18927 960.034 96.5714 334 266.916 36.9118 248.62 25.0505 0 0 1 0 8.76338978182088e-07 569 FALSE FALSE 0.103724749182683
"1602" 4 57 313 1.16346 1227.99 97.2684 454 653.48 279.116 519.629 208.212 0 0 1 1 6.37590782117098e-07 569 FALSE TRUE 0.439515698155555
"1603" 4 58 724 1.43827 497.348 103.445 763 815.295 548.696 632.942 423.023 0 1 1 1 7.34226154464231e-07 569 FALSE TRUE 0.522485965356108
"1604" 4 59 899 1.39062 144.848 112.737 811 418.067 134.41 348.826 82.4616 0 0 1 1 2.66004139046928e-07 569 FALSE TRUE 0.272002279334714
"1605" 4 60 513 1.13121 764.142 105.3 583 249.223 25.1586 241.628 18.9047 0 1 1 0 1.00714059829018e-06 569 FALSE FALSE 0.0780031718562955
"1606" 4 61 361 1.34153 450.094 106.457 518 272.176 21.0916 254.64 18.2741 0 1 1 1 6.62622449375046e-07 569 FALSE TRUE 0.111043369848589
"1607" 4 62 461 1.1839 1188.59 105.286 467 406.955 176.917 318.831 123.437 0 0 1 1 6.8345506642566e-07 569 FALSE TRUE 0.261899390725822
"1608" 4 63 314 1.27696 1284.72 108.627 204 272.368 57.2793 303.013 89.5733 0 0 1 1 5.77085335946763e-07 569 TRUE FALSE 0.111307830380819
"1609" 4 64 407 1.12303 937.474 110.865 472 261.831 31.1984 250.794 21.5518 0 1 1 0 9.50542254751074e-07 569 FALSE FALSE 0.0965111994779268
"1610" 4 65 385 1.40203 1268.81 115.039 360 456.608 185.354 412.226 149.362 0 0 1 1 6.15413321620754e-07 569 TRUE FALSE 0.305073495859524
"1611" 4 66 729 1.13355 816.99 115.055 546 260.053 46.1955 236.422 19.7929 0 1 1 0 1.04623219269383e-06 569 FALSE FALSE 0.0939558397116254
"1612" 4 67 642 1.14748 861.416 117.484 532 282.75 52.2486 259.818 45.0804 0 1 1 1 1.04305813038209e-06 569 FALSE FALSE 0.125337225798403
"1613" 4 68 586 1.10975 969.391 114.976 599 305.508 59.3584 287.867 45.0227 0 1 1 1 9.12499270722695e-07 569 FALSE FALSE 0.1543691390941
"1615" 4 70 485 1.06833 1214.39 126.47 418 295.943 106.414 286.507 102.819 0 0 1 1 7.01021876096024e-07 569 FALSE TRUE 0.142439867180025
"1616" 4 71 450 1.01572 1009.9 125.827 447 350.946 152.278 268.524 34.8198 0 0 1 1 8.71838805852118e-07 569 FALSE TRUE 0.206369041030719
"1617" 4 72 696 1.09547 277.744 128.92 611 614.491 301.068 396.678 199.741 0 0 1 1 4.4344859987582e-07 569 FALSE TRUE 0.416444916647013
"1618" 4 73 482 1.10962 897.427 128.921 407 677.811 305.045 505.844 189.856 0 1 1 1 1.04244967780910e-06 569 FALSE FALSE 0.453225397233253
"1619" 4 74 286 1.07162 1300.24 126.497 238 251.71 52.3382 249.853 54.3209 0 0 1 0 5.72407315488793e-07 569 TRUE FALSE 0.0817270229717152
"1620" 4 75 250 1.10142 1284.11 128.436 290 487.99 177.417 486.144 161.925 0 0 1 1 6.09556923432217e-07 569 TRUE FALSE 0.330001416524336
"1621" 4 76 493 1.14937 127.477 133.282 573 258.656 53.6026 238.022 14.0582 0 0 1 0 2.74309889064320e-07 569 FALSE TRUE 0.0919357704006447
"1622" 4 77 470 1.47006 425.823 126.955 647 248.703 19.7149 240.291 15.057 0 1 1 0 6.80105657765439e-07 569 FALSE TRUE 0.0772198661409224
"1623" 4 78 461 1.06284 1193.92 132.436 535 988 474.416 770.026 377.563 0 0 1 1 7.22831725999472e-07 569 FALSE TRUE 0.594540921547453
"1624" 4 79 654 1.11578 553.946 136.462 652 323.686 135.7 256.102 42.9543 0 1 1 1 9.0056861272186e-07 569 FALSE FALSE 0.176044932424005
"1625" 4 80 543 1.01865 613.473 134.532 520 677.967 377.543 419.84 165.281 0 1 1 1 9.56478694579943e-07 569 FALSE FALSE 0.453311700774443
"1626" 4 81 623 1.31458 803.067 135.127 575 247.92 21.7704 236.547 13.8041 0 1 1 0 1.08368055509636e-06 569 FALSE FALSE 0.0760372933266513
"1627" 4 82 642 1.0536 482.117 140.182 422 330.325 112.891 262.338 33.7724 0 1 1 1 8.11136446526377e-07 569 FALSE FALSE 0.183659147360960
"1628" 4 83 383 1.01436 988.188 137.525 482 323.637 105.191 272.324 35.3955 0 1 1 1 9.29006405744344e-07 569 FALSE TRUE 0.175988156051608
"1629" 4 84 410 1.07574 508.537 136.21 514 283.019 43.5136 256.066 22.8065 0 1 1 1 8.40636931786233e-07 569 FALSE FALSE 0.125693845853867
"1630" 4 85 484 1.11255 864.091 141.541 469 248.303 20.4028 238.409 14.6192 0 1 1 0 1.09005141945211e-06 569 FALSE FALSE 0.076616208014442
"1631" 4 86 480 1.12182 927.029 139.852 512 338.795 130.368 282.815 36.9442 0 1 1 1 1.02875451966474e-06 569 FALSE FALSE 0.193154152308563
"1632" 4 87 559 1.13237 704.07 144.055 494 930.719 486.42 556.231 353.687 0 1 1 1 1.04326687107244e-06 569 FALSE FALSE 0.572142321019400
"1634" 4 89 400 1.18345 1276.58 144.885 403 559.757 258.374 464.265 161.747 0 0 1 1 6.42744927220141e-07 569 TRUE FALSE 0.381458071709896
"1636" 4 91 582 1.06308 454.402 150.052 472 296.583 78.1082 282.629 55.844 0 1 1 1 7.91019047891784e-07 569 FALSE FALSE 0.143250016979915
"1637" 4 92 397 1.03242 957.859 152.977 462 988.558 446.386 565.879 265.865 0 1 1 1 1.00247417947005e-06 569 FALSE FALSE 0.594752668537590
"1638" 4 93 487 1.05531 745.041 155.016 450 308.629 88.6558 258.322 30.0262 0 1 1 1 1.08170397430095e-06 569 FALSE FALSE 0.158180892897659
"1639" 4 94 522 1.12026 794.573 156.282 453 251.839 19.565 240.51 15.4121 0 1 1 0 1.10780082770775e-06 569 FALSE FALSE 0.0819191730563382
"1640" 4 95 423 1.11249 900.078 151.532 449 288.214 71.2215 252.941 22.3352 0 1 1 1 1.07630167593802e-06 569 FALSE FALSE 0.132515297970935
"1641" 4 96 497 1.24489 642.473 158.217 310 698.91 231.426 457.392 219.451 0 1 1 1 1.01639270713281e-06 569 FALSE FALSE 0.46472128560201
"1643" 4 98 536 1.24679 1302.91 156.381 566 411.802 187.763 380.364 121.338 0 0 1 1 5.9837729833223e-07 569 TRUE FALSE 0.266339724996541
"1644" 4 99 686 1.09885 272.382 159.716 664 505.908 213.323 323.726 88.5682 0 0 1 1 4.945743296502e-07 569 FALSE FALSE 0.343524862492609
"1645" 4 100 513 1.07822 620.043 163.361 583 528.878 164.911 368.136 126.398 0 1 1 1 1.00761980183239e-06 569 FALSE FALSE 0.360177169002321
"1646" 4 101 520 1.09818 661.962 163.033 576 869.356 403.536 624.029 332.426 0 1 1 1 1.03577528862040e-06 569 FALSE FALSE 0.546563713793086
"1647" 4 102 467 1.33474 767.315 163.3 463 714.117 482.276 624.559 299.778 0 1 1 1 1.10255398393492e-06 569 FALSE FALSE 0.472793681466848
"1648" 4 103 438 1.08078 837.783 160.651 519 248.366 33.2977 235.911 13.3427 0 1 1 0 1.11885669257129e-06 569 FALSE FALSE 0.0767113486604324
"1649" 4 104 590 1.16033 872.386 164.264 601 274.745 52.7223 252.951 42.6657 0 1 1 1 1.11114865777626e-06 569 FALSE FALSE 0.114566553623356
"1650" 4 105 587 1.255 1032.86 166.635 470 823.27 335.555 503.404 212.456 0 1 1 1 8.94326033222915e-07 569 FALSE TRUE 0.526136555232245
"1651" 4 106 547 1.09698 431.091 163.75 589 345.542 152.628 287.517 57.9977 0 1 1 1 7.85271948976852e-07 569 FALSE FALSE 0.200549308633054
"1652" 4 107 836 1.41158 1013.41 174.902 818 870.094 575.293 515.417 358.578 0 1 1 1 9.31913009601074e-07 569 FALSE TRUE 0.546881940801704
"1653" 4 108 522 1.08551 1205.23 166.153 506 853.858 571.148 580.356 388.5 0 0 1 1 7.47260867145217e-07 569 FALSE TRUE 0.539817800571759
"1654" 4 109 758 1.03835 698.922 172.538 496 1128.65 496.178 685.836 359.657 0 1 1 1 1.06629419737198e-06 569 FALSE FALSE 0.644455076321126
"1655" 4 110 570 1.3619 571.558 174.842 413 613.712 445.402 425.047 281.218 0 1 1 1 9.85820065897592e-07 569 FALSE FALSE 0.41596918728143
"1656" 4 111 743 1.33114 590.7 183.275 779 665.936 236.665 403.034 159.911 0 1 1 1 1.01112439705220e-06 569 FALSE FALSE 0.446596824671988
"1657" 4 112 778 1.04588 190.742 174.582 647 268.355 44.2872 243.17 17.5005 0 0 1 0 3.94471976961755e-07 569 FALSE TRUE 0.105741167916009
"1658" 4 113 606 1.4238 503.719 171.028 683 1083.54 456.122 778.479 379.618 0 1 1 1 9.1062107285644e-07 569 FALSE FALSE 0.629158184100914
"1659" 4 114 507 1.04777 390.949 172.862 561 258.012 43.4943 244.653 18.7811 0 1 1 0 7.33720115458057e-07 569 FALSE FALSE 0.0910008661676288
"1660" 4 115 435 1.14239 1238.04 174.986 531 319.525 68.8999 273.756 34.0751 0 0 1 1 7.19830787507281e-07 569 FALSE TRUE 0.171192685321824
"1661" 4 116 573 1.05271 781.038 180.234 594 360.5 203.979 269.796 94.1287 0 1 1 1 1.11553030317641e-06 569 FALSE FALSE 0.216442114503357
"1662" 4 117 679 1.15385 971.891 180.025 507 1027.99 515.096 585.679 431.005 0 1 1 1 1.00510596933585e-06 569 FALSE FALSE 0.609421252859603
"1663" 4 118 540 1.1112 337.169 180.906 585 240.747 15.0584 234.707 11.2059 0 1 1 0 6.48610957043472e-07 569 FALSE FALSE 0.0650266774533978
"1664" 4 119 570 1.09919 723.246 185.24 601 638.343 366.49 430.507 216.666 0 1 1 1 1.08703834124891e-06 569 FALSE FALSE 0.430726499634219
"1665" 4 120 1084 1.17384 464.606 191.111 811 883.626 438.963 504.048 296.824 0 1 1 1 8.96196680930669e-07 569 FALSE FALSE 0.552669600022278
"1666" 4 121 773 1.06903 915.1 183.468 659 814.663 382.125 576.085 273.223 0 1 1 1 1.08560640729286e-06 569 FALSE FALSE 0.522195139319802
"1667" 4 122 343 1.29376 1277.94 181.755 248 273.153 45.3881 269.732 80.8226 0 0 1 1 6.63236528263586e-07 569 TRUE FALSE 0.112387152509097
"1668" 4 123 548 1.14332 293.117 183.453 462 666.887 223.488 404.741 189.564 0 0 1 1 5.6960997141923e-07 569 FALSE FALSE 0.447132005700894
"1670" 4 125 752 1.04874 550.305 193.722 606 269.667 62.3218 244.898 33.2154 0 1 1 0 9.95151447508838e-07 569 FALSE FALSE 0.107570224998453
"1671" 4 126 390 1.14786 852.341 187.082 474 1199.92 454.855 899.749 533.609 0 1 1 1 1.12524041351709e-06 569 FALSE FALSE 0.667418980497785
"1672" 4 127 671 1.17534 1201.97 197.51 672 263.75 53.2194 243.466 15.4796 0 0 1 0 7.5695216709875e-07 569 FALSE TRUE 0.0992498073100437
"1673" 4 128 698 1.04544 243.067 193.705 650 585.826 200.739 373.523 135.652 0 0 1 1 4.93221995915296e-07 569 FALSE TRUE 0.398529324435816
"1674" 4 129 568 1.14816 686.037 199.19 603 433.095 235.871 317.107 88.8722 0 1 1 1 1.07111228423270e-06 569 FALSE FALSE 0.285246508650399
"1675" 4 130 258 1.44861 1296.85 194.585 291 590.698 150.151 526.163 136.188 0 0 1 1 6.264713270564e-07 569 TRUE FALSE 0.401635325279508
"1676" 4 131 512 1.23277 38.1562 197.049 595 589.324 267.644 448.102 205.504 0 0 1 1 2.29825876617907e-07 569 TRUE TRUE 0.400761973070933
"1677" 4 132 600 1.13539 308.2 200.557 475 281.099 78.9508 237.75 18.583 0 1 1 1 6.24399829214441e-07 569 FALSE FALSE 0.123140994390589
"1678" 4 133 456 1.08075 981.243 200.414 532 324.38 51.6935 280.77 35.2441 0 1 1 1 9.95521661426619e-07 569 FALSE TRUE 0.176848149619237
"1679" 4 134 705 1.12893 158.942 206.882 663 705.424 392.745 423.055 264.869 0 0 1 1 3.77112239507551e-07 569 FALSE TRUE 0.468200434826379
"1680" 4 135 412 1.24742 1272.26 200.041 439 260.023 45.7461 250.857 34.3578 0 0 1 0 6.74082884800705e-07 569 TRUE FALSE 0.093912573682281
"1681" 4 136 935 1.22982 193.136 209.231 594 579.449 248.025 354.41 151.675 0 0 1 1 4.26237869439428e-07 569 FALSE TRUE 0.394424591354222
"1682" 4 137 786 1.24355 498.326 205.48 718 760.774 281.714 504.822 219.829 0 1 1 1 9.64640240205207e-07 569 FALSE FALSE 0.496528964537864
"1683" 4 138 776 1.03032 939.625 210.024 546 538.584 246.839 331.648 102.796 0 1 1 1 1.05324704732850e-06 569 FALSE FALSE 0.366997295505157
"1684" 4 139 667 1.05114 1242.41 206.819 543 752.396 386.623 490.82 246.957 0 0 1 1 7.1696513587077e-07 569 FALSE TRUE 0.492376081788786
"1685" 4 140 431 1.05412 835.03 204.682 513 813.415 466.357 571.555 286.626 0 1 1 1 1.1230994286719e-06 569 FALSE FALSE 0.52162018669532
"1686" 4 141 630 1.06836 375.975 212.946 622 245.122 20.8542 233.905 13.0798 0 1 1 0 7.82299860880557e-07 569 FALSE FALSE 0.0717807108373909
"1687" 4 142 340 1.09924 874.374 211.024 435 913.789 379.726 747.788 324.216 0 1 1 1 1.10874955214538e-06 569 FALSE FALSE 0.56525768143739
"1688" 4 143 699 1.12084 1050.53 213.984 533 553.173 170.359 474.632 193.346 0 1 1 1 8.88052533451752e-07 569 FALSE TRUE 0.37702076306888
"1689" 4 144 595 1.15306 1328.78 215.904 492 251.12 47.1176 231.408 25.6139 0 0 1 0 NA 569 TRUE FALSE 0.0808469399794818
"1690" 4 145 564 1.15304 1294.73 215.402 518 362.55 154.89 286.915 99.2399 0 0 1 1 6.28087531500319e-07 569 TRUE FALSE 0.218568682591209
"1691" 4 146 593 1.07531 1008.93 217.391 564 1292.13 502.369 727.007 506.627 0 1 1 1 9.50715102038753e-07 569 FALSE TRUE 0.695184908106147
"1692" 4 147 512 1.02922 20.6484 220.594 448 1029.1 595.85 602.371 532.697 0 0 1 1 NA 569 TRUE TRUE 0.609825979997716
"1693" 4 148 979 1.43835 542.097 225.874 705 248.519 26.1701 237.981 15.8124 0 1 1 0 1.02911403890902e-06 569 FALSE FALSE 0.0769423040791589
"1694" 4 149 528 1.15105 674.205 225.002 431 647.745 289.607 402.261 196.651 0 1 1 1 1.07176307970463e-06 569 FALSE FALSE 0.436209899233026
"1695" 4 150 625 1.26763 313.674 221.818 673 238.227 17.9087 234.222 15.1223 0 1 1 0 6.63896186978538e-07 569 FALSE TRUE 0.0610804218938225
"1696" 4 151 456 1.12067 653.05 226.901 484 554.849 292.18 408.627 217.603 0 1 1 1 1.06737019932518e-06 569 FALSE FALSE 0.378155299797937
"1697" 4 152 568 1.08928 813.539 226.097 604 871.79 502.21 512.493 282.42 0 1 1 1 1.10667774643227e-06 569 FALSE FALSE 0.547612237527065
"1699" 4 154 434 1.06588 891.376 230.643 404 356.022 177.96 269.597 30.7078 0 1 1 1 1.08383667881814e-06 569 FALSE FALSE 0.211754490038451
"1700" 4 155 671 1.11585 926.033 234.346 513 264.786 38.8385 242.377 19.5784 0 1 1 0 1.05207525337840e-06 569 FALSE FALSE 0.100720013801944
"1701" 4 156 694 1.00319 1253.01 233.441 644 873.556 601.714 585.219 368.9 0 0 1 1 6.931268298924e-07 569 TRUE FALSE 0.548371167859087
"1702" 4 157 470 1.40072 428.5 234.681 606 552.744 265.766 466.974 179.84 0 1 1 1 9.14371998559508e-07 569 FALSE FALSE 0.376729807028320
"1703" 4 158 392 1.04559 848.872 231.804 492 983.598 437.115 621.423 277.146 0 1 1 1 1.09871351176299e-06 569 FALSE FALSE 0.59286626794111
"1704" 4 159 365 1.28592 1052.58 237.219 398 812.035 324.337 611.866 233.293 0 1 1 1 8.83500001826334e-07 569 FALSE TRUE 0.5209833938518
"1705" 4 160 974 1.21811 495.485 240.906 784 252.503 48.8219 237.975 12.0454 0 1 1 0 1.01193101926267e-06 569 FALSE FALSE 0.0829066700725872
"1706" 4 161 651 1.04418 962.19 240.854 622 358.416 115.18 297.544 58.5271 0 1 1 1 1.00661796673920e-06 569 FALSE FALSE 0.214267844972323
"1707" 4 162 709 1.03413 1028.39 241.141 643 832.075 363.66 561.53 350.569 0 1 1 1 9.16011965415211e-07 569 FALSE TRUE 0.530126230356867
"1709" 4 164 589 1.12087 29.039 243.635 609 640.885 332.504 414.698 235.261 0 0 1 1 NA 569 TRUE TRUE 0.432216961123587
"1710" 4 165 848 1.25967 725.278 250.633 603 245.24 19.4734 234.347 14.4396 0 1 1 0 1.07509789263121e-06 569 FALSE FALSE 0.0719612027745466
"1711" 4 166 347 1.1123 1290.12 239.378 343 487.309 223.335 443.121 165.774 0 0 1 1 6.2676780013921e-07 569 TRUE FALSE 0.329477693096567
"1712" 4 167 1050 1.46783 608.274 252.088 805 630.339 324.387 417.083 226.878 0 1 1 1 1.07385688835395e-06 569 FALSE FALSE 0.425994413272768
"1713" 4 168 340 1.13938 908.671 245.588 406 247.31 16.9087 239.844 12.977 0 1 1 0 1.05536185979878e-06 569 FALSE FALSE 0.0751134130253986
"1714" 4 169 752 1.09397 753.096 251.935 647 238.706 15.5881 236.246 12.2287 0 1 1 0 1.07612844708444e-06 569 FALSE FALSE 0.0618337269532787
"1715" 4 170 531 1.38366 71.7552 256.475 529 455.82 412.655 321.567 201.028 0 0 1 1 2.87177411730026e-07 569 TRUE TRUE 0.304425726622251
"1716" 4 171 518 1.03377 348.4 252.17 566 274.309 114.702 237.817 13.9954 0 1 1 1 7.75575745778845e-07 569 FALSE TRUE 0.113970940691089
"1717" 4 172 1044 1.06284 537.368 256.335 693 241.372 13.7708 240.711 10.9669 0 1 1 0 1.06018079889564e-06 569 FALSE FALSE 0.0659990184823332
"1718" 4 173 471 1.03424 578.42 252.73 542 339.86 105.609 281.873 63.3096 0 1 1 1 1.07075338123353e-06 569 FALSE FALSE 0.194331198507714
"1719" 4 174 539 1.03183 665.551 253.28 570 269.7 55.0647 241.327 18.2564 0 1 1 0 1.07411382537612e-06 569 FALSE FALSE 0.107616115432663
"1720" 4 175 745 1.15309 1214.29 261.748 709 641.876 282.54 437.57 197.084 0 0 1 1 7.21569346879469e-07 569 FALSE TRUE 0.432796417293458
"1721" 4 176 374 1.06221 882.176 257.743 448 830.542 469.998 616.783 343.465 0 1 1 1 1.05527895510191e-06 569 FALSE FALSE 0.529434649984321
"1722" 4 177 421 1.03204 463.919 257.888 468 247.175 17.7187 239.827 13.9079 0 1 1 0 9.98202314899285e-07 569 FALSE FALSE 0.0749086397601808
"1723" 4 178 499 1.05863 1293.71 259.09 424 856.142 290.702 660.665 281.079 0 0 1 1 6.05381568150743e-07 569 TRUE FALSE 0.540819627833508
"1724" 4 179 303 1.10075 1336.78 263.96 291 523.282 218.314 469.799 161.609 0 0 1 1 NA 569 FALSE NA 0.356187906527536
"1725" 4 180 576 1.13472 812.847 263.094 460 681.461 442.951 482.363 250.518 0 1 1 1 1.06530440559958e-06 569 FALSE FALSE 0.455239493087678
"1726" 4 181 504 1.23675 90.6528 267.865 612 985.822 485.098 796.448 421.045 0 0 1 1 3.09099070870476e-07 569 FALSE TRUE 0.593713279274915
"1727" 4 182 832 1.04815 1113.77 264.161 554 476.404 196.861 348.555 145.728 0 0 1 1 8.08488977640579e-07 569 FALSE TRUE 0.320990011334237
"1728" 4 183 996 1.16521 841.144 270.408 808 924.813 383.398 544.646 305.952 0 1 1 1 1.05098106352326e-06 569 FALSE FALSE 0.56975495472059
"1729" 4 184 428 1.07436 385.313 267.25 388 662.969 343.432 433.942 224.748 0 1 1 1 8.73784459344984e-07 569 FALSE FALSE 0.44492220213901
"1730" 4 185 563 1.0522 423.922 269.016 559 294.386 143.457 247.591 30.6986 0 1 1 1 9.51810188793912e-07 569 FALSE FALSE 0.140461585636699
"1731" 4 186 608 1.11493 49.2615 273.457 633 263.611 42.8553 244.985 14.7839 0 0 1 0 2.63261493701999e-07 569 TRUE TRUE 0.099052110619522
"1732" 4 187 424 1.11646 917.698 267.434 386 294.334 66.9938 312.892 103.878 0 1 1 1 1.02151573599464e-06 569 FALSE FALSE 0.140395335442913
"1733" 4 188 520 1.18983 1081.78 275.36 604 627.194 347.965 445.546 220.69 0 1 1 1 8.38030819474681e-07 569 FALSE TRUE 0.424118577720136
"1735" 4 190 518 1.03952 1256.21 275.691 417 989.235 437.639 594.442 327.239 0 0 1 1 6.5865029004999e-07 569 TRUE TRUE 0.595009412623418
"1736" 4 191 389 1.12688 367.082 279.1 505 831.586 470.443 593.812 363.03 0 1 1 1 8.45041984228687e-07 569 FALSE FALSE 0.529905766889349
"1737" 4 192 463 1.0733 503.557 280.492 406 285.3 156.714 285.11 95.7496 0 1 1 1 1.06621748705346e-06 569 FALSE FALSE 0.128704272433574
"1739" 4 194 316 1.24553 907.861 281.332 416 1268.69 997.717 1124.15 834.579 0 1 1 1 1.00806600475836e-06 569 FALSE FALSE 0.688319232468153
"1740" 4 195 569 1.00902 703.815 284.858 517 249.54 20.8364 240.485 13.5376 0 1 1 0 1.06599132596044e-06 569 FALSE FALSE 0.0784798856191356
"1741" 4 196 1073 1.37035 745.339 291.139 882 275.957 50.6811 254.427 34.5296 0 1 1 1 1.04919175255425e-06 569 FALSE FALSE 0.116217295867271
"1742" 4 197 495 1.10258 449.671 282.832 544 249.23 22.2998 240.719 14.2576 0 1 1 0 1.00900455275268e-06 569 FALSE FALSE 0.0780137052040852
"1743" 4 198 394 1.26856 878.832 288.358 329 734.638 347.323 624.079 267.091 0 1 1 1 1.01198559071659e-06 569 FALSE FALSE 0.483418590442142
"1745" 4 200 581 1.08393 1278.11 290.053 465 919.484 360.58 584.26 304.817 0 0 1 1 6.08761731987452e-07 569 TRUE TRUE 0.567587706439567
"1746" 4 201 1115 1.06407 1028.59 295.875 592 247.554 15.2812 235.402 12.7712 0 1 1 0 8.88500061591606e-07 569 FALSE FALSE 0.075483238308527
"1747" 4 202 546 1.22662 311.701 295.659 578 248.126 27.969 242.874 23.8904 0 1 1 0 7.19067360525234e-07 569 FALSE TRUE 0.0763487788674851
"1748" 4 203 666 1.04537 975.291 291.192 628 320.973 80.4599 284.787 40.7856 0 1 1 1 9.45067323333912e-07 569 FALSE FALSE 0.172888366196607
"1750" 4 205 488 1.08249 606.973 291.098 408 495.211 210.279 375.592 133.314 0 1 1 1 1.10007643680540e-06 569 FALSE FALSE 0.335510196672188
"1752" 4 207 548 1.08672 1109.79 292.682 576 802.688 338.484 530.212 288.843 0 1 1 1 8.04204675150312e-07 569 FALSE TRUE 0.516641575397077
"1753" 4 208 416 1.04445 396.202 296.394 370 860.762 507.448 480.046 288.274 0 1 1 1 9.25340446953599e-07 569 FALSE FALSE 0.542837945908094
"1754" 4 209 489 1.05099 571.184 300.082 459 354.976 111.239 302.663 65.9383 0 1 1 1 1.11080635454845e-06 569 FALSE FALSE 0.210651030998637
"1755" 4 210 661 1.10396 652.844 303.46 664 584.343 218.802 391.234 144.082 0 1 1 1 1.09000781195802e-06 569 FALSE FALSE 0.397578751614126
"1756" 4 211 590 1.10223 1256.61 304.646 598 881.674 260.04 565.437 231.795 0 0 1 1 6.33162460543882e-07 569 TRUE TRUE 0.551840219050569
"1757" 4 212 770 1.13039 933.653 307.542 558 258.238 29.2531 239.829 18.3111 0 1 1 0 9.5749628285891e-07 569 FALSE FALSE 0.091329219176513
"1758" 4 213 561 1.27684 498.358 304.645 641 716.663 437.453 486.918 325.093 0 1 1 1 1.08682652768777e-06 569 FALSE FALSE 0.474128365899519
"1759" 4 214 484 1.06185 460.196 307.089 407 564.676 270.808 431.339 216.1 0 1 1 1 1.04666288831966e-06 569 FALSE FALSE 0.384739316326916
"1760" 4 215 510 1.13787 1055.88 310.043 540 232.774 11.7157 228.845 10.1473 0 1 1 0 8.54460323400784e-07 569 FALSE FALSE 0.0523963047805783
"1761" 4 216 353 1.08312 1323.03 309.436 471 267.972 47.6545 247.156 33.7022 0 0 1 0 NA 569 TRUE TRUE 0.105205541749683
"1763" 4 218 679 1.3231 609.979 313.965 573 318.988 95.369 257.639 34.0895 0 1 1 1 1.11511700960378e-06 569 FALSE FALSE 0.170561877249380
"1764" 4 219 521 1.01961 706.186 313.349 562 569.518 273.257 394.893 150.581 0 1 1 1 1.06057974149843e-06 569 FALSE FALSE 0.387941399999355
"1765" 4 220 535 1.18582 337.692 314.417 471 283.006 67.2505 252.047 33.5867 0 1 1 1 7.9696340671512e-07 569 FALSE TRUE 0.125676619223421
"1768" 4 223 756 1.06451 382.604 316.185 625 258.63 41.9795 240.439 24.1963 0 1 1 0 9.09416584910191e-07 569 FALSE FALSE 0.0918980709326356
"1769" 4 224 665 1.0543 958.11 322.932 641 248.613 30.3489 239.119 23.4675 0 1 1 0 9.2598582685182e-07 569 FALSE FALSE 0.077084127755079
"1770" 4 225 431 1.1992 791.629 321.689 497 771.913 385.621 585.668 353.312 0 1 1 1 1.00312260899304e-06 569 FALSE FALSE 0.501980175312958
"1771" 4 226 379 1.17087 415.319 319.311 504 1110.47 667.776 752.831 473.155 0 1 1 1 9.82227181322083e-07 569 FALSE FALSE 0.638365057267698
"1772" 4 227 481 1.13193 1080.15 322.815 462 250.784 36.2321 234.148 13.5499 0 1 1 0 8.26923159403506e-07 569 FALSE TRUE 0.080344815628381
"1773" 4 228 518 1.20332 753.705 327.187 534 262.309 47.8741 251.683 33.2077 0 1 1 0 1.02353042408987e-06 569 FALSE FALSE 0.0971952265821387
"1774" 4 229 1126 1.35589 1011.14 333.284 909 459.922 344.262 322.996 183.56 0 1 1 1 8.84427230478e-07 569 FALSE FALSE 0.307785562207733
"1775" 4 230 762 1.2444 471.34 331.571 692 921.279 383.472 526.967 285.029 0 1 1 1 1.08211389384271e-06 569 FALSE FALSE 0.568319113776259
"1776" 4 231 407 1.09992 1215.97 325.435 375 900.176 363.557 643.749 356.12 0 0 1 1 6.76509881381299e-07 569 FALSE TRUE 0.559628753451306
"1777" 4 232 598 1.06089 853.222 327.905 610 290.67 44.472 271.132 30.5907 0 1 1 1 9.67087297271483e-07 569 FALSE FALSE 0.135697531301927
"1778" 4 233 542 1.09297 28.5775 332.804 597 712.228 560.379 478.494 320.501 0 0 1 1 NA 569 TRUE TRUE 0.471800336202033
"1779" 4 234 544 1.23457 1103.72 334.669 454 508.866 311.056 414.375 171.953 0 1 1 1 8.01899679447034e-07 569 FALSE TRUE 0.345711227492406
"1780" 4 235 511 1.27906 335.566 339.119 531 253.395 35.2272 238.834 17.8548 0 1 1 0 8.03571884581717e-07 569 FALSE TRUE 0.0842291678171548
"1781" 4 236 491 1.18467 640.705 340.709 561 435.481 346.389 282.656 98.6856 0 1 1 1 1.11503040450345e-06 569 FALSE FALSE 0.287306931250377
"1782" 4 237 567 1.29042 1278.19 337.771 597 882.466 521.712 589.081 440.213 0 0 1 1 5.66145514087615e-07 569 TRUE TRUE 0.552176951338852
"1783" 4 238 558 1.18574 525.889 334.439 560 480.927 194.387 374.961 112.172 0 1 1 1 1.13156900779383e-06 569 FALSE FALSE 0.324533738639650
"1784" 4 239 393 1.07255 610.796 334.606 317 791.609 652.83 662.186 340.078 0 1 1 1 1.12907840682041e-06 569 FALSE FALSE 0.511429257173188
"1785" 4 240 827 1.06831 909.696 342.255 707 243.103 24.8894 232.029 13.5128 0 1 1 0 9.28083633957338e-07 569 FALSE FALSE 0.0686789280712373
"1786" 4 241 565 1.10891 1315.21 338.657 478 418.887 223.255 307.262 98.582 0 0 1 1 NA 569 TRUE TRUE 0.272737139997495
"1788" 4 243 537 1.25612 1234.41 338.153 633 818.758 423.109 607.872 405.382 0 0 1 1 6.41989158067842e-07 569 FALSE TRUE 0.524075535149228
"1789" 4 244 707 1.1636 311.372 346.972 635 378.438 94.9607 326.26 72.8528 0 1 1 1 7.41101501910125e-07 569 FALSE TRUE 0.234653540266906
"1792" 4 247 742 1.15045 1052.46 348.922 713 685.959 426.146 381.082 167.232 0 1 1 1 8.48342394021722e-07 569 FALSE FALSE 0.457706734738296
"1794" 4 249 636 1.07873 553.854 349.774 561 336.168 143.47 268.728 42.2387 0 1 1 1 1.15185532744614e-06 569 FALSE FALSE 0.190234878052521
"1795" 4 250 497 1.47524 444.404 352.022 472 365.686 123.775 286.545 42.6876 0 1 1 1 1.05624827746085e-06 569 FALSE FALSE 0.221798657825529
"1796" 4 251 432 1.09579 582.604 354.303 530 723.408 389.672 462.757 221.991 0 1 1 1 1.15296011586778e-06 569 FALSE FALSE 0.477641492684402
"1797" 4 252 480 1.09438 669.365 356.369 554 499.859 202.796 402.581 175.947 0 1 1 1 1.09808542884994e-06 569 FALSE FALSE 0.339013746052782
"1798" 4 253 577 1.46359 726.343 365.113 628 592.248 218.086 409.977 147.117 0 1 1 1 1.03962807066951e-06 569 FALSE FALSE 0.402618112780967
"1799" 4 254 492 1.0884 493.795 360.325 507 556.152 301.269 424.435 226.534 0 1 1 1 1.12580630105940e-06 569 FALSE FALSE 0.379034975837876
"1800" 4 255 616 1.05337 1289.51 363.041 606 246.363 28.1066 231.813 14.7251 0 0 1 0 5.23940446828984e-07 569 TRUE TRUE 0.0736746020751731
"1802" 4 257 600 1.06818 702.193 369.492 583 687.75 425.306 453.007 246.521 0 1 1 1 1.06712479722464e-06 569 FALSE FALSE 0.45868463302771
"1804" 4 259 877 1.36012 525.569 375.789 805 259.303 25.8128 241.893 13.6178 0 1 1 0 1.15782835561416e-06 569 FALSE FALSE 0.0928726886989236
"1805" 4 260 632 1.4276 360.81 370.809 695 268.288 42.7969 250 29.0969 0 1 1 0 8.82849100553312e-07 569 FALSE FALSE 0.105647523489507
"1806" 4 261 396 1.2214 290.475 371.366 363 261.182 57.7955 235.535 14.7314 0 1 1 0 6.92119531685426e-07 569 FALSE TRUE 0.0955804666461676
"1807" 4 262 549 1.26198 404.597 373.827 625 246.784 31.7902 237.667 20.5671 0 1 1 0 9.88620547856006e-07 569 FALSE FALSE 0.0743149240464319
"1808" 4 263 766 1.0228 1085.11 377.842 674 249.089 31.7248 236.055 18.2259 0 1 1 0 8.19561502521045e-07 569 FALSE TRUE 0.0778014764248328
"1809" 4 264 635 1.0781 102.357 381.098 549 363.623 381.825 279.743 165.998 0 0 1 1 3.18676768677471e-07 569 FALSE TRUE 0.219676970356246
"1811" 4 266 936 1.13676 921.06 384.205 761 365.213 92.9025 284.913 64.8854 0 1 1 1 8.94559225139626e-07 569 FALSE FALSE 0.221313261558796
"1812" 4 267 342 1.02304 565.877 382.345 453 1230.27 657.657 946.292 538.698 0 1 1 1 1.17054201244091e-06 569 FALSE FALSE 0.676786694956275
"1813" 4 268 452 1.12135 599.814 382.823 518 977.083 489.088 717.396 422.687 0 1 1 1 1.16285357745242e-06 569 FALSE FALSE 0.590373960143742
"1814" 4 269 534 1.10349 1030.76 387.719 533 466.021 168.943 361.238 127.04 0 1 1 1 8.60954790732564e-07 569 FALSE FALSE 0.312726089008014
"1815" 4 270 329 1.03125 480.663 386.067 345 252.948 19.2924 263.754 46.5621 0 1 1 0 1.12209217117270e-06 569 FALSE FALSE 0.0835670192804173
"1816" 4 271 529 1.3005 685.389 388.985 464 411.269 337.382 302.115 127.692 0 1 1 1 1.09074940146165e-06 569 FALSE FALSE 0.265854008819906
"1817" 4 272 258 1.26162 285.578 386.671 439 234.073 12.7473 231.147 10.9684 0 1 1 0 6.83649211969177e-07 569 FALSE TRUE 0.0544833328861183
"1818" 4 273 682 1.03803 442.471 393.881 634 255.888 41.8401 239.059 16.7474 0 1 1 0 1.06759167565138e-06 569 FALSE FALSE 0.0879007999835675
"1819" 4 274 774 1.1607 816.552 391.771 712 256.735 53.7945 237 15.2158 0 1 1 0 9.41278048190085e-07 569 FALSE FALSE 0.0891401053085376
"1820" 4 275 591 1.06559 127.699 396.13 602 780.279 513.094 448.103 305.802 0 0 1 1 3.52476435102672e-07 569 FALSE TRUE 0.506022853982918
"1821" 4 276 726 1.1758 309.784 401.82 569 255.088 76.7855 239.749 16.1631 0 1 1 0 7.54616652854336e-07 569 FALSE TRUE 0.0867264908529252
"1822" 4 277 426 1.04806 498.115 397.406 510 290.898 50.5428 264.925 26.8178 0 1 1 1 1.14347064392184e-06 569 FALSE FALSE 0.135991585216515
"1823" 4 278 409 1.20146 5.12714 408.809 488 240.236 12.7134 237.956 11.7883 0 0 1 0 NA 569 TRUE TRUE 0.0642298139530073
"1824" 4 279 430 1.09438 657.505 399.984 386 531.956 323.851 433.135 218.945 0 1 1 1 1.12479721183124e-06 569 FALSE FALSE 0.36235345015928
"1825" 4 280 481 1.1044 1053.66 406.006 393 414.031 178.845 312.012 82.1359 0 1 1 1 8.48642614042403e-07 569 FALSE FALSE 0.268364195661245
"1826" 4 281 712 1.13029 858.032 410.368 672 407.393 152.222 320.396 104.354 0 1 1 1 9.0795378078794e-07 569 FALSE FALSE 0.262302810067532
"1827" 4 282 571 1.20484 605.005 410.377 574 1077.59 394.831 659.319 304.435 0 1 1 1 1.16810565366930e-06 569 FALSE FALSE 0.627093137916322
"1828" 4 283 605 1.10459 766.615 414.218 447 490.653 187.544 349.559 115.276 0 1 1 1 9.89653560759647e-07 569 FALSE FALSE 0.332042404952552
"1830" 4 285 536 1.07366 1078.17 411.41 588 403.743 156.434 333.431 104.554 0 1 1 1 8.30173135271741e-07 569 FALSE TRUE 0.258927647334545
"1831" 4 286 477 1.11366 701.143 413.046 491 533.886 312.141 368.096 140.179 0 1 1 1 1.07438117012361e-06 569 FALSE FALSE 0.363711630850500
"1832" 4 287 560 1.05784 535.55 416.307 564 1300.08 892.335 777.329 594.304 0 1 1 1 1.17012074632828e-06 569 FALSE FALSE 0.697485242149405
"1833" 4 288 460 1.32811 674.567 414.45 416 731.969 511.429 490.698 330.56 0 1 1 1 1.10724768809897e-06 569 FALSE FALSE 0.482053605382658
"1834" 4 289 429 1.0783 578.312 417.149 379 480.383 270.503 310.571 93.9568 0 1 1 1 1.17733013107828e-06 569 FALSE FALSE 0.324109287128526
"1835" 4 290 563 1.0658 1147.85 421.362 597 594.228 312.552 381.492 195.693 0 1 1 1 7.48520037733602e-07 569 FALSE TRUE 0.403869809845629
"1836" 4 291 875 1.09676 953.675 425.614 674 1168.95 562.681 742.019 417.964 0 1 1 1 8.82171356239114e-07 569 FALSE FALSE 0.657612406247255
"1837" 4 292 627 1.15586 995.263 425.091 506 347.909 87.9247 282.108 50.462 0 1 1 1 8.7653257921188e-07 569 FALSE FALSE 0.203109525556014
"1838" 4 293 628 1.1437 412.432 427.166 412 250.881 40.5031 240.514 22.4701 0 1 1 0 1.01141273336404e-06 569 FALSE FALSE 0.0804898431867503
"1839" 4 294 610 1.09009 465.21 427.407 537 777.857 387.949 480.102 265.217 0 1 1 1 1.10223486290904e-06 569 FALSE FALSE 0.504856952848581
"1840" 4 295 765 1.11586 1034.64 428.978 582 296.778 91.0251 252.885 34.6844 0 1 1 1 8.62373556840924e-07 569 FALSE FALSE 0.143496512043975
"1841" 4 296 710 1.08108 315.2 430.292 565 617.63 497.97 449.092 289.346 0 1 1 1 7.75027747991069e-07 569 FALSE TRUE 0.41835578819373
"1842" 4 297 696 1.10058 1324.43 430.586 575 228.786 13.5887 223.572 10.9299 0 0 1 0 NA 569 TRUE TRUE 0.0459154783445186
"1843" 4 298 729 1.20146 154.263 437.893 707 832.164 450.352 575.362 319.897 0 0 1 1 3.96547348774589e-07 569 FALSE TRUE 0.530166341672794
"1844" 4 299 709 1.29686 396.594 438.841 729 718.15 475.677 468.898 345.831 0 1 1 1 9.77654180552673e-07 569 FALSE FALSE 0.474905701251537
"1845" 4 300 469 1.09581 491.068 435.397 541 494.739 133.627 394.591 111.919 0 1 1 1 1.13190699868939e-06 569 FALSE FALSE 0.335152577025596
"1846" 4 301 442 1.1021 668.609 433.149 465 677.822 378.601 519.473 258.744 0 1 1 1 1.11355504455609e-06 569 FALSE FALSE 0.453231483390248
"1847" 4 302 621 1.20128 1123.07 441.842 456 493.311 204.808 309.134 69.3883 0 1 1 1 7.82150992068653e-07 569 FALSE TRUE 0.334068544818631
"1848" 4 303 560 1.13288 977.534 440.413 602 469.296 399.547 295.83 111.194 0 1 1 1 8.80081833065738e-07 569 FALSE FALSE 0.315352404220814
"1849" 4 304 633 1.17175 554.717 437.404 551 875.909 375.907 657.251 339.179 0 1 1 1 1.17294969622044e-06 569 FALSE FALSE 0.549379978207958
"1850" 4 305 569 1.20907 603.037 438.496 579 1007.01 498.04 787.39 306.597 0 1 1 1 1.16651375982816e-06 569 FALSE FALSE 0.601688234241422
"1851" 4 306 479 1.17658 1104.16 444.035 571 386.786 123.833 390.998 90.8088 0 1 1 1 8.05717262311436e-07 569 FALSE TRUE 0.242836373221232
"1852" 4 307 433 1.19663 1179.39 447.007 393 673.099 402.473 542.388 343.477 0 0 1 1 6.95139342803857e-07 569 FALSE TRUE 0.450609183478625
"1854" 4 309 811 1.09618 360.982 446.788 643 750.156 518.026 473.141 315.116 0 1 1 1 8.94029563497966e-07 569 FALSE FALSE 0.491257902542774
"1855" 4 310 510 1.07605 718.388 443.425 569 596.016 290.45 386.173 161.844 0 1 1 1 1.05001663391098e-06 569 FALSE FALSE 0.404996551729272
"1856" 4 311 447 1.11172 521.443 446.128 489 924.738 436.895 599.761 305.121 0 1 1 1 1.15406390984817e-06 569 FALSE FALSE 0.569724539739515
"1857" 4 312 417 1.04194 907.487 446.487 509 361.267 90.9105 326.53 82.614 0 1 1 1 8.86629823028012e-07 569 FALSE FALSE 0.217239174666565
"1858" 4 313 710 1.1947 295.801 450.952 693 357.856 293.444 248.293 53.6689 0 1 1 1 7.24530071673395e-07 569 FALSE TRUE 0.213681433120366
"1859" 4 314 556 1.03261 631.64 453.079 579 738.805 253.53 453.529 165.325 0 1 1 1 1.14345415968997e-06 569 FALSE FALSE 0.485539801666511
"1860" 4 315 532 1.07087 1051.71 453.139 432 246.174 20.0749 244.626 15.7313 0 1 1 0 8.54002780867217e-07 569 FALSE FALSE 0.0733867856579135
"1861" 4 316 573 1.16048 577.428 453.072 588 981.592 474.265 576.002 286.638 0 1 1 1 1.16664141409987e-06 569 FALSE FALSE 0.59210063760642
"1862" 4 317 587 1.04077 46.8893 456.031 595 704.667 231.755 464.915 231.066 0 0 1 1 2.52913147772025e-07 569 TRUE TRUE 0.467797772147403
"1863" 4 318 751 1.18376 458.842 457.644 651 665.189 437.248 399.895 244.258 0 1 1 1 1.08191896927322e-06 569 FALSE FALSE 0.44617590966943
"1864" 4 319 656 1.13301 785.497 456.334 486 758.726 409.194 423.149 273.363 0 1 1 1 9.61756936321232e-07 569 FALSE FALSE 0.495518032153628
"1865" 4 320 494 1.28424 1310.95 458.953 460 287.396 154.502 237.508 24.2148 0 0 1 1 NA 569 TRUE TRUE 0.131449394530831
"1866" 4 321 537 1.23557 1227.55 461.769 527 318.442 212.771 286.223 131.189 0 0 1 1 6.01843135108711e-07 569 FALSE TRUE 0.169919407257396
"1867" 4 322 584 1.09188 673.394 460.592 466 762.122 251.324 504.156 189.48 0 1 1 1 1.09992303300029e-06 569 FALSE FALSE 0.497192879349633
"1868" 4 323 683 1.0315 817.508 463.574 623 858.246 459.659 546.652 331.474 0 1 1 1 9.28254002763048e-07 569 FALSE FALSE 0.541740139789044
"1869" 4 324 583 1.15449 1031.19 463.271 620 380.839 108.442 320.305 70.2628 0 1 1 1 8.65092650177734e-07 569 FALSE FALSE 0.237025383392733
"1870" 4 325 597 1.10032 1255.42 462.218 432 1548.02 854.853 781.819 642.262 0 0 1 1 5.46217844527266e-07 569 TRUE TRUE 0.762946550296477
"1871" 4 326 665 1.17814 127.164 469.265 665 904.107 481.13 666.104 413.461 0 0 1 1 3.53863173123757e-07 569 FALSE TRUE 0.561262902524149
"1872" 4 327 693 1.25051 491.421 469.273 708 585.177 266.938 427.758 169.059 0 1 1 1 1.11382158567972e-06 569 FALSE FALSE 0.398113625098984
"1873" 4 328 487 1.14201 754.815 465.959 565 280.483 69.628 247.793 27.8967 0 1 1 1 9.9537308861082e-07 569 FALSE FALSE 0.122318258761253
"1875" 4 330 377 1.16275 349.085 471.655 493 632.795 511.947 382.714 220.416 0 1 1 1 8.61360307646462e-07 569 FALSE TRUE 0.427452797916106
"1876" 4 331 366 1.43526 994.219 470.5 426 379.451 158.349 341.73 108.377 0 1 1 1 8.76507064543032e-07 569 FALSE FALSE 0.235656068699227
"1877" 4 332 460 1.28482 1271.33 474.578 506 295.441 73.3423 245.039 23.3733 0 0 1 1 5.08103953758053e-07 569 TRUE TRUE 0.141803178909450
"1878" 4 333 528 1.1631 524.792 473.487 587 374.743 110.467 335.907 70.1123 0 1 1 1 1.13779074617379e-06 569 FALSE FALSE 0.230973850803879
"1879" 4 334 500 1.19733 1170.88 474.572 584 743.31 335.933 546.712 291.372 0 0 1 1 7.00301144065024e-07 569 FALSE TRUE 0.48781965457582
"1881" 4 336 354 1.24591 567.452 477.059 403 669.471 373.391 461.986 166.62 0 1 1 1 1.14804187269302e-06 569 FALSE FALSE 0.448582322344224
"1882" 4 337 434 1.06867 592.247 479.295 521 503.309 195.306 389.846 113.607 0 1 1 1 1.14371123464460e-06 569 FALSE FALSE 0.341593271016695
"1883" 4 338 428 1.03682 1084.62 479.998 515 252.117 40.3463 234.787 14.8948 0 1 1 0 8.20975629653626e-07 569 FALSE TRUE 0.0823329295452824
"1885" 4 340 602 1.05923 1136.85 485.002 609 240.143 21.7689 229.703 11.0669 0 1 1 0 7.51035681634387e-07 569 FALSE TRUE 0.0640846056204746
"1886" 4 341 601 1.31224 683.963 487.506 679 662.807 282.627 465.732 159.449 0 1 1 1 1.06850997906649e-06 569 FALSE FALSE 0.444830551085402
"1888" 4 343 710 1.1261 788.554 486.834 625 836.048 441.151 589.179 295.098 0 1 1 1 9.45720591957078e-07 569 FALSE FALSE 0.5319126517622
"1889" 4 344 856 1.39868 403.435 492.805 804 316.256 72.095 277.868 54.0759 0 1 1 1 9.70167537826146e-07 569 FALSE FALSE 0.167336092391460
"1890" 4 345 499 1.12331 1000.84 491.529 572 721.087 425.934 439.958 263.708 0 1 1 1 8.69529600022258e-07 569 FALSE FALSE 0.476436312258522
"1891" 4 346 750 1.1117 1290.01 495.723 538 639.753 379.192 395.772 192.993 0 0 1 1 4.60057528571776e-07 569 TRUE TRUE 0.431553962306276
"1892" 4 347 607 1.05822 715.133 494.862 563 402.22 246.281 257.993 69.4668 0 1 1 1 1.02488285789885e-06 569 FALSE FALSE 0.257510294705503
"1893" 4 348 495 1.04415 618.699 493.196 414 251.618 24.0692 238.6 15.1295 0 1 1 0 1.11788608135186e-06 569 FALSE FALSE 0.0815899255335525
"1894" 4 349 766 1.03903 963.042 496.513 678 273.904 49.0965 278.217 55.8895 0 1 1 1 8.72843286007171e-07 569 FALSE FALSE 0.113416827651322
"1895" 4 350 882 1.19478 49.449 498.348 739 246.108 18.1735 237.523 13.9038 0 0 1 0 2.53110325200214e-07 569 TRUE TRUE 0.0732862262795659
"1896" 4 351 519 1.06903 648.59 494.821 530 663.568 361.65 443.678 174.691 0 1 1 1 1.09522284347587e-06 569 FALSE FALSE 0.445260890351603
"1897" 4 352 525 1.12836 362.48 495.284 519 301.578 36.0964 272.345 36.5356 0 1 1 1 8.84712012114572e-07 569 FALSE FALSE 0.149513560395676
"1898" 4 353 460 1.31432 329.117 495.546 554 269.742 82.518 246.941 36.6781 0 1 1 0 8.05600933581958e-07 569 FALSE TRUE 0.107674513319547
"1899" 4 354 508 1.06587 221.411 500.774 560 238.452 23.9115 236.445 18.178 0 1 1 0 5.30531891281185e-07 569 FALSE TRUE 0.0614344592825599
"1900" 4 355 565 1.14845 1325.91 503.464 580 367.417 185.421 262.984 65.8882 0 0 1 1 NA 569 TRUE TRUE 0.223569686024938
"1901" 4 356 333 1.08622 519.003 505.006 427 397.267 104.817 342.643 106.942 0 1 1 1 1.10172610994362e-06 569 FALSE FALSE 0.252863482985596
"1902" 4 357 522 1.05709 544.094 509.044 500 290.466 64.6766 251.534 30.3295 0 1 1 1 1.10763703951623e-06 569 FALSE FALSE 0.135434234851938
"1903" 4 358 565 1.15681 1271.23 512.331 613 262.847 46.6137 233.407 22.3146 0 0 1 0 4.89524184998092e-07 569 TRUE TRUE 0.0979636254104525
"1904" 4 359 423 1.0363 269.657 509.057 515 235.94 17.3611 231.582 11.6878 0 1 1 0 6.4850578552164e-07 569 FALSE TRUE 0.0574627364305338
"1905" 4 360 296 1.06946 873.277 508.152 428 458.105 280.165 369.139 209.058 0 1 1 1 8.75759563372917e-07 569 FALSE FALSE 0.306301019697858
"1906" 4 361 784 1.21676 1040.54 511.645 599 242.22 20.0588 233.968 15.3556 0 1 1 0 8.41694239931612e-07 569 FALSE FALSE 0.0673142729561814
"1907" 4 362 598 1.33434 26.4816 514.865 668 247.085 23.2127 241.226 12.1468 0 0 1 0 NA 569 TRUE TRUE 0.0747720621065104
"1908" 4 363 908 1.2568 1100.84 516.052 702 245.124 16.7379 235.53 13.081 0 1 1 0 7.8256250534876e-07 569 FALSE TRUE 0.0717837707465592
"1909" 4 364 749 1.21203 624.724 517.399 714 858.926 588.937 538.243 302.102 0 1 1 1 1.08264833651084e-06 569 FALSE FALSE 0.54203716118522
"1910" 4 365 496 1.05055 793.012 515.833 536 336.063 218.447 254.256 72.7615 0 1 1 1 9.17566449920946e-07 569 FALSE FALSE 0.190117722368353
"1911" 4 366 575 1.16476 738.904 518.374 479 247.169 18.1828 237.656 13.8747 0 1 1 0 9.70575415827366e-07 569 FALSE FALSE 0.0748995361305408
"1912" 4 367 461 1.02079 327.681 517.913 376 710.024 395.004 522.57 258.004 0 1 1 1 7.93145225312243e-07 569 FALSE TRUE 0.47063801012134
"1913" 4 368 650 1.1998 842.923 525.275 569 234.04 16.2272 229.598 11.3188 0 1 1 0 8.72418936286912e-07 569 FALSE FALSE 0.0544304572218264
"1914" 4 369 417 1.07354 301.115 520.619 508 445.112 215.386 330.621 87.3677 0 1 1 1 7.25770626256885e-07 569 FALSE TRUE 0.295510561339658
"1915" 4 370 525 1.06768 369.181 523.4 503 358.563 87.9425 299.358 71.666 0 1 1 1 8.84661286084569e-07 569 FALSE FALSE 0.214421626263632
"1916" 4 371 550 1.46759 762.338 530.6 595 243.588 17.5914 236.264 13.6364 0 1 1 0 9.27925979212884e-07 569 FALSE FALSE 0.0694263763828575
"1917" 4 372 366 1.11831 573.658 527.478 333 736.426 452.576 816.137 395.018 0 1 1 1 1.08502968449040e-06 569 FALSE FALSE 0.484330241749064
"1918" 4 373 414 1.16679 906.268 524.705 370 258.357 34.3467 286.913 90.5116 0 1 1 0 8.565522936141e-07 569 FALSE FALSE 0.0915019975450087
"1920" 4 375 646 1.02934 818.817 535.406 619 246.635 18.0502 235.81 15.5152 0 1 1 0 8.73868985990636e-07 569 FALSE FALSE 0.0740884267560079
"1921" 4 376 685 1.10045 1018.96 533.584 415 260.658 47.0011 251.458 55.1612 0 1 1 0 8.34927358419661e-07 569 FALSE FALSE 0.0948273076541444
"1922" 4 377 628 1.10323 509.943 536.371 632 377.934 107.373 307.427 74.7263 0 1 1 1 1.05717911982763e-06 569 FALSE FALSE 0.234153750044702
"1923" 4 378 790 1.31056 101.195 545.543 759 246.494 22.2084 245.178 22.8062 0 0 1 0 3.05846176408907e-07 569 FALSE TRUE 0.073873964347372
"1924" 4 379 574 1.14441 955.571 541.23 603 305.862 118.653 239.723 15.0385 0 1 1 1 8.38577539838376e-07 569 FALSE FALSE 0.154803441049400
"1925" 4 380 420 1.1367 340.343 540.464 524 672.685 557.099 581.543 423.632 0 1 1 1 8.10910026314144e-07 569 FALSE TRUE 0.450378446292392
"1926" 4 381 477 1.12887 391.457 537.799 483 335.242 81.3869 296.713 65.429 0 1 1 1 9.1744033325051e-07 569 FALSE FALSE 0.189200412448874
"1927" 4 382 769 1.13186 989.231 546.047 569 1015.52 400.414 674.181 351.984 0 1 1 1 8.29807439536617e-07 569 FALSE FALSE 0.60484418158831
"1928" 4 383 515 1.2076 1082.71 540.577 518 244.301 18.866 235.948 14.8391 0 1 1 0 7.81095444243172e-07 569 FALSE TRUE 0.070522504733291
"1929" 4 384 618 1.40227 725.913 545.479 695 267.412 91.5406 235.155 15.7332 0 1 1 0 9.42089473503794e-07 569 FALSE FALSE 0.104421001200049
"1930" 4 385 586 1.20481 892.997 542.118 608 578.475 290.35 383.471 178.353 0 1 1 1 8.38751137985216e-07 569 FALSE FALSE 0.393793675266131
"1931" 4 386 764 1.05336 1286.53 550.359 675 844.396 593.23 598.107 413.942 0 0 1 1 4.36319335671662e-07 569 TRUE TRUE 0.535638752281438
"1932" 4 387 624 1.13692 1117.41 553.141 478 585.967 311.017 439.16 227.421 0 1 1 1 7.24439165254342e-07 569 FALSE TRUE 0.398619577262669
"1933" 4 388 598 1.05852 481.249 553.95 584 255.373 47.9756 238.475 22.1093 0 1 1 0 1.01682194331831e-06 569 FALSE FALSE 0.0871452602496253
"1934" 4 389 668 1.1621 923.359 557.329 678 630.937 327.343 453.331 211.638 0 1 1 1 8.16984228811544e-07 569 FALSE FALSE 0.426350031229841
"1935" 4 390 502 1.18006 676.657 554.57 415 616.451 218.506 420.159 179.86 0 1 1 1 9.7545046787392e-07 569 FALSE FALSE 0.417639211185638
"1936" 4 391 550 1.11078 1026.95 556.635 518 240.402 18.2665 230.951 13.2331 0 1 1 0 8.05438798243106e-07 569 FALSE FALSE 0.0644888633582848
"1938" 4 393 490 1.34733 585.386 561.167 524 838.84 430.973 554.198 309.374 0 1 1 1 1.02697510237099e-06 569 FALSE FALSE 0.533162975980329
"1939" 4 394 479 1.18296 451.033 557.347 467 399.548 94.567 320.883 84.2619 0 1 1 1 9.86101908013885e-07 569 FALSE FALSE 0.255010628947844
"1940" 4 395 646 1.03674 763.605 560.404 633 247.213 27.7238 234.721 15.1367 0 1 1 0 8.76703988595981e-07 569 FALSE FALSE 0.0749662909499932
"1941" 4 396 506 1.34922 375.761 557.31 507 255.132 26.2141 236.628 14.9925 0 1 1 0 8.73938707716106e-07 569 FALSE FALSE 0.0867911735018713
"1942" 4 397 462 1.09708 694.926 562.773 438 546.406 241.95 396.264 159.107 0 1 1 1 9.40837696426882e-07 569 FALSE FALSE 0.372404741595294
"1943" 4 398 644 1.14392 1138.52 567.508 644 325.766 151.36 255.039 53.1029 0 1 1 1 6.78143237162323e-07 569 FALSE TRUE 0.178447139043695
"1944" 4 399 606 1.21818 316.604 567.102 556 432.768 117.51 350.422 99.1593 0 1 1 1 7.38498139769631e-07 569 FALSE TRUE 0.28496324477691
"1945" 4 400 810 1.18046 1088.98 569.727 730 255.634 57.303 236.411 15.6604 0 1 1 0 7.39893571265929e-07 569 FALSE TRUE 0.0875283550821004
"1946" 4 401 633 1.11298 996.766 571.545 647 309.801 149.35 253.91 56.7331 0 1 1 1 7.94681319813568e-07 569 FALSE FALSE 0.159602338292054
"1947" 4 402 845 1.28131 1324.08 576.501 716 248.021 21.084 231.717 15.9754 0 0 1 0 NA 569 TRUE TRUE 0.076190044292331
"1948" 4 403 434 1.04684 630.855 571.806 464 289.929 32.3509 262.965 29.5723 0 1 1 1 9.81074680609843e-07 569 FALSE FALSE 0.134740260619336
"1949" 4 404 558 1.07535 960.124 573.973 593 318.191 103.83 296.742 89.7687 0 1 1 1 7.9280590167596e-07 569 FALSE FALSE 0.169623689642005
"1950" 4 405 766 1.36483 560.997 574.67 783 355.808 207.768 259.493 76.1488 0 1 1 1 1.01025508187922e-06 569 FALSE FALSE 0.211528998579167
"1951" 4 406 623 1.07268 710.75 581.348 612 525.654 193.162 381.522 152.856 0 1 1 1 8.84122681550255e-07 569 FALSE FALSE 0.357884036123232
"1952" 4 407 820 1.37879 281.73 585.673 676 590.019 328.605 497.763 213.324 0 1 1 1 6.40995485398536e-07 569 FALSE TRUE 0.401203988388212
"1953" 4 408 629 1.05716 377.135 579.375 579 240.872 27.1845 237.725 13.9396 0 1 1 0 8.6072005009209e-07 569 FALSE FALSE 0.0652213474445944
"1954" 4 409 582 1.07652 407.716 582.636 601 233.687 13.4531 227.921 10.9101 0 1 1 0 9.0907989323984e-07 569 FALSE FALSE 0.0538643809574825
"1955" 4 410 552 1.04009 448.866 579.708 585 358.559 86.9052 300.263 87.5998 0 1 1 1 9.62730552042297e-07 569 FALSE FALSE 0.214417442573186
"1956" 4 411 730 1.17678 887.097 584.289 713 393.659 201.638 313.679 107.068 0 1 1 1 7.71806698305907e-07 569 FALSE FALSE 0.249441906227533
"1957" 4 412 612 1.32095 1055.46 585.152 543 264.527 45.5709 249.338 31.3615 0 1 1 0 7.49640825905549e-07 569 FALSE FALSE 0.100353002163633
"1958" 4 413 520 1.25415 821.05 592.144 612 238.253 21.1218 234.087 14.4205 0 1 1 0 7.70621113577199e-07 569 FALSE FALSE 0.0611213499642796
"1959" 4 414 550 1.14502 308.924 595.955 588 756.429 354.413 559.365 308.359 0 1 1 1 7.02472540807093e-07 569 FALSE TRUE 0.494380936858272
"1960" 4 415 834 1.22225 1304.33 598.243 756 240.792 15.3165 230.095 11.8579 0 0 1 0 3.72113396191449e-07 569 TRUE TRUE 0.0650967702917282
"1961" 4 416 484 1.23977 605.151 594.849 466 624.513 336.721 437.529 230.456 0 1 1 1 9.54207199239644e-07 569 FALSE FALSE 0.422512053064115
"1962" 4 417 530 1.17342 637.913 595.938 497 260.833 35.8268 245.019 23.9507 0 1 1 0 9.2441074885353e-07 569 FALSE FALSE 0.0950790080191858
"1963" 4 418 446 1.07044 671.908 600.168 528 289.614 35.3342 261.984 31.9655 0 1 1 1 8.81026259262027e-07 569 FALSE FALSE 0.134332582380592
"1964" 4 419 516 1.05771 504.434 601.932 446 342.803 77.4781 294.891 65.0339 0 1 1 1 9.73612402896332e-07 569 FALSE FALSE 0.197564745566649
"1965" 4 420 470 1.07225 532.183 605.847 485 382.14 122.679 305.436 95.0725 0 1 1 1 9.69542113188095e-07 569 FALSE FALSE 0.238304345657058
"1966" 4 421 583 1.3227 996.882 611.736 666 240.489 20.7686 236.261 16.3189 0 1 1 0 7.29497620284432e-07 569 FALSE FALSE 0.0646245587834928
"1967" 4 422 701 1.08038 344.613 608.111 653 545.953 191.228 376.579 139.036 0 1 1 1 7.7978413126008e-07 569 FALSE TRUE 0.372093695012981
"1968" 4 423 594 1.29821 1047 609.426 658 242.351 37.392 240.648 35.9737 0 1 1 0 7.19597801236826e-07 569 FALSE FALSE 0.0675170442558857
"1969" 4 424 762 1.05613 929.064 611.878 689 556.248 244.691 378.046 141.535 0 1 1 1 7.21423895211105e-07 569 FALSE FALSE 0.379099705427256
"1970" 4 425 565 1.19979 1083.68 616.542 629 226.652 12.1715 226.756 10.424 0 1 1 0 6.83538686102649e-07 569 FALSE TRUE 0.0424009995450228
"1971" 4 426 566 1.1807 624.625 617.265 614 246.708 20.7431 235.908 15.6463 0 1 1 0 8.92222085522389e-07 569 FALSE TRUE 0.0741994123193997
"1972" 4 427 629 1.0519 1116.54 615.057 624 517.771 302.253 388.711 171.356 0 1 1 1 6.51517796429667e-07 569 FALSE TRUE 0.352217324011212
"1973" 4 428 540 1.10537 553.069 619.774 399 401.14 144.993 323.909 120.127 0 1 1 1 9.4454841393941e-07 569 FALSE TRUE 0.256501956062444
"1974" 4 429 591 1.11708 771.418 619.14 489 376.327 139.172 309.69 94.6594 0 1 1 1 7.37264750916573e-07 569 FALSE TRUE 0.232555710656839
"1975" 4 430 795 1.11131 741.586 621.835 718 273.916 102.032 235.562 28.6275 0 1 1 1 7.55609146903854e-07 569 FALSE TRUE 0.113433257590686
"1976" 4 431 572 1.25493 96.7465 629.047 650 232.032 14.5534 232.428 12.8117 0 0 1 0 2.84280072292905e-07 569 FALSE TRUE 0.051198943674767
"1977" 4 432 356 1.06694 295.124 620.989 475 259.168 26.8442 241.969 15.1441 0 1 1 0 6.57268688037436e-07 569 FALSE TRUE 0.0926773888502843
"1979" 4 434 507 1.06208 506.29 627.892 563 287.277 65.1705 262.428 35.7513 0 1 1 1 9.49097301195658e-07 569 FALSE FALSE 0.131294077609782
"1980" 4 435 451 1.04962 1325.45 630.57 514 624.309 362.163 502.091 319.081 0 0 1 1 NA 569 TRUE TRUE 0.422389528764545
"1982" 4 437 583 1.0962 34.5455 645.595 620 240.615 15.5643 233.868 11.5576 0 0 1 0 2.22821155998307e-07 569 TRUE TRUE 0.0648209961871738
"1983" 4 438 793 1.11412 365.368 646.984 540 838.328 382.961 466.682 238.845 0 1 1 1 8.13221986288671e-07 569 FALSE FALSE 0.532934002067846
"1984" 4 439 606 1.09729 1292.51 648.097 629 524.579 270.03 396.932 202.226 0 0 1 1 3.60074437435409e-07 569 TRUE TRUE 0.357116293674361
"1985" 4 440 804 1.06173 848.172 646.264 668 243.042 19.7499 229.502 13.2782 0 1 1 0 6.40453150500613e-07 569 FALSE FALSE 0.0685848135554861
"1986" 4 441 437 1.07685 1248.3 643.67 529 515.284 213.621 401.156 182.526 0 0 1 1 4.33935700189934e-07 569 TRUE TRUE 0.350411623261553
"1987" 4 442 256 0.933616 5.22656 646.742 307 243.603 15.2019 239.777 11.6808 0 0 1 0 NA 569 TRUE TRUE 0.0694494696085734
"1988" 4 443 951 1.1533 316.624 652.779 652 511.265 275.928 341.557 124.999 0 1 1 1 7.05999696212566e-07 569 FALSE TRUE 0.347475102072358
"1989" 4 444 623 1.14425 1097.07 656.144 639 430.992 238.344 318.939 136.264 0 1 1 1 6.25542714721664e-07 569 FALSE TRUE 0.283421036309744
"1990" 4 445 584 1.11918 445.387 653.755 534 311.288 171.977 353.642 170.978 0 1 1 1 9.21049391611001e-07 569 FALSE FALSE 0.161398107658752
"1991" 4 446 690 1.11759 578.041 657.065 622 263.863 46.1073 238.301 20.0602 0 1 1 0 8.74068118887852e-07 569 FALSE TRUE 0.099410447999905
"1992" 4 447 345 1.20985 420.397 654.336 507 654.554 326.006 473.02 296.644 0 1 1 1 8.99042234902752e-07 569 FALSE FALSE 0.440131552407526
"1993" 4 448 686 1.24436 611.249 655.016 697 236.568 13.1184 231.504 12.3473 0 1 1 0 8.36151455288399e-07 569 FALSE TRUE 0.0584596174603196
"1994" 4 449 749 1.18181 657.872 655.128 714 230.853 14.5591 226.681 10.443 0 1 1 0 7.72730143907988e-07 569 FALSE TRUE 0.0492885000137467
"1995" 4 450 611 1.12045 345.944 661.879 628 611.928 254.168 445.429 181.204 0 1 1 1 7.75004948953347e-07 569 FALSE TRUE 0.414877433188632
"1996" 4 451 634 1.0745 1065.45 662.326 635 247.822 36.3499 235.276 10.6543 0 1 1 0 6.38281229090669e-07 569 FALSE FALSE 0.0758890200227248
"1998" 4 453 702 1.05657 1023.06 663.705 658 232.106 15.1864 230.59 11.44 0 1 1 0 6.46704474083797e-07 569 FALSE FALSE 0.0513185288088997
"2000" 4 455 528 1.14506 713.955 665.225 589 688.896 304.695 479.066 193.654 0 1 1 1 6.77462610934563e-07 569 FALSE TRUE 0.459309021733619
"2001" 4 456 894 1.24597 17.3591 681.632 757 414.593 165.467 319.777 92.617 0 0 1 1 NA 569 TRUE TRUE 0.268872907063894
"2003" 4 458 603 1.21845 838.778 673.395 628 459.621 390.013 300.317 113.051 0 1 1 1 5.81111751370399e-07 569 FALSE FALSE 0.307540042099699
"2004" 4 459 429 1.05904 470.24 678.121 437 254.16 29.3104 247.205 24.7909 0 1 1 0 9.3098155008482e-07 569 FALSE FALSE 0.0853596696002823
"2005" 4 460 649 1.14286 551.308 685.194 648 372.174 223.838 334.883 143.466 0 1 1 1 8.78307106538154e-07 569 FALSE TRUE 0.228394050611843
"2006" 4 461 572 1.10911 808.617 685.154 610 825.077 485.804 625.33 318.248 0 1 1 1 5.61357366493017e-07 569 FALSE TRUE 0.526958802203838
"2007" 4 462 690 1.08003 620.612 690.02 551 245.118 24.4423 230.125 12.4143 0 1 1 0 7.6684681089925e-07 569 FALSE TRUE 0.071774590944154
"2008" 4 463 587 1.04858 1119.44 692.543 527 657.793 384.269 420.767 237.449 0 1 1 1 5.76294967022283e-07 569 FALSE TRUE 0.441982762652765
"2009" 4 464 533 1.05416 1332.2 691.462 544 707.539 349.529 688.567 338.453 0 0 1 1 NA 569 TRUE TRUE 0.469323157529084
"2010" 4 465 688 1.15156 1079.62 696.795 677 452.97 197.913 324.025 101.846 0 1 1 1 5.98860857916552e-07 569 FALSE TRUE 0.302073520682739
"2011" 4 466 752 1.3823 60.1809 702.404 607 244.147 30.0539 229.871 11.7159 0 0 1 0 2.43003280792313e-07 569 TRUE TRUE 0.0702860244169635
"2012" 4 467 1069 1.1446 875.36 697.471 830 267.308 90.5165 235.228 19.9024 0 1 1 0 5.40501307177402e-07 569 FALSE TRUE 0.104275119937048
"2013" 4 468 496 1.12397 452.542 697.99 577 495.769 271.53 370.831 194.33 0 1 1 1 9.34350544044886e-07 569 FALSE FALSE 0.335932536417134
"2014" 4 469 628 1.13514 734.54 702.225 643 568.608 247.741 384.454 175.659 0 1 1 1 5.73604014922585e-07 569 FALSE TRUE 0.38734168661949
"2015" 4 470 653 1.04838 594.544 707.914 626 233.979 12.0461 231.56 10.1061 0 1 1 0 7.92131654172351e-07 569 FALSE TRUE 0.0543326977264238
"2016" 4 471 449 1.1224 519.635 704.089 458 740.675 269.861 536.439 285.644 0 1 1 1 9.07634342914379e-07 569 FALSE FALSE 0.48648783877558
"2017" 4 472 594 1.11945 494.567 717.089 508 331.004 169.215 250.557 37.4475 0 1 1 1 9.3202307831247e-07 569 FALSE FALSE 0.184429243520503
"2018" 4 473 583 1.05337 1038.95 723.533 602 234.776 17.0372 232.489 11.4255 0 1 1 0 5.81660155992378e-07 569 FALSE FALSE 0.0556079773623979
"2019" 4 474 547 1.17168 1130.14 721.678 465 314.43 101.037 291.108 51.7809 0 0 1 1 5.51153640376511e-07 569 FALSE TRUE 0.165164484584954
"2020" 4 475 395 1.0151 542.813 722.549 460 678.902 233.084 527.787 261.336 0 1 1 1 8.75043156320103e-07 569 FALSE TRUE 0.453828552960321
"2021" 4 476 728 1.25232 56.2376 731.19 719 242.633 22.4167 231.956 15.4807 0 0 1 0 2.36450738228311e-07 569 TRUE TRUE 0.0679531726318523
"2022" 4 477 434 1.03777 350.177 726.505 409 241.526 18.1589 234.097 13.5471 0 1 1 0 8.26504359095473e-07 569 FALSE TRUE 0.0662382166932138
"2023" 4 478 585 1.1645 402.605 730.13 465 1509.42 716.038 812.985 635.1 0 1 1 1 9.20872115602101e-07 569 FALSE FALSE 0.753476658097345
"2024" 4 479 491 1.00371 13.7515 735.916 384 888.297 508.249 668.886 460.26 0 0 1 1 NA 569 TRUE TRUE 0.554646836553995
"2025" 4 480 338 1.30139 512.583 731.704 341 257.37 31.2365 244.849 17.7185 0 1 1 0 9.18716388242632e-07 569 FALSE FALSE 0.0900665398020426
"2026" 4 481 539 1.27012 457.074 734.718 475 258.968 39.9398 240.199 13.8902 0 1 1 0 9.56905132530348e-07 569 FALSE FALSE 0.0923878686654949
"2027" 4 482 735 1.12148 1092.79 738.414 664 260.014 44.0636 239.424 15.98 0 1 1 0 5.64769166861787e-07 569 FALSE TRUE 0.0938995929000742
"2028" 4 483 469 1.27271 1329.37 737.953 471 240.76 28.1144 233.316 23.0115 0 0 1 0 NA 569 TRUE TRUE 0.0650469278412394
"2029" 4 484 620 1.07787 966.992 743.852 620 233.624 15.4233 231.29 12.3782 0 1 1 0 5.32199070488082e-07 569 FALSE FALSE 0.0537632632659744
"2030" 4 485 384 1.31661 522.065 746.279 509 374.972 188.289 324.18 134.973 0 1 1 1 9.10348959105265e-07 569 FALSE FALSE 0.231202954393503
"2031" 4 486 714 1.06785 1134.08 747.074 525 610.046 422.266 439.224 163.014 0 0 1 1 5.36112881305032e-07 569 FALSE TRUE 0.413722250704645
"2033" 4 488 423 1.19822 359.716 748.674 357 256.482 18.3167 249.482 13.9001 0 1 1 0 8.67614473564633e-07 569 FALSE FALSE 0.088770351955693
"2034" 4 489 680 1.14455 415.754 753.549 590 1028.5 355.044 691.66 314.744 0 1 1 1 9.5560945550717e-07 569 FALSE FALSE 0.60960726281177
"2035" 4 490 607 1.10885 330.247 760.14 476 245.456 22.4439 235.443 12.1551 0 1 1 0 8.12726283600564e-07 569 FALSE TRUE 0.0722913699234967
"2036" 4 491 422 1.06728 454.22 755.033 501 295.409 82.6496 260.576 36.3501 0 1 1 1 9.72478532056757e-07 569 FALSE FALSE 0.141762556532017
"2037" 4 492 629 1.00861 843.773 757.415 616 1036.79 427.581 575.835 310.923 0 1 1 1 4.48488280747211e-07 569 FALSE TRUE 0.612617969302704
"2038" 4 493 336 0.96378 1332.27 758.955 413 235.126 15.7043 232.283 13.5226 0 0 1 0 NA 569 TRUE TRUE 0.0561666448905724
"2040" 4 495 389 1.20973 349.504 766.437 396 258.331 27.2654 250.19 15.739 0 1 1 0 8.62591660941781e-07 569 FALSE TRUE 0.0914642544447074
"2041" 4 496 729 1.20669 1111.44 769.384 611 685.306 392.11 596.597 252.024 0 0 1 1 5.39052002098289e-07 569 FALSE TRUE 0.45734955696874
"2042" 4 497 443 1.21551 395.296 767.95 332 1024.05 437.198 760.088 353.709 0 1 1 1 9.46189679637724e-07 569 FALSE FALSE 0.607981116777978
"2044" 4 499 585 1.08447 992.214 773.378 609 234.228 14.4886 230.73 11.6238 0 1 1 0 5.22076548804197e-07 569 FALSE FALSE 0.0547315885850867
"2045" 4 500 496 1.2474 492.857 777.923 542 531.314 273.86 420.748 179.253 0 1 1 1 9.6322562520624e-07 569 FALSE FALSE 0.361900569140914
"2047" 4 502 799 1.21107 1143.48 777.398 712 590.645 320.296 345.016 147.471 0 0 1 1 5.1459261786892e-07 569 FALSE TRUE 0.401601674707129
"2048" 4 503 528 1.13049 204.638 779.826 478 779.397 273.084 537.619 241.473 0 0 1 1 5.02377333652163e-07 569 FALSE TRUE 0.505598696786155
"2049" 4 504 398 1.07532 451.769 783.214 400 779.995 555.148 515.716 303.807 0 1 1 1 9.92300918066081e-07 569 FALSE FALSE 0.505886329647427
"2050" 4 505 440 1.27393 403.57 786.018 562 1021.61 428.576 711.95 355.705 0 1 1 1 9.67658809140465e-07 569 FALSE FALSE 0.607086474995521
"2051" 4 506 747 1.0392 923.81 794.108 603 551.638 238.762 400.353 206.968 0 1 1 1 4.6062136590389e-07 569 FALSE FALSE 0.375978653778259
"2053" 4 508 474 1.0693 1039.6 793.519 451 271.858 92.7968 281.532 65.9371 0 1 1 1 5.26092365028607e-07 569 FALSE FALSE 0.110604946449023
"2054" 4 509 667 1.3694 1176.74 793.279 510 299.192 108.772 241.013 36.7012 0 0 1 1 4.75813548969699e-07 569 FALSE TRUE 0.146534652447279
"2055" 4 510 716 1.17424 1260.54 796.746 689 323.216 120.661 312.39 107.067 0 0 1 1 3.56504291906667e-07 569 TRUE TRUE 0.175499988218987
"2056" 4 511 361 1.05216 374.745 793.673 327 1121.64 550.827 651.715 416.467 0 1 1 1 9.3038983596466e-07 569 FALSE FALSE 0.642118534651114
"2057" 4 512 518 1.05362 175.838 799.985 487 854.961 414.524 558.736 323.442 0 0 1 1 4.43231962530912e-07 569 FALSE TRUE 0.540301941843496
"2058" 4 513 594 1.26904 536.152 801.689 614 340.039 184.37 280.291 90.227 0 1 1 1 9.05532499736485e-07 569 FALSE TRUE 0.194528668557973
"2060" 4 515 706 1.03852 467.568 802.595 643 310.4 162.303 249.164 25.8977 0 1 1 1 9.95358296082652e-07 569 FALSE FALSE 0.160326752723228
"2061" 4 516 655 1.05259 956.612 805.15 641 633.942 373.009 436.818 284.731 0 1 1 1 4.73612580911839e-07 569 FALSE FALSE 0.428131954130154
"2062" 4 517 562 1.26235 356.082 804.959 639 826.017 355.488 480.064 247.041 0 1 1 1 8.97317938356728e-07 569 FALSE TRUE 0.527385822678958
"2063" 4 518 483 1.46882 898.646 804.665 545 619.328 207.454 510.822 188.159 0 1 1 1 4.38013439904225e-07 569 FALSE FALSE 0.419385404953051
"2064" 4 519 581 1.18084 254.976 804.847 512 589.713 286.151 422.726 217.465 0 0 1 1 6.40912323464135e-07 569 FALSE TRUE 0.401009438639319
"2065" 4 520 1555 1.12773 1094.91 818.357 998 287.866 41.5996 249.224 19.9529 0 0 1 1 5.08159003377315e-07 569 FALSE TRUE 0.132062203151123
"2066" 4 521 452 1.21705 499.869 812.451 525 308.92 113.369 294.361 60.3736 0 1 1 1 9.70485459859065e-07 569 FALSE FALSE 0.158534331675218
"2067" 4 522 729 1.14198 1182.74 814.154 687 231.747 13.2239 227.684 11.2649 0 0 1 0 4.57715423206517e-07 569 FALSE TRUE 0.0507380227410775
"2068" 4 523 465 1.26052 424.176 814.439 471 337.885 177.613 264.037 31.8009 0 1 1 1 9.96138158671612e-07 569 FALSE FALSE 0.192145478110740
"2069" 4 524 379 1.05795 1041.79 817.409 477 790.365 537.855 518.641 368.415 0 1 1 1 5.04766099013408e-07 569 FALSE TRUE 0.510839445007197
"2071" 4 526 383 1.23598 242.337 823.93 372 854.605 568.238 503.17 256.503 0 0 1 1 6.07807361059226e-07 569 FALSE TRUE 0.540145750582774
"2072" 4 527 702 1.06157 885.298 830.597 657 463.221 247.434 342.628 104.21 0 1 1 1 4.16949969428287e-07 569 FALSE TRUE 0.310466012646516
"2073" 4 528 636 1.04553 179.34 829.851 518 799.527 320.549 525.333 259.02 0 0 1 1 4.50647627940161e-07 569 FALSE TRUE 0.515161796382469
"2074" 4 529 577 1.1189 212.39 828.44 602 870.94 315.686 691.83 188.25 0 0 1 1 5.29761278076102e-07 569 FALSE TRUE 0.547246405729614
"2075" 4 530 485 1.11025 552.443 834.462 549 367.934 238.15 262.942 41.9208 0 1 1 1 8.83135243547218e-07 569 FALSE TRUE 0.22409702336641
"2076" 4 531 697 1.04475 481.643 836.452 597 260.576 36.4583 240.524 18.239 0 1 1 0 9.900396799712e-07 569 FALSE FALSE 0.0947093099065996
"2077" 4 532 540 1.21647 405.409 842.513 393 295.321 93.0433 253.654 28.1376 0 1 1 1 9.68525444449086e-07 569 FALSE FALSE 0.141650822300447
"2078" 4 533 492 1.04719 432.762 834.994 455 263.051 37.0998 246.317 22.0924 0 1 1 0 9.95678727972037e-07 569 FALSE FALSE 0.0982545773576944
"2079" 4 534 460 1.2645 365.728 841.176 326 290.69 89.8823 248.309 19.5167 0 1 1 1 9.07836733492605e-07 569 FALSE FALSE 0.135723334732344
"2080" 4 535 1403 1.1629 614.793 850.299 852 495.691 93.7292 397.693 82.986 0 1 1 1 7.35068332626515e-07 569 FALSE TRUE 0.33587352826643
"2081" 4 536 459 1.08266 1024.76 837.688 544 714.358 473.392 570.34 396.11 0 1 1 1 4.77535511076197e-07 569 FALSE TRUE 0.472920224138892
"2082" 4 537 485 1.29183 334.186 846.179 279 245.47 27.8574 243.979 34.3029 0 1 1 0 8.34353331055863e-07 569 FALSE TRUE 0.072312759618917
"2083" 4 538 540 1.37719 526.878 845.357 534 649.732 447.827 433.785 247.383 0 1 1 1 9.34267917621036e-07 569 FALSE FALSE 0.437358558278056
"2084" 4 539 1378 1.03947 674.081 855.914 839 534.21 110.241 403.189 88.7515 0 1 1 1 5.8964019019296e-07 569 FALSE TRUE 0.363939154912699
"2085" 4 540 414 1.13668 385.829 847.043 520 728.09 630.542 607.292 477.97 0 1 1 1 9.36972766317873e-07 569 FALSE FALSE 0.48006090045931
"2086" 4 541 663 1.06488 245.127 848.692 648 341.881 168.423 271.496 66.3219 0 0 1 1 6.04094520153426e-07 569 FALSE TRUE 0.196554717127091
"2087" 4 542 539 1.32118 349.345 857.353 593 264.152 54.4001 258.534 41.9128 0 1 1 0 8.5768180994553e-07 569 FALSE TRUE 0.0998209773615773
"2088" 4 543 459 1.04625 163.566 851.664 540 1001.77 602.939 546.379 335.184 0 0 1 1 4.06960888225752e-07 569 FALSE TRUE 0.59973167728764
"2089" 4 544 592 1.19837 1190.2 850.667 649 621.932 378.393 468.4 292.058 0 0 1 1 4.2075650145719e-07 569 FALSE TRUE 0.420958922009077
"2090" 4 545 688 1.03116 197.103 859.157 556 1287.38 553.102 619.844 353.485 0 0 1 1 4.78882015616348e-07 569 FALSE TRUE 0.693803730644693
"2091" 4 546 555 1.15737 429.991 859.969 490 247.9 24.4036 238.36 15.359 0 1 1 0 9.75993915689666e-07 569 FALSE FALSE 0.076007038229419
"2092" 4 547 479 1.17658 316.547 864.814 571 240.214 16.6887 234.436 11.8939 0 0 1 0 7.70547749502978e-07 569 FALSE TRUE 0.0641954686714104
"2093" 4 548 672 1.06082 493.595 867.612 572 663.958 342.818 454.116 236.663 0 1 1 1 9.65226051155356e-07 569 FALSE FALSE 0.445481240923491
"2094" 4 549 343 1.05455 540.924 868.805 428 355.486 147.077 305.781 98.7228 0 1 1 1 9.04493111498124e-07 569 FALSE TRUE 0.211189452004117
"2095" 4 550 773 1.02962 928.546 872.878 676 241.123 24.357 231.001 13.3118 0 1 1 0 4.02375127518082e-07 569 FALSE TRUE 0.0656119398779237
"2096" 4 551 897 1.12271 890.86 879.722 678 267.659 102.327 237.137 17.2579 0 1 1 0 3.89614509436472e-07 569 FALSE TRUE 0.104767241941154
"2097" 4 552 674 1.30198 1225.86 878.635 419 253.563 26.3233 237.445 22.6947 0 0 1 0 3.52870558770848e-07 569 FALSE TRUE 0.0844777270586418
"2098" 4 553 758 1.02885 1017.67 876.558 677 237.467 21.8952 228.439 12.102 0 0 1 0 4.24537633046621e-07 569 FALSE TRUE 0.0598820851217019
"2099" 4 554 628 1.04076 1247.16 877.425 617 249.955 29.4328 231.121 16.4492 0 0 1 0 3.25883466668416e-07 569 FALSE TRUE 0.0791030600841066
"2100" 4 555 630 1.11287 451.622 875.538 642 249.539 54.9453 234.34 11.7123 0 1 1 0 9.6744735303023e-07 569 FALSE FALSE 0.0784783827426067
"2101" 4 556 463 1.13457 387.028 878.881 422 852.145 497.95 732.298 352.071 0 1 1 1 8.95784162584479e-07 569 FALSE FALSE 0.539064669931936
"2103" 4 558 710 1.03267 1194.72 885.034 450 239.982 21.0448 228.355 14.8503 0 0 1 0 3.78537498286513e-07 569 FALSE TRUE 0.0638330904586857
"2104" 4 559 612 1.11312 175.925 881.886 633 1133.95 461.904 654.513 379.697 0 0 1 1 4.11109728066424e-07 569 FALSE TRUE 0.6462120347233
"2105" 4 560 468 1.08301 364.853 885.077 515 291.466 104.827 243.436 23.1134 0 1 1 1 8.42182423238165e-07 569 FALSE TRUE 0.136723139489197
"2106" 4 561 887 1.16724 626.922 889.056 554 585.074 121.205 424.055 119.689 0 1 1 1 7.13917216270552e-07 569 FALSE TRUE 0.39804760885627
"2107" 4 562 435 1.03538 338.083 888.749 428 355.577 102.151 320.467 61.5166 0 0 1 1 7.77546074501438e-07 569 FALSE TRUE 0.211285441986502
"2108" 4 563 1294 1.06478 663.221 899.967 882 523.392 169.175 385.759 120.885 0 1 1 1 6.28007948395892e-07 569 FALSE TRUE 0.356266733318841
"2109" 4 564 455 1.03425 411.431 890.486 426 257.228 39.002 244.754 21.4368 0 1 1 0 9.06403464559931e-07 569 FALSE TRUE 0.0898595672000416
"2111" 4 566 500 1.24383 1168.31 901.362 532 643.278 374.262 501.848 270.063 0 0 1 1 3.75939371922914e-07 569 FALSE TRUE 0.433614666535574
"2112" 4 567 610 1.15495 576.307 902.818 381 801.446 292.539 509.526 264.97 0 1 1 1 8.22157606685608e-07 569 FALSE FALSE 0.516060846232883
"2113" 4 568 718 1.24051 850.394 912.026 639 836.473 526.306 536.762 342.818 0 1 1 1 3.72710020027362e-07 569 FALSE TRUE 0.532103246084046
"2114" 4 569 331 1.10019 554.574 902.864 409 843.403 447.619 576.559 323.02 0 1 1 1 8.60743026384898e-07 569 FALSE FALSE 0.535197465242987
"2115" 4 570 783 1.0392 1045.4 908.69 690 239.49 20.3439 234.193 15.3366 0 0 1 0 3.78520362230672e-07 569 FALSE TRUE 0.0630634381033039
"2116" 4 571 646 1.05454 491.291 907.241 633 649.528 436.458 450.89 313.336 0 1 1 1 9.12366545239872e-07 569 FALSE FALSE 0.437240790440415
"2117" 4 572 576 1.08774 824.517 906.812 595 724.61 297.944 468.602 254.144 0 1 1 1 3.87543959692775e-07 569 FALSE TRUE 0.478264112882082
"2118" 4 573 871 1.30521 1204.12 908.866 807 351.888 107.481 301.739 67.7317 0 0 1 1 3.38452994852053e-07 569 FALSE TRUE 0.207374330187875
"2120" 4 575 775 1.17857 606.268 911.823 723 397.73 162.124 290.577 79.4134 0 1 1 1 7.54607185845202e-07 569 FALSE FALSE 0.253300308652289
"2121" 4 576 503 1.07908 404.274 912.942 557 256.3 40.8972 244.366 18.3329 0 1 1 0 8.41317450486142e-07 569 FALSE TRUE 0.088504137746387
"2122" 4 577 517 1.06988 521.838 922.103 490 1356.03 661.927 887.913 516.309 0 1 1 1 8.68754488685427e-07 569 FALSE FALSE 0.713287199282051
"2123" 4 578 588 1.08998 365.262 924.974 434 399.334 143.209 355.286 110.686 0 0 1 1 7.38208539898503e-07 569 FALSE TRUE 0.254809708681189
"2124" 4 579 765 1.19175 432.68 928.791 707 240.547 42.458 231.546 11.9252 0 1 1 0 8.3057446296506e-07 569 FALSE TRUE 0.0647149951310537
"2125" 4 580 358 1.18804 543.922 924.802 399 1012.97 301.403 859.682 302.261 0 1 1 1 8.42467201677388e-07 569 FALSE FALSE 0.603901293528249
"2126" 4 581 505 1.0867 575.733 935.962 397 469.866 314.757 318.978 191.697 0 1 1 1 7.81918651960194e-07 569 FALSE FALSE 0.315807630154241
"2128" 4 583 414 1.10404 345.261 939.152 525 352.693 100.66 297.696 56.1558 0 0 1 1 6.54196930919261e-07 569 FALSE TRUE 0.208231284640749
"2129" 4 584 539 1.13936 812.306 944.134 483 688.238 369.938 495.514 273.455 0 1 1 1 3.7068543626107e-07 569 FALSE TRUE 0.458950642922785
"2130" 4 585 360 1.40439 560.164 944.422 488 571.217 453.335 466.144 365.052 0 1 1 1 7.84711436109013e-07 569 FALSE FALSE 0.389058524383023
"2131" 4 586 480 1.29565 378.058 949.446 456 622.011 231.15 436.6 171.798 0 0 1 1 6.79649662391588e-07 569 TRUE TRUE 0.42100655624567
"2132" 4 587 451 1.15537 1199.39 945.501 427 294.511 74.3952 244.987 28.3685 0 0 1 1 2.84627304216987e-07 569 FALSE TRUE 0.140620793046132
"2134" 4 589 468 1.04087 600.286 954.207 489 406.953 135.069 357.068 72.7733 0 1 1 1 7.0837545330403e-07 569 TRUE FALSE 0.261897547632708
"2135" 4 590 548 1.20738 481.564 959.135 603 242.483 59.3382 231.918 12.7139 0 1 1 0 7.69370137438902e-07 569 TRUE FALSE 0.0677212525944856
"2136" 4 591 786 1.10255 760.154 958.121 636 782.737 407.955 478.897 234.947 0 1 1 1 4.16222849443536e-07 569 TRUE TRUE 0.507202390554955
"2137" 4 592 713 1.05724 794.344 962.533 664 531.583 413.643 290.198 140.159 0 1 1 1 3.69331333867463e-07 569 TRUE TRUE 0.362090394270972
"2138" 4 593 446 1.10498 393.552 961.464 519 968.518 466.937 697.318 459.639 0 0 1 1 6.62346659724274e-07 569 TRUE TRUE 0.587072021567478
"2139" 4 594 504 1.47556 182.224 966.524 343 720.484 304.148 487.133 252.332 0 0 1 1 2.9671529057034e-07 569 TRUE TRUE 0.476122569364297
"2140" 4 595 1001 1.15939 931.315 971.044 643 755.04 340.746 441.952 188.928 0 0 1 1 2.73811468580615e-07 569 TRUE TRUE 0.493691656787611
"2141" 4 596 841 1.43657 1173.33 975.323 599 847.471 368.534 631.426 306.088 0 0 1 1 2.44836604377402e-07 569 TRUE TRUE 0.537001991202419
"2142" 4 597 506 1.27873 526.354 970.779 298 278.701 33.3559 250.688 19.5316 0 1 1 1 7.34352054885074e-07 569 TRUE FALSE 0.119927988371279
"2143" 4 598 541 1.16407 625.205 969.102 601 274.83 49.4788 250.645 17.6481 0 1 1 1 6.3512993530133e-07 569 TRUE TRUE 0.114682560720277
"2144" 4 599 734 1.10857 904.431 971.764 636 834.206 518.644 527.335 355.558 0 0 1 1 2.82091084424464e-07 569 TRUE TRUE 0.531085472039782
"2146" 4 601 578 1.25385 508.849 973.73 652 236.635 21.9565 235.628 11.1087 0 1 1 0 7.24505484310055e-07 569 TRUE FALSE 0.0585658163348956
"2147" 4 602 610 1.16301 1195.05 972.938 457 366.063 149.231 277.893 80.3435 0 0 1 1 2.39653614694759e-07 569 TRUE TRUE 0.222185088727934
"2148" 4 603 493 1.4974 1213.5 976.351 648 244.883 57.9806 235.199 17.9867 0 0 1 0 2.23373924944131e-07 569 TRUE TRUE 0.0714148718199944
"2149" 4 604 472 1.05284 568.722 973.854 423 263.069 22.5729 249.892 17.0864 0 1 1 0 6.98694883635584e-07 569 TRUE FALSE 0.0982802387544796
"2150" 4 605 520 1.04127 195.352 983.048 564 535.154 182.205 393.808 113.686 0 0 1 1 2.82437717985106e-07 569 TRUE TRUE 0.364601278631617
"2151" 4 606 330 1.26135 544.618 984.264 390 280.869 31.9466 273.418 22.6662 0 1 1 1 6.81085376332819e-07 569 TRUE FALSE 0.12283401524569
"2152" 4 607 576 1.14295 684.172 984.745 633 485.044 223.153 335.95 80.1128 0 1 1 1 4.99501713978212e-07 569 TRUE TRUE 0.327730513169711
"2154" 4 609 723 1.06658 17.3112 996.924 660 377.353 218.605 267.487 55.9913 0 0 1 1 NA 569 TRUE TRUE 0.233576775296274
"2155" 4 610 435 1.14239 154.929 992.487 450 805.411 275.185 511.901 242.543 0 0 1 1 2.22369606057241e-07 569 TRUE TRUE 0.517911646025441
"2156" 4 611 510 1.07605 602.006 996.755 384 257.26 28.0902 255.349 38.1602 0 1 1 0 5.94627296684538e-07 569 TRUE FALSE 0.0899062188842665
"2157" 4 612 511 1.09432 410.476 999.023 552 275.37 56.433 249.599 28.6669 0 0 1 1 NA 569 TRUE TRUE 0.115418710033604
"2158" 4 613 532 1.02589 647.6 999.1 464 795.948 480.305 437.949 260.779 0 1 1 1 NA 569 TRUE TRUE 0.51347925784027
"2159" 4 614 367 1.16933 572.905 995.082 429 281.977 73.5092 307.398 125.128 0 1 1 1 6.27272960087966e-07 569 TRUE FALSE 0.124310548849967
"2160" 4 615 723 1.08862 444.217 1005.99 677 481.613 182.431 365.811 139.993 0 0 1 1 NA 569 TRUE TRUE 0.32506830053844
"2161" 4 616 713 0.97646 902.268 1007.65 618 1187.39 670.5 796.461 457.066 0 0 1 1 NA 569 TRUE TRUE 0.663482221399641
"2162" 4 617 435 1.18146 541.386 1008.36 387 611.718 243.91 638.506 232.186 0 0 1 1 NA 569 TRUE FALSE 0.414748710203624
"2164" 4 619 361 1.01174 560.593 1013.34 428 815.909 325.716 651.623 233.234 0 0 1 1 NA 569 TRUE FALSE 0.522768292550259
"2166" 4 621 338 0.954656 680.044 1016.44 400 586.678 233.313 443.198 199.791 0 0 1 1 NA 569 TRUE TRUE 0.399074351334251
"2167" 4 622 328 1.49625 146.588 1017 494 864.433 488.878 660.537 379.912 0 0 1 1 NA 569 FALSE NA 0.54443397001679
"2168" 4 623 263 1.15919 638.722 1018.18 390 550.377 266.941 424.745 185.793 0 0 1 1 NA 569 FALSE NA 0.375120390821842
"2170" 5 2 484 1.21002 381.868 9.38017 364 261.923 29.7625 259.017 26.7514 0 0 1 0 NA 618 TRUE TRUE 0.0966429502221635
"2173" 5 5 509 1.30497 532.927 13.6189 433 416.372 151.63 343.102 126.065 0 0 1 1 NA 618 TRUE FALSE 0.270478688666414
"2181" 5 13 467 1.16829 457.797 7.37259 543 261.425 17.2269 252.045 14.0384 0 0 1 0 NA 618 TRUE FALSE 0.095929224246237
"2183" 5 15 411 1.07312 974.939 13.6326 512 239.74 21.521 232.438 12.1564 0 0 1 0 NA 618 TRUE FALSE 0.0634547190034552
"2184" 5 16 502 1.24527 553.821 19.8247 433 332.171 106.781 302.339 65.3687 0 0 1 1 NA 618 TRUE TRUE 0.185749127496523
"2185" 5 17 498 1.032 911.966 20.6446 453 263.698 39.1547 245.135 17.8701 0 0 1 0 NA 618 TRUE FALSE 0.0991758610364575
"2186" 5 18 710 1.34112 573.975 29.1183 520 781.794 496.521 545.966 349.217 0 1 1 1 5.15695081339855e-07 618 TRUE TRUE 0.50675030547887
"2187" 5 19 527 1.30543 1017.31 25.2676 619 591.548 251.141 480.199 222.188 0 0 1 1 NA 618 TRUE FALSE 0.402174592156004
"2188" 5 20 485 1.24658 143.485 23.6454 485 247.173 21.8829 242.06 16.7854 0 0 1 0 NA 618 TRUE TRUE 0.0749056052415215
"2189" 5 21 866 1.1447 596.773 36.7206 705 601.02 237.96 358.273 151.025 0 1 1 1 5.38471814538232e-07 618 TRUE TRUE 0.408132040265151
"2190" 5 22 457 1.23029 1109.44 31.1772 367 386.466 137.727 406.884 154.058 0 0 1 1 5.50320555909472e-07 618 TRUE FALSE 0.242525973337977
"2191" 5 23 770 1.08011 882.231 29.9247 702 360.352 114.144 282.345 48.967 0 0 1 1 5.51599008873035e-07 618 TRUE FALSE 0.216288118938953
"2192" 5 24 390 1.0673 946.741 29.1205 396 259.005 27.8613 255.567 38.3344 0 0 1 0 5.68495083525614e-07 618 TRUE FALSE 0.0924414467522005
"2193" 5 25 481 1.15625 1085.16 29.9626 561 461.032 175.734 324.414 94.1251 0 0 1 1 5.57050334823011e-07 618 TRUE FALSE 0.308689581812279
"2194" 5 26 643 1.06469 263.451 31.1306 597 261.796 43.0952 239.137 13.7579 0 0 1 0 4.200417801855e-07 618 TRUE TRUE 0.0964610647559456
"2195" 5 27 378 1.10813 454.341 30.1667 352 390.599 203.103 339.566 107.711 0 0 1 1 4.95597098247298e-07 618 TRUE FALSE 0.246515347315358
"2196" 5 28 797 1.2438 58.399 44.6612 734 660.474 327.678 400.038 197.548 0 0 1 1 4.13309777762903e-07 618 TRUE FALSE 0.44350817279724
"2197" 5 29 597 1.05488 396.459 36.7353 606 1222.46 636.976 785.745 501.77 0 0 1 1 4.79784609468107e-07 618 TRUE TRUE 0.674398359331461
"2198" 5 30 622 1.2258 1190.85 39.9357 516 229.426 11.7442 224.542 10.2684 0 0 1 0 5.127267671051e-07 618 TRUE FALSE 0.046963104652453
"2199" 5 31 697 1.03978 127.755 43.8666 565 270.938 27.8939 250.267 19.1869 0 0 1 0 4.63527883450593e-07 618 TRUE TRUE 0.109333657702126
"2200" 5 32 647 1.29371 804.716 50.0433 590 334.651 114.891 257.507 23.8609 0 1 1 1 5.94834427643609e-07 618 TRUE FALSE 0.188538691700907
"2201" 5 33 450 1.22918 831.669 39.1644 498 510.217 353.472 513.42 265.47 0 1 1 1 5.65009026907249e-07 618 TRUE FALSE 0.346705576042137
"2202" 5 34 749 1.02955 183.477 45.0641 678 248.015 16.9987 239.152 13.2871 0 0 1 0 4.67879346748952e-07 618 TRUE TRUE 0.0761809717155612
"2203" 5 35 598 1.16424 441.363 45.6221 527 851.92 392.212 634.441 333.214 0 0 1 1 5.31808878401058e-07 618 TRUE TRUE 0.538965634873488
"2204" 5 36 1969 1.08493 762.39 53.6501 953 719.424 197.938 469.412 135.948 0 1 1 1 5.93127079883463e-07 618 TRUE TRUE 0.47557041081972
"2205" 5 37 583 1.1211 1166.77 46.0703 530 239.247 16.6587 229.993 12.6994 0 0 1 0 5.62365770009896e-07 618 TRUE FALSE 0.0626827214141469
"2206" 5 38 648 1.09778 481.952 52.4552 532 728.113 365.733 528.292 259.02 0 1 1 1 5.72262591666626e-07 618 TRUE FALSE 0.480072747189916
"2207" 5 39 475 1.22744 506.326 52.8232 569 948.12 408.203 565 250.421 0 1 1 1 5.83416760132331e-07 618 TRUE FALSE 0.579089198773511
"2208" 5 40 465 1.10524 1263.04 47.5677 539 259.61 78.8466 229.927 44.605 0 0 1 0 4.24823453245419e-07 618 TRUE FALSE 0.093316436764967
"2209" 5 41 664 1.16135 698.346 52.878 660 388.758 143.567 324.357 131.416 0 1 1 1 5.81953009336587e-07 618 TRUE TRUE 0.244743563403427
"2210" 5 42 560 1.29144 1029.88 53.2321 643 296.801 89.1152 256.863 29.9412 0 0 1 1 6.63387750170152e-07 618 TRUE FALSE 0.143525575141988
"2211" 5 43 480 1.07678 1118.53 52.1458 453 303.713 56.2114 272.148 36.8499 0 0 1 1 6.25178689702282e-07 618 TRUE FALSE 0.152159184032554
"2212" 5 44 439 1.10317 946.084 53.6173 394 476.365 126.572 419.166 131.854 0 0 1 1 6.63044901932588e-07 618 TRUE FALSE 0.320959309127821
"2213" 5 45 544 1.06925 624.851 56.3566 591 362.741 156.716 266.419 43.8618 0 1 1 1 6.0106969155571e-07 618 TRUE TRUE 0.21876620377828
"2214" 5 46 690 1.02817 420.323 61.8145 655 768.768 246.865 428.157 182.448 0 0 1 1 5.58126063071299e-07 618 TRUE TRUE 0.500449083887535
"2215" 5 47 580 1.16876 256.562 64.3621 510 419.375 159.784 306.629 70.0379 0 0 1 1 4.94396429791396e-07 618 TRUE TRUE 0.273173789218750
"2216" 5 48 627 1.41176 833.53 62.3525 533 564.456 330.868 523.163 275.326 0 1 1 1 6.53537954731807e-07 618 TRUE FALSE 0.384593175833682
"2217" 5 49 651 1.13935 859.169 66.0568 656 1650.36 682.452 1193.94 620.726 0 1 1 1 6.7897725863272e-07 618 TRUE FALSE 0.78695456403914
"2218" 5 50 333 0.992997 8.25526 59.9369 290 855.955 490.04 485.589 289.879 0 0 1 1 NA 618 TRUE FALSE 0.540737704834941
"2219" 5 51 768 1.04313 229.552 65.6367 684 257.222 40.5052 237.302 12.2906 0 0 1 0 5.02264237126358e-07 618 TRUE TRUE 0.0898508193631465
"2220" 5 52 741 1.10803 664.706 67.3576 680 740.803 386.158 494.211 313.059 0 1 1 1 6.34573224790249e-07 618 TRUE TRUE 0.486552643603575
"2221" 5 53 501 1.15831 143.279 68.2275 531 254.67 17.5574 246.766 13.7219 0 0 1 0 5.2577725059486e-07 618 FALSE TRUE 0.0861114486360828
"2222" 5 54 722 1.40617 287.492 71.072 753 656.356 276.041 425.744 198.12 0 0 1 1 5.0663044840952e-07 618 FALSE TRUE 0.441162590668495
"2223" 5 55 678 1.11181 579.817 68.5693 573 287.262 66.4958 251.55 19.885 0 1 1 1 6.427497682466e-07 618 FALSE TRUE 0.131274495280769
"2224" 5 56 634 1.2163 931.573 70.4148 654 1622.94 746.12 1008.05 649.944 0 0 1 1 7.20516123473063e-07 618 FALSE FALSE 0.780671313216166
"2225" 5 57 371 1.1118 1131.84 69.0512 372 590.602 284.992 490.857 271.859 0 0 1 1 6.77082546142585e-07 618 FALSE FALSE 0.401574371080570
"2226" 5 58 590 1.04324 1155.38 70.5034 603 473.886 365.571 293.729 107.407 0 0 1 1 6.60355202208195e-07 618 FALSE FALSE 0.319002575202292
"2227" 5 59 599 1.05372 77.4891 74.7362 510 288.604 48.0758 256.289 25.7079 0 0 1 1 5.04170945480834e-07 618 TRUE FALSE 0.133022426995090
"2228" 5 60 529 1.21425 535.117 72.1134 579 974.256 498.195 619.083 406.171 0 1 1 1 6.45532495514448e-07 618 FALSE TRUE 0.589287319397662
"2229" 5 61 598 1.03999 19.893 77.6338 537 916.641 525.038 576.189 333.972 0 0 1 1 NA 618 TRUE FALSE 0.566426344575163
"2230" 5 62 821 1.10367 329.515 80.0706 606 244.02 14.5515 234.125 12.2129 0 0 1 0 5.35334481339103e-07 618 FALSE TRUE 0.0700908926797423
"2231" 5 63 886 1.2642 361.874 84.1625 796 244.891 15.0071 238.374 12.7088 0 0 1 0 5.61993272223929e-07 618 FALSE TRUE 0.0714271232521267
"2232" 5 64 606 1.03921 1242.71 79.3498 530 318.268 96.8251 275.33 83.4862 0 0 1 1 5.53172345108817e-07 618 FALSE FALSE 0.169714432591893
"2233" 5 65 660 1.05487 111.408 81.2242 603 601.713 217.54 404.791 204.082 0 0 1 1 5.45240101860029e-07 618 FALSE TRUE 0.408564212292751
"2235" 5 67 574 1.08347 1200.41 85.5348 585 252.838 42.4659 234.897 17.6318 0 0 1 0 6.47894456789599e-07 618 FALSE FALSE 0.0834038950461375
"2236" 5 68 622 1.08748 751.312 86.1061 619 369.667 169.643 269.913 60.0214 0 1 1 1 7.0655597339808e-07 618 FALSE TRUE 0.225859285311871
"2237" 5 69 570 1.11301 505.87 87.186 604 865.833 453.521 558.856 329.365 0 1 1 1 6.72004183450644e-07 618 FALSE FALSE 0.545040857044718
"2238" 5 70 460 1.00827 810.228 86.4196 494 413.192 120.054 331.378 96.3306 0 1 1 1 7.28050986639593e-07 618 FALSE FALSE 0.267603462922513
"2239" 5 71 966 1.4384 1004.51 98.0714 675 261.347 20.8329 256.197 19.2821 0 0 1 0 8.18682634630595e-07 618 FALSE FALSE 0.0958173127027527
"2240" 5 72 840 1.0427 564.967 94.3702 710 272.569 40.1175 247.589 24.6587 0 1 1 1 7.09127336860993e-07 618 FALSE TRUE 0.111584487836576
"2241" 5 73 395 1.07005 1102.88 90.3519 508 665.961 341.307 538.119 267.222 0 0 1 1 7.6740573973977e-07 618 FALSE FALSE 0.446610903352906
"2242" 5 74 482 1.21323 975.909 97.083 466 263.489 32.7011 255.517 28.1613 0 0 1 0 8.14859248275147e-07 618 FALSE FALSE 0.0988785067423192
"2243" 5 75 632 1.08855 1292 96.4209 543 225.51 40.7763 213.956 20.7052 0 0 1 0 4.80505527763833e-07 618 TRUE FALSE 0.0405066262435804
"2244" 5 76 638 1.06776 155.072 96 553 313.557 224.068 251.459 25.6155 0 0 1 1 5.77243617191056e-07 618 FALSE TRUE 0.164121791560624
"2245" 5 77 722 1.04406 618.821 99.4931 650 647.443 345.2 416.562 203.539 0 1 1 1 7.30281154206144e-07 618 FALSE TRUE 0.436035008524605
"2246" 5 78 572 1.02473 300.526 99.4406 600 845.325 498.073 565.491 367.277 0 0 1 1 5.55289536468523e-07 618 FALSE TRUE 0.53605112825541
"2247" 5 79 357 1.10562 955.272 94.4118 481 352.279 149.909 300.686 52.8359 0 0 1 1 8.03943969226905e-07 618 FALSE FALSE 0.207790809785948
"2248" 5 80 486 1.06349 36.3416 100.379 525 378.524 219.924 293.704 51.4055 0 0 1 1 4.92102869348775e-07 618 TRUE FALSE 0.234738755448347
"2249" 5 81 487 1.12069 85.5072 101.39 443 303.56 162.748 249.832 19.3724 0 0 1 1 5.63451620618e-07 618 TRUE FALSE 0.151970210898502
"2250" 5 82 435 1.02912 1047.13 101.772 523 339.801 126.181 280.368 74.2203 0 0 1 1 8.24450626764271e-07 618 FALSE FALSE 0.194266087823269
"2251" 5 83 427 1.07688 1264.86 103.246 396 382.977 114.269 315.712 91.6682 0 0 1 1 5.61422919656544e-07 618 TRUE FALSE 0.239124867936336
"2252" 5 84 384 1.33837 1138.54 101.232 530 890.966 298.653 607.211 316.98 0 0 1 1 7.71020357858059e-07 618 FALSE FALSE 0.555771963044393
"2253" 5 85 428 1.09014 1234.13 104.456 443 229.323 15.1104 223.215 12.6682 0 0 1 0 6.34032876678804e-07 618 FALSE FALSE 0.0467946997618675
"2254" 5 86 754 1.10796 404.241 115.71 691 677.446 402.029 416.529 199.843 0 1 1 1 6.47244645345734e-07 618 FALSE TRUE 0.453023391444961
"2255" 5 87 687 1.23709 124.812 111.279 688 955.031 744.17 639.405 451.541 0 0 1 1 5.99125210499904e-07 618 FALSE TRUE 0.581812916846543
"2256" 5 88 663 1.13165 1186.43 118.949 549 1094.04 732.897 736.234 485.683 0 0 1 1 7.53595262172073e-07 618 FALSE FALSE 0.632774872923308
"2257" 5 89 599 1.24668 813.903 117.987 590 799.746 480.405 560.165 391.902 0 1 1 1 8.24448201448262e-07 618 FALSE FALSE 0.515264506709116
"2258" 5 90 454 1.11004 64.3348 115.357 332 350.479 165.082 438.963 288.329 0 0 1 1 5.57963077365386e-07 618 TRUE FALSE 0.205869664299782
"2259" 5 91 610 1.17111 882.331 113.377 578 382.514 101.17 314.049 67.8998 0 1 1 1 8.38221905168998e-07 618 FALSE FALSE 0.238671204735032
"2260" 5 92 567 1.07994 1161.6 121.141 602 1169.39 679.488 898.266 481.78 0 0 1 1 7.94566673870968e-07 618 FALSE FALSE 0.657753542187508
"2261" 5 93 584 1.05943 524.714 122.168 602 640.691 345.472 446.726 268.658 0 1 1 1 7.50035486052364e-07 618 FALSE FALSE 0.432103420842373
"2262" 5 94 445 1.17095 776.888 122.656 418 735.447 403.596 582.315 322.325 0 1 1 1 8.2384097283196e-07 618 FALSE TRUE 0.483831351500415
"2263" 5 95 465 1.09 929.987 122.355 514 268.119 26.119 254.495 22.2047 0 1 1 0 8.7650788718968e-07 618 FALSE FALSE 0.105411211976715
"2265" 5 97 497 1.28301 86.6076 128.718 465 456.032 317.363 384.247 160.253 0 0 1 1 6.00213343356835e-07 618 TRUE FALSE 0.304600109609032
"2267" 5 99 482 1.18476 1006.08 124.035 580 264.014 42.6383 246.732 31.2552 0 0 1 0 8.89714593851008e-07 618 FALSE FALSE 0.0996250020995646
"2268" 5 100 582 1.11738 1286.77 127.426 510 344.867 100.368 333.409 109.783 0 0 1 1 5.46716503884409e-07 618 TRUE FALSE 0.199815994483048
"2269" 5 101 657 1.04713 754.816 130.98 627 1092.78 618.595 697.055 392.728 0 1 1 1 8.37449585271294e-07 618 FALSE TRUE 0.632342707363463
"2270" 5 102 492 1.05909 1091.9 128.039 348 652.704 272.809 402.9 202.88 0 0 1 1 8.7471527803919e-07 618 FALSE FALSE 0.439070093201139
"2271" 5 103 342 1.03318 1263.29 124.819 349 341.848 169.191 307.365 105.163 0 0 1 1 6.04647475555217e-07 618 TRUE FALSE 0.196518515962863
"2272" 5 104 732 1.07031 578.366 131.102 533 439.096 153.717 319.69 90.0877 0 1 1 1 7.8872523017076e-07 618 FALSE TRUE 0.290407242678698
"2273" 5 105 502 1.10185 1231.8 126.335 516 228.434 19.1977 224.45 15.298 0 0 1 0 6.82099780666969e-07 618 FALSE FALSE 0.0453380340055373
"2274" 5 106 674 1.07013 15.184 135.145 525 481.566 448.4 288.392 103.885 0 0 1 1 NA 618 TRUE FALSE 0.325031700339062
"2275" 5 107 571 1.06437 1118.25 133.329 597 406.333 148.028 317.622 86.2352 0 0 1 1 8.66548975766606e-07 618 FALSE FALSE 0.261325751682162
"2276" 5 108 601 1.02182 905.401 134.195 602 990.379 681.851 602.24 411.992 0 1 1 1 8.97946132918857e-07 618 FALSE FALSE 0.595442861772175
"2277" 5 109 682 1.20626 1069.98 139.132 648 502.39 197.765 385.056 154.247 0 0 1 1 9.0953318133697e-07 618 FALSE FALSE 0.340907877152709
"2278" 5 110 527 1.09071 60.2789 140.37 357 1005.34 615.628 606.006 398.787 0 0 1 1 5.78836342431387e-07 618 TRUE FALSE 0.601065782550746
"2279" 5 111 679 1.03256 130.032 143.118 525 797.156 315.013 507.292 230.647 0 0 1 1 6.32189445343202e-07 618 FALSE TRUE 0.514048000084761
"2280" 5 112 481 1.14093 36.7173 146.096 501 299.08 79.3336 260.929 34.7986 0 0 1 1 5.42682777060208e-07 618 TRUE FALSE 0.146394237950412
"2281" 5 113 692 1.38679 366.068 148.975 699 724.212 368.638 470.676 237.352 0 1 1 1 6.5468440165265e-07 618 FALSE FALSE 0.478058068561033
"2282" 5 114 597 1.15485 1256.17 145.66 410 282.761 95.8663 230.444 15.2887 0 0 1 1 6.50593371356685e-07 618 TRUE FALSE 0.125351815426662
"2283" 5 115 478 1.19828 883.502 152.023 471 439.658 256.449 340.841 133.589 0 1 1 1 9.29895661559591e-07 618 FALSE FALSE 0.290886933775574
"2284" 5 116 865 1.14808 805.995 154.764 688 1039.87 572.166 762.385 410.786 0 1 1 1 9.08605481346954e-07 618 FALSE FALSE 0.613730413500774
"2285" 5 117 376 1.20104 683.426 150.827 369 250.612 16.8929 247.63 16.569 0 1 1 0 8.57439760070682e-07 618 FALSE TRUE 0.0800875153849527
"2286" 5 118 588 1.13901 710.51 153.857 565 258.292 15.076 258.122 16.381 0 1 1 0 8.72206822735399e-07 618 FALSE TRUE 0.0914076326711053
"2287" 5 119 451 1.34449 75.9645 155.346 539 577.347 466.225 422.452 259.813 0 0 1 1 6.0655301605434e-07 618 TRUE FALSE 0.393061675606654
"2288" 5 120 784 1.02184 586.171 157.787 692 436.74 183.457 319.855 111.507 0 1 1 1 8.3100024487315e-07 618 FALSE TRUE 0.288389591249071
"2289" 5 121 721 1.05749 933.384 160.52 661 788.974 332.95 465.08 209.142 0 1 1 1 9.59654784500705e-07 618 FALSE FALSE 0.51017883601581
"2291" 5 123 540 1.12547 458.174 158.085 470 501.536 195.755 362.967 148.467 0 1 1 1 7.49546045240863e-07 618 FALSE FALSE 0.340269835734535
"2292" 5 124 806 1.21988 641.455 161.715 619 286.827 40.7317 259.495 28.3713 0 1 1 1 8.5971633230722e-07 618 FALSE TRUE 0.130706162491773
"2293" 5 125 424 1.04022 1304.9 160.307 427 218.098 13.4001 213.894 9.85812 0 0 1 0 5.25439370937668e-07 618 TRUE FALSE 0.0279732216815709
"2294" 5 126 670 1.20354 1145.58 166.475 551 298.423 94.8844 317.819 167.25 0 0 1 1 8.91849870439457e-07 618 FALSE FALSE 0.145569496062571
"2295" 5 127 843 1.09275 112.727 164.95 710 993.33 408.752 635.007 327.953 0 0 1 1 6.39784759519985e-07 618 FALSE TRUE 0.596558656138366
"2296" 5 128 748 1.18851 1053.27 169.782 505 563.408 158.877 467.289 140.18 0 0 1 1 9.72092340766536e-07 618 FALSE FALSE 0.383896232816769
"2297" 5 129 540 1.04367 737.68 165.85 573 259.707 19.4784 245.965 16.7906 0 1 1 0 9.04748306373273e-07 618 FALSE TRUE 0.0934565347205679
"2299" 5 131 395 1.08348 1327.51 165.051 498 207.608 8.61245 206.377 8.77219 0 0 1 0 NA 618 TRUE FALSE 0.00948708161473718
"2300" 5 132 566 1.15222 1004.76 167.989 455 354.341 67.297 304.398 61.5242 0 1 1 1 9.79587606296173e-07 618 FALSE FALSE 0.209979561838429
"2302" 5 134 639 1.08423 1190.5 166.977 555 598.515 633.213 413.451 332.408 0 0 1 1 8.20194525869303e-07 618 FALSE FALSE 0.406565693064299
"2303" 5 135 606 1.19592 542.168 170.896 524 824.83 326.045 523.081 280.641 0 1 1 1 8.22383979968968e-07 618 FALSE TRUE 0.52684651504595
"2304" 5 136 453 1.07259 49.9779 171.088 488 658.043 316.022 488.241 242.632 0 0 1 1 5.750760154072e-07 618 TRUE FALSE 0.442125267897359
"2305" 5 137 630 1.01959 387.735 175.47 539 248.468 18.1092 235.987 12.5789 0 1 1 0 6.99799419715322e-07 618 FALSE FALSE 0.0768653347419261
"2306" 5 138 269 1.07892 669.401 172.416 422 258.976 22.799 253.491 18.0405 0 1 1 0 8.85858767411925e-07 618 FALSE TRUE 0.0923994537652761
"2307" 5 139 654 1.311 419.396 178.891 564 245.078 17.0249 238.378 15.3232 0 1 1 0 7.33877743406454e-07 618 FALSE FALSE 0.0717133865184351
"2308" 5 140 516 1.09221 845.397 179.041 561 345.168 75.9638 301.833 64.8388 0 1 1 1 9.66861325155978e-07 618 FALSE FALSE 0.200143175427432
"2309" 5 141 596 1.09664 144.456 183.807 504 550.359 310.07 458.129 204.066 0 0 1 1 6.4464229847431e-07 618 FALSE TRUE 0.375108125415721
"2310" 5 142 460 1.11725 894.846 176.646 517 746.11 345.305 520.983 283.563 0 1 1 1 9.78460696850437e-07 618 FALSE FALSE 0.489229702780014
"2311" 5 143 797 1.05959 780.591 184.876 700 379.07 307.889 255.799 51.977 0 1 1 1 9.52373384112015e-07 618 FALSE TRUE 0.23527932152693
"2312" 5 144 737 1.20625 446.817 184.989 707 446.74 133.679 329.67 94.5645 0 1 1 1 7.64888183933298e-07 618 FALSE FALSE 0.296879722877256
"2313" 5 145 272 1.07865 699.36 182.783 387 250.276 16.3291 242.974 12.7957 0 1 1 0 9.13415766014594e-07 618 FALSE TRUE 0.079584372525735
"2314" 5 146 459 1.28379 811.131 189.092 547 425.81 326.754 338.976 105.116 0 1 1 1 9.70266764408379e-07 618 FALSE FALSE 0.278884599866886
"2315" 5 147 360 1.43571 640.933 186.064 383 288.65 71.2071 265.625 31.5409 0 1 1 1 8.8881083871147e-07 618 FALSE TRUE 0.133082197025902
"2317" 5 149 596 1.1157 483.272 190.914 614 450.583 184.105 338.827 105.054 0 1 1 1 7.99396601507789e-07 618 FALSE FALSE 0.300092028354375
"2318" 5 150 688 1.05842 349.102 193.749 641 246.061 19.7679 235.929 15.8575 0 1 1 0 6.76353676717132e-07 618 FALSE TRUE 0.0732145993719063
"2319" 5 151 529 1.21425 1068.95 190.866 462 321.903 107.832 267.786 69.9621 0 0 1 1 9.92992960493052e-07 618 FALSE FALSE 0.173973413411958
"2320" 5 152 633 1.06858 1180.71 194.562 476 1400.47 639.65 792.155 525.019 0 0 1 1 8.58839977095008e-07 618 FALSE FALSE 0.725380539820274
"2321" 5 153 502 1.14983 1034.2 195.661 477 277.377 70.664 243.598 19.111 0 1 1 1 1.01498149548585e-06 618 FALSE FALSE 0.118142135442488
"2322" 5 154 619 1.2657 26.105 196.436 563 829.199 466.004 586.456 322.6 0 0 1 1 NA 618 TRUE FALSE 0.528827734268919
"2323" 5 155 637 1.05662 588.557 197.557 621 274.531 33.8929 246.378 23.921 0 1 1 1 8.70029547719208e-07 618 FALSE TRUE 0.114274329698138
"2324" 5 156 457 1.07839 880.142 194.926 461 789.612 373.07 494.101 216.135 0 1 1 1 1.00262396214459e-06 618 FALSE FALSE 0.51048197727734
"2325" 5 157 608 1.06185 546.516 195.234 444 268.381 63.6746 237.007 13.7774 0 1 1 0 8.44460307406125e-07 618 FALSE TRUE 0.105777501247493
"2326" 5 158 475 1.11212 1309.59 196.524 393 224.626 18.6869 220.562 12.3073 0 0 1 0 5.19161634493348e-07 618 TRUE FALSE 0.0390336298822011
"2327" 5 159 576 1.12902 63.0573 196.74 601 869.81 422.801 489.946 249.871 0 0 1 1 5.94689854886764e-07 618 TRUE FALSE 0.546759511420213
"2328" 5 160 484 1.10984 628.822 200.374 362 254.555 18.015 244.382 16.9596 0 1 1 0 8.94479489634984e-07 618 FALSE TRUE 0.0859420613815283
"2329" 5 161 591 1.2491 129.142 207.164 661 650.1 288.386 459.516 201.565 0 0 1 1 6.39370211595382e-07 618 FALSE TRUE 0.43757090873698
"2330" 5 162 721 1.2224 736.255 206.526 636 254.728 22.6436 241.51 14.9385 0 1 1 0 9.59382443592623e-07 618 FALSE FALSE 0.0861968497151259
"2331" 5 163 553 1.05185 922.647 203.087 580 257.229 26.8856 241.631 17.4755 0 1 1 0 1.02628685539350e-06 618 FALSE FALSE 0.0898610251530194
"2332" 5 164 470 1.06611 708.494 207.055 459 258.176 26.0077 244.151 22.0635 0 1 1 0 9.4500405934150e-07 618 FALSE FALSE 0.091239168644656
"2334" 5 166 780 1.0944 1116.77 213.381 582 569.438 416.53 338.029 190.183 0 0 1 1 9.70909239106174e-07 618 FALSE FALSE 0.387888716375663
"2335" 5 167 530 1.25815 1168.7 211.098 553 330.49 141.6 256.668 28.9165 0 0 1 1 8.88368999475457e-07 618 FALSE FALSE 0.183846429628403
"2336" 5 168 566 1.11265 684.622 215.367 604 365.131 290.632 264.655 73.6676 0 1 1 1 9.3807429941452e-07 618 FALSE FALSE 0.22122904858834
"2337" 5 169 416 1.08925 614.493 213.834 512 253.414 24.8291 241.062 18.5037 0 1 1 0 8.95320411761632e-07 618 FALSE FALSE 0.0842572869472279
"2338" 5 170 645 1.14452 830.264 212.33 655 285.559 64.7021 250.533 24.7265 0 1 1 1 1.00871572890559e-06 618 FALSE FALSE 0.129044573679827
"2339" 5 171 994 1.20003 1055.39 217.481 793 323.744 186.03 271.475 49.8576 0 1 1 1 1.03117490425596e-06 618 FALSE FALSE 0.176112126002911
"2340" 5 172 307 1.0864 992.059 210.889 437 350.831 75.2021 314.922 52.7098 0 1 1 1 1.04331818994242e-06 618 FALSE FALSE 0.206246129872322
"2341" 5 173 706 1.11196 1287.71 220.271 602 271.748 104.564 229.788 14.9581 0 0 1 1 5.81743416220888e-07 618 TRUE FALSE 0.110453171167321
"2342" 5 174 746 1.06203 1255.06 218.32 673 453.187 159.767 356.476 93.9832 0 0 1 1 6.79651201686615e-07 618 TRUE FALSE 0.302253138283314
"2343" 5 175 540 1.11704 872.391 215.807 586 267.007 52.815 254.039 27.1797 0 1 1 0 1.02877090344029e-06 618 FALSE FALSE 0.103852585827917
"2344" 5 176 706 1.48931 1314.01 227.691 766 243.636 28.8196 229.109 17.1119 0 0 1 0 NA 618 TRUE FALSE 0.0695002697001823
"2345" 5 177 656 1.12533 544.732 217.741 616 279.164 76.0967 244.093 18.4905 0 1 1 1 8.5702291629707e-07 618 FALSE FALSE 0.120550495850719
"2346" 5 178 263 1.21621 1013.62 218.049 434 335.495 71.3989 323.183 45.4656 0 1 1 1 1.04877015058656e-06 618 FALSE FALSE 0.189483330642018
"2347" 5 179 467 1.2522 299.019 219.914 476 259.116 28.1131 250.176 27.154 0 1 1 0 6.48223328116733e-07 618 FALSE TRUE 0.0926021351011528
"2348" 5 180 437 1.02441 31.238 221.995 496 280.81 52.3927 253.233 16.0935 0 0 1 1 NA 618 TRUE FALSE 0.122755227908167
"2349" 5 181 520 1.1041 273.756 222.65 413 244.923 17.1308 238.26 12.5865 0 1 1 0 6.34379428790772e-07 618 FALSE TRUE 0.0714761249787344
"2350" 5 182 454 1.13845 762.63 223.24 507 282.398 32.703 260.742 19.5819 0 1 1 1 9.89722392148584e-07 618 FALSE FALSE 0.124870057759856
"2351" 5 183 531 1.13859 73.9906 224.158 454 812.031 324.757 576.582 264.602 0 0 1 1 5.95710835359391e-07 618 TRUE FALSE 0.520981546502948
"2352" 5 184 734 1.11358 429.187 233.713 675 780.053 432.248 446.913 273.495 0 1 1 1 7.8260909100242e-07 618 FALSE FALSE 0.505914215416771
"2353" 5 185 679 1.23034 340.999 231.412 490 249.19 33.1631 238.592 13.38 0 1 1 0 6.89873697050742e-07 618 FALSE TRUE 0.077953510659991
"2354" 5 186 743 1.04962 793.678 232.685 675 640.175 433.477 434.677 235.875 0 1 1 1 1.01433308535300e-06 618 FALSE FALSE 0.431801259691779
"2355" 5 187 617 1.16899 376.147 229.613 578 250.166 26.2477 242.574 22.8274 0 1 1 0 7.26066048924697e-07 618 FALSE FALSE 0.0794195063594514
"2356" 5 188 500 1.04802 1083.73 231.808 534 1344.08 641.615 900.812 465.864 0 1 1 1 1.02198033428498e-06 618 FALSE FALSE 0.709967628895316
"2357" 5 189 529 1.42644 9.33459 239.703 592 397.525 152.648 313.616 72.4084 0 0 1 1 NA 618 TRUE FALSE 0.253106960484724
"2358" 5 190 639 1.05855 1132.45 236.21 619 256.669 32.5891 241.016 21.827 0 0 1 0 9.62421290272418e-07 618 FALSE FALSE 0.0890436830526382
"2359" 5 191 446 1.08586 517.305 236.17 477 1048.76 446.178 674.395 333.351 0 1 1 1 8.5021227581286e-07 618 FALSE FALSE 0.616922947051899
"2360" 5 192 502 1.27671 1185.03 240.05 366 260.208 26.871 245.177 13.9235 0 0 1 0 8.60799731680762e-07 618 FALSE FALSE 0.0941793013804357
"2361" 5 193 452 1.21705 474.584 244.336 493 256.183 84.2437 236.626 12.1003 0 1 1 0 8.26659545624406e-07 618 FALSE FALSE 0.0883329001970655
"2362" 5 194 412 1.19617 1212.88 241.835 535 415.611 167.359 365.316 131.332 0 0 1 1 7.92072222557052e-07 618 FALSE FALSE 0.269792627363770
"2363" 5 195 551 1.24246 269.02 244.377 511 232.937 13.5248 229.178 12.0606 0 1 1 0 6.34114107410384e-07 618 FALSE TRUE 0.0526588255837159
"2364" 5 196 543 1.10506 401.991 248.133 582 431.009 152.754 336.564 136.951 0 1 1 1 7.64297131262176e-07 618 FALSE FALSE 0.283435828543115
"2365" 5 197 453 1.24115 327.66 249.181 482 376.564 170.14 326.938 127.481 0 1 1 1 6.833634191905e-07 618 FALSE TRUE 0.232791817651271
"2366" 5 198 1508 1.48293 538.615 256.314 1076 580.843 162.376 390.662 120.307 0 1 1 1 8.72667988946779e-07 618 FALSE FALSE 0.395325723086137
"2367" 5 199 611 1.15551 929.817 253.18 643 491.631 254.928 394.249 181.736 0 1 1 1 1.09058448448431e-06 618 FALSE FALSE 0.332789188130265
"2368" 5 200 651 1.04644 73.9862 247.925 546 871.672 381.334 564.095 318.861 0 0 1 1 5.76646140768359e-07 618 TRUE FALSE 0.547561472792466
"2369" 5 201 588 1.24693 695.963 252.279 574 251.887 26.0507 242.582 23.8827 0 1 1 0 9.68214183265793e-07 618 FALSE FALSE 0.0819906456379256
"2371" 5 203 477 1.10746 969.503 253.778 534 566.721 260.028 414.239 201.838 0 1 1 1 1.09631024386152e-06 618 FALSE FALSE 0.386095040564952
"2372" 5 204 826 1.07164 1020.85 257.425 583 449.185 324.734 286.582 72.3704 0 1 1 1 1.08982522449102e-06 618 FALSE FALSE 0.298926642947620
"2373" 5 205 807 1.16521 732.621 259.408 712 265.454 97.4916 235.29 13.3105 0 1 1 0 9.96964934782731e-07 618 FALSE FALSE 0.101664937636321
"2374" 5 206 546 1.31192 1069.37 253.619 582 1280.96 795.558 845.947 448.011 0 1 1 1 1.05300552616302e-06 618 FALSE FALSE 0.691928839684711
"2375" 5 207 451 1.03454 45.2062 253.512 463 264.177 52.7049 240.836 11.4587 0 0 1 0 5.29388983095196e-07 618 TRUE FALSE 0.0998564691723447
"2376" 5 208 623 1.14425 126.146 259.255 591 338.431 88.2911 275.751 52.2913 0 0 1 1 6.04508923594941e-07 618 FALSE TRUE 0.192751008123048
"2377" 5 209 787 1.03392 293.987 260.588 692 241.416 21.5794 233.355 11.7472 0 1 1 0 6.53379078998508e-07 618 FALSE TRUE 0.066067376397515
"2378" 5 210 860 1.12983 369.642 261.519 747 780.995 587.322 468.729 309.785 0 1 1 1 7.3548809753331e-07 618 FALSE FALSE 0.50636682870103
"2379" 5 211 548 1.19871 891.555 260.661 607 236.862 13.2913 235.989 11.2489 0 1 1 0 1.08694052723368e-06 618 FALSE FALSE 0.0589254010781294
"2380" 5 212 583 1.06675 846.83 260.758 493 245.333 51.7034 235.015 10.7575 0 1 1 0 1.06675099360967e-06 618 FALSE FALSE 0.0721033937095101
"2381" 5 213 1100 1.16461 1175.94 262.328 870 249.525 38.1853 239.519 21.3677 0 0 1 0 8.82627250896898e-07 618 FALSE FALSE 0.0784573418388071
"2383" 5 215 592 1.12324 1254.76 268.591 478 314.393 68.4043 289 49.1128 0 0 1 1 6.63636451196575e-07 618 TRUE FALSE 0.165120351335550
"2384" 5 216 677 1.17027 470.898 270.755 673 255.303 35.6669 242.942 19.5611 0 1 1 0 8.39178211122441e-07 618 FALSE FALSE 0.0870424479216828
"2385" 5 217 657 1.03688 761.784 273.976 596 258.117 41.5278 248.399 29.6101 0 1 1 0 1.02418445034375e-06 618 FALSE FALSE 0.091153455313307
"2386" 5 218 473 1.11682 1052.96 269.761 436 275.142 39.5765 258.962 15.7388 0 1 1 1 1.08143725821005e-06 618 FALSE FALSE 0.115108067671556
"2387" 5 219 715 0.997019 98.2238 275.649 590 259.064 23.2669 244.585 17.0217 0 0 1 0 5.70791668988392e-07 618 FALSE TRUE 0.0925268662484086
"2388" 5 220 580 1.18614 338.047 277.438 615 350.434 213.15 253.41 43.4713 0 1 1 1 7.04450812018525e-07 618 FALSE TRUE 0.205821509342997
"2389" 5 221 1336 1.47703 610.52 294.785 773 334.807 75.0196 277.71 46.9019 0 1 1 1 9.29770363633e-07 618 FALSE FALSE 0.188713472559557
"2390" 5 222 672 1.06082 36.2158 279.071 648 247.191 24.6619 237.274 9.96474 0 0 1 0 4.85803544175249e-07 618 TRUE FALSE 0.0749329150255618
"2391" 5 223 410 1.23622 708.32 280.759 459 485.216 294.17 378.768 209.181 0 1 1 1 9.89128335265955e-07 618 FALSE FALSE 0.327863476817748
"2392" 5 224 830 1.07572 1105.14 283.641 679 389.275 140.961 303.923 87.6121 0 1 1 1 1.02863175699329e-06 618 FALSE FALSE 0.245241971613066
"2393" 5 225 657 1.11068 640.058 283.244 546 395.621 233.527 277.709 90.5446 0 1 1 1 9.42733385680073e-07 618 FALSE FALSE 0.251306401976742
"2394" 5 226 528 1.09321 830.366 284.574 581 251.902 45.8286 239.606 16.8711 0 1 1 0 1.07547921356618e-06 618 FALSE FALSE 0.0820129780265439
"2395" 5 227 561 1.07523 1004.63 283.424 532 1139.48 671.259 697.374 393.868 0 1 1 1 1.12145824291970e-06 618 FALSE FALSE 0.648036505869094
"2396" 5 228 555 1.03447 976.214 284.494 575 327.824 77.5833 265.995 32.5791 0 1 1 1 1.12844738638118e-06 618 FALSE FALSE 0.180808889484105
"2397" 5 229 852 1.11499 428.056 286.96 734 432.166 105.141 338.68 77.2752 0 1 1 1 8.13213091620965e-07 618 FALSE FALSE 0.284441201880933
"2398" 5 230 604 1.14146 792.621 288.374 601 782.812 352.503 605.482 288.278 0 1 1 1 1.05244597141440e-06 618 FALSE FALSE 0.507238323035301
"2399" 5 231 735 1.16141 516.329 290.088 585 371.103 94.3411 286.347 56.4916 0 1 1 1 8.79200357437216e-07 618 FALSE FALSE 0.227313284607779
"2400" 5 232 685 1.04288 873.946 292.658 657 241.437 12.1949 239.556 11.3093 0 1 1 0 1.10625510272841e-06 618 FALSE FALSE 0.0660999973741407
"2401" 5 233 420 1.07521 684.895 287.05 529 425.316 353.385 266.317 69.6408 0 1 1 1 9.74484854238055e-07 618 FALSE FALSE 0.27844926270828
"2402" 5 234 531 1.08122 121.994 292.883 505 243.717 16.1018 237.183 13.0378 0 0 1 0 5.65993974287175e-07 618 FALSE TRUE 0.0696249316677515
"2403" 5 235 547 1.1227 149.232 295.426 559 243.485 16.35 235.898 13.5244 0 0 1 0 5.75416158736872e-07 618 FALSE TRUE 0.0692677644807305
"2404" 5 236 590 1.13515 1054.97 292.136 553 290.691 64.7566 277.268 70.8843 0 1 1 1 1.09668641624160e-06 618 FALSE FALSE 0.135724624857262
"2405" 5 237 549 1.16279 1252.81 295.164 481 405.609 234.049 392.175 150.463 0 0 1 1 6.5966940043542e-07 618 TRUE TRUE 0.260656936270172
"2406" 5 238 544 1.08895 1139.49 298.312 592 630.708 407.642 456.406 176.413 0 0 1 1 9.7007034782574e-07 618 FALSE FALSE 0.426213889609782
"2407" 5 239 507 1.07056 1229.45 298.412 567 516.922 330.955 424.483 144.936 0 0 1 1 7.32246357711972e-07 618 FALSE TRUE 0.351601879539649
"2409" 5 241 440 1.2238 479.886 304.039 538 265.314 48.2278 242.732 21.1022 0 1 1 0 8.6699430445907e-07 618 FALSE FALSE 0.101467096812182
"2410" 5 242 790 1.14913 364.38 306.125 725 473.433 198.742 323.848 137.425 0 1 1 1 7.48921127003319e-07 618 FALSE FALSE 0.318643905588330
"2411" 5 243 530 1.06913 48.9151 310.2 404 258.057 37.821 243.732 20.8683 0 0 1 0 4.62332728333916e-07 618 TRUE FALSE 0.0910662691181337
"2412" 5 244 487 1.10838 744.862 307.768 574 299.345 119.276 247.166 29.57 0 1 1 1 1.0242690632979e-06 618 FALSE FALSE 0.146726383755631
"2413" 5 245 574 1.03203 916.8 308.732 363 374.168 144.847 270.937 47.5061 0 1 1 1 1.13811200947498e-06 618 FALSE FALSE 0.230397973028128
"2414" 5 246 404 1.04335 1022.91 310.077 344 1281.41 448.509 946.196 450.332 0 1 1 1 1.13445372541429e-06 618 FALSE FALSE 0.692060563188833
"2416" 5 248 539 1.18907 936.668 318.109 608 276.02 48.9992 258.455 38.831 0 1 1 1 1.15050955018592e-06 618 FALSE FALSE 0.116302903436889
"2417" 5 249 1136 1.39196 523.239 323.98 918 472.327 180.066 349.577 110.634 0 1 1 1 9.06116679249119e-07 618 FALSE FALSE 0.317766769497317
"2418" 5 250 657 1.21694 598.172 320.778 675 390.044 156.81 317.145 127.042 0 1 1 1 9.36715851173845e-07 618 FALSE FALSE 0.245982094466098
"2419" 5 251 704 1.25496 674.197 323.484 408 891.718 489.098 464.014 258.837 0 1 1 1 9.78717683938397e-07 618 FALSE FALSE 0.556088362769749
"2420" 5 252 361 1.16762 1045.6 316.465 363 1353.38 583.463 940.662 592.336 0 1 1 1 1.12112100347649e-06 618 FALSE FALSE 0.712553591581937
"2422" 5 254 571 1.10291 803.525 317.921 600 279.403 51.1105 248.627 32.6751 0 1 1 1 1.07098112237359e-06 618 FALSE FALSE 0.120871429497790
"2423" 5 255 392 1.41104 656.704 321.587 562 410.831 128.711 435.724 111.428 0 1 1 1 9.67381869048013e-07 618 FALSE FALSE 0.265454393525551
"2424" 5 256 518 1.03377 437.199 319.863 566 250.297 18.2125 237.913 13.1212 0 1 1 0 8.43370981794823e-07 618 FALSE FALSE 0.0796158387383072
"2425" 5 257 496 1.13625 987.911 322.431 429 315.429 74.543 276.508 34.7482 0 1 1 1 1.1560876070686e-06 618 FALSE FALSE 0.166354123360116
"2426" 5 258 525 1.15498 699.537 326.779 587 342.312 244.753 253.992 42.6291 0 1 1 1 9.95901231113624e-07 618 FALSE FALSE 0.197027205688593
"2427" 5 259 758 1.07347 174.425 330.061 690 237.559 14.3197 232.067 12.4143 0 0 1 0 5.4834283484562e-07 618 FALSE TRUE 0.0600273508112642
"2428" 5 260 600 1.10826 64.8383 328.348 511 286.378 103.777 327.715 212.957 0 0 1 1 4.56199965890545e-07 618 TRUE FALSE 0.130118633830038
"2429" 5 261 553 1.02466 140.528 328.653 493 240.43 14.376 234.953 13.3478 0 0 1 0 5.29651601133804e-07 618 FALSE TRUE 0.0645325408074684
"2430" 5 262 497 1.11903 399.819 325.147 566 515.654 278.568 376.98 202.366 0 1 1 1 8.05667316105006e-07 618 FALSE FALSE 0.350680815040782
"2431" 5 263 436 1.04204 897.927 327.005 459 253.264 17.1347 243.739 13.5919 0 1 1 0 1.13920566374629e-06 618 FALSE FALSE 0.0840352364130647
"2432" 5 264 478 1.14809 1033.39 333.038 561 1221.65 656.633 889.109 539.31 0 1 1 1 1.13960784569889e-06 618 FALSE FALSE 0.674149784653785
"2433" 5 265 523 1.27778 20.0459 329.738 367 948.488 389.499 627.91 293.141 0 0 1 1 NA 618 TRUE FALSE 0.579234732229983
"2434" 5 266 418 1.11622 870.163 329.811 494 249.111 16.4895 242.866 12.8625 0 1 1 0 1.12304167014836e-06 618 FALSE FALSE 0.0778345980437455
"2435" 5 267 601 1.04249 486.517 333.722 601 661.463 291.566 416.424 196.43 0 1 1 1 8.93910634888615e-07 618 FALSE FALSE 0.444069321821901
"2436" 5 268 547 1.15981 1191.76 336.278 480 251.146 38.7785 237.305 12.8892 0 0 1 0 8.40839356589553e-07 618 FALSE TRUE 0.080885766830213
"2437" 5 269 897 1.05518 770.53 343.293 722 522.517 186.981 360.287 122.467 0 1 1 1 1.04892719887126e-06 618 FALSE FALSE 0.355639243256316
"2438" 5 270 640 1.02639 836.122 342.347 618 252.414 17.7167 238.859 12.2388 0 1 1 0 1.10062683877626e-06 618 FALSE FALSE 0.0827744605868038
"2439" 5 271 876 1.06696 1152.03 341.515 685 308.539 141.194 242.175 25.958 0 0 1 1 9.4924437351698e-07 618 FALSE FALSE 0.15807151446126
"2440" 5 272 580 1.27882 36.4603 343.243 569 762.657 241.989 587.15 220.385 0 0 1 1 3.86830254208023e-07 618 TRUE TRUE 0.497456051237516
"2441" 5 273 444 1.06617 999.809 342.311 448 935.844 514.369 566.782 261.112 0 1 1 1 1.16311548957826e-06 618 FALSE FALSE 0.574201740926261
"2442" 5 274 552 1.12085 330.384 346.536 596 238.753 36.4499 232.87 14.8494 0 1 1 0 7.14584397568871e-07 618 FALSE TRUE 0.0619075606092001
"2443" 5 275 690 1.13775 1213.78 347.299 504 470.155 393.412 319.599 172.21 0 0 1 1 7.72459858742756e-07 618 FALSE TRUE 0.316038226753771
"2444" 5 276 719 1.10695 106.604 351.843 680 325.788 67.9836 279.284 49.5085 0 0 1 1 4.6381453423862e-07 618 FALSE TRUE 0.178472464942297
"2445" 5 277 517 1.08162 973.259 348.271 552 278.527 42.1972 256.008 23.1805 0 1 1 1 1.16913496214523e-06 618 FALSE FALSE 0.11969377648626
"2446" 5 278 671 1.03474 1239.41 348.72 642 1084.02 773.184 558.258 338.856 0 0 1 1 6.88878834398921e-07 618 FALSE TRUE 0.629324281455138
"2448" 5 280 461 1.13031 889.844 353.163 394 254.541 14.9411 244.213 14.9059 0 1 1 0 1.13994424768042e-06 618 FALSE FALSE 0.0859214350996213
"2449" 5 281 514 1.04181 1082.69 353.848 488 1083.65 621.262 655.407 413.589 0 1 1 1 1.08944667214517e-06 618 FALSE FALSE 0.629196254575921
"2450" 5 282 546 1.14161 145.597 358.304 434 243.484 17.6588 237.614 12.9841 0 0 1 0 4.90031514368207e-07 618 FALSE TRUE 0.0692662242304989
"2451" 5 283 390 1.25634 804.095 355.328 492 258.041 19.5964 244.362 14.2955 0 1 1 0 1.07469644724619e-06 618 FALSE FALSE 0.0910430160424674
"2452" 5 284 565 1.1286 946.717 361.816 572 645.99 398.229 445.901 245.804 0 1 1 1 1.16784868436803e-06 618 FALSE FALSE 0.43519242209945
"2453" 5 285 449 1.16707 1124.51 361.236 526 642.663 436.871 493.751 210.514 0 1 1 1 1.01307382337605e-06 618 FALSE FALSE 0.433255953876174
"2454" 5 286 592 1.01359 721.257 364.171 474 249.544 20.2687 235.819 13.6328 0 1 1 0 1.01466101611266e-06 618 FALSE FALSE 0.0784858970650251
"2455" 5 287 426 1.44487 409.523 363.434 474 591.146 216.098 432.958 152.133 0 1 1 1 8.4357498415971e-07 618 FALSE FALSE 0.401919647287869
"2456" 5 288 562 1.05095 689.505 364.393 526 251.241 21.3083 239.893 17.4061 0 1 1 0 9.97025620873681e-07 618 FALSE FALSE 0.0810276000022137
"2457" 5 289 503 1.04177 869.793 366.954 458 248.48 18.1271 242.751 13.182 0 1 1 0 1.12559441408403e-06 618 FALSE FALSE 0.0768834465954452
"2458" 5 290 647 1.08363 913.821 368.649 569 848.958 518.671 548.332 379.07 0 1 1 1 1.15341617152027e-06 618 FALSE FALSE 0.537659449165452
"2459" 5 291 798 1.10235 175.971 371.718 589 242.696 16.4575 235.283 13.1094 0 0 1 0 5.00598999460227e-07 618 FALSE TRUE 0.0680505362955021
"2460" 5 292 609 1.09188 436.97 371.586 618 283.21 93.1827 241.767 19.4725 0 1 1 1 8.83055731527625e-07 618 FALSE FALSE 0.125946853632369
"2461" 5 293 519 1.09179 493.586 368.788 572 246.892 26.1664 238.162 19.8204 0 1 1 0 9.28262330916714e-07 618 FALSE FALSE 0.0744790111110668
"2462" 5 294 581 1.11683 996.53 374.196 510 405.416 205.166 278.768 65.982 0 1 1 1 1.16583972446982e-06 618 FALSE FALSE 0.260478445536912
"2463" 5 295 745 1.16323 650.689 377.188 703 281.479 67.2369 255.223 35.0662 0 1 1 1 9.84708986406964e-07 618 FALSE FALSE 0.123647627438942
"2464" 5 296 388 1.14677 1031.12 369.093 500 1163.65 783.586 785.825 544.244 0 1 1 1 1.14825109188929e-06 618 FALSE FALSE 0.655908173352238
"2465" 5 297 838 1.13835 575.408 374.342 664 417.738 152.87 295.153 79.0785 0 1 1 1 9.64095448296576e-07 618 FALSE FALSE 0.271707033653477
"2466" 5 298 589 1.21614 1161.81 378.581 464 264.718 37.167 242.616 19.1631 0 0 1 0 9.18505275609096e-07 618 FALSE TRUE 0.100623690298995
"2467" 5 299 457 1.04198 1090.53 377.882 522 617.784 378.331 419.411 189.061 0 1 1 1 1.07455948574837e-06 618 FALSE FALSE 0.418449285866834
"2468" 5 300 531 1.18599 343.723 386.006 448 300.835 71.0089 282.968 42.0864 0 1 1 1 7.5225412202525e-07 618 FALSE TRUE 0.148588463344171
"2469" 5 301 779 1.29278 537.918 391.467 611 247.196 17.8127 234.533 13.2229 0 1 1 0 9.67184675703749e-07 618 FALSE FALSE 0.0749405007237609
"2470" 5 302 520 1.18983 815.917 386.087 506 241.686 21.5898 232.452 12.5691 0 1 1 0 1.07814200360259e-06 618 FALSE FALSE 0.0664865728242669
"2471" 5 303 385 1.08799 853.462 382.494 494 248.909 17.2365 244.06 15.8038 0 1 1 0 1.10932157509541e-06 618 FALSE FALSE 0.0775303714272351
"2473" 5 305 487 1.11453 1242.04 381.226 571 987.912 420.495 656.129 393.578 0 0 1 1 6.69881248414916e-07 618 FALSE TRUE 0.594507516840072
"2474" 5 306 808 1.16866 94.5532 394.364 738 663.165 376.563 460.653 226.633 0 0 1 1 3.70951746716555e-07 618 FALSE TRUE 0.445033058664539
"2475" 5 307 407 1.37559 366.425 385.607 513 286.347 21.8708 270.219 19.7077 0 1 1 1 7.92193743010193e-07 618 FALSE FALSE 0.130078035501713
"2476" 5 308 476 1.03798 394.006 385.874 549 466.299 261.012 572.609 248.852 0 1 1 1 8.37328309051132e-07 618 FALSE FALSE 0.3129497408123
"2477" 5 309 535 1.21285 1187.75 388.72 504 296.323 100.682 259.933 53.8469 0 0 1 1 8.40148736373865e-07 618 FALSE TRUE 0.142921104669328
"2480" 5 312 430 1.04742 614.151 386.098 526 342.781 61.988 302.737 52.916 0 1 1 1 9.79645037995377e-07 618 FALSE FALSE 0.197540676757375
"2481" 5 313 669 1.02835 1133.23 390.761 637 376.331 211.978 267.01 60.0424 0 1 1 1 9.847987444205e-07 618 FALSE FALSE 0.232559696818495
"2482" 5 314 512 1.27656 688.555 393.805 443 242.122 20.8801 240.004 19.1896 0 1 1 0 1.00054970559625e-06 618 FALSE FALSE 0.0671625097304429
"2483" 5 315 465 1.212 1040.98 391.576 496 1319.54 766.548 810.34 578.926 0 1 1 1 1.13291730654286e-06 618 FALSE FALSE 0.703057165396026
"2484" 5 316 525 1.03957 937.564 394.208 522 914.548 413.876 639.225 360.605 0 1 1 1 1.1555479748239e-06 618 FALSE FALSE 0.565569052429744
"2486" 5 318 655 1.04005 319.757 398.566 532 690.024 197.498 542.827 186.202 0 1 1 1 7.11660220925043e-07 618 FALSE TRUE 0.459922589765506
"2487" 5 319 412 1.05744 906.646 393.08 510 385.78 225.041 272.189 44.5585 0 1 1 1 1.14164988407669e-06 618 FALSE FALSE 0.24185968661291
"2488" 5 320 853 1.24737 154.809 405.889 780 925.931 599.182 644.547 368.591 0 0 1 1 4.29506543505937e-07 618 FALSE TRUE 0.570208048504851
"2489" 5 321 630 1.11287 561.39 401.167 638 252.476 27.1097 235.054 14.38 0 1 1 0 9.8015447611613e-07 618 FALSE FALSE 0.0828665665016931
"2490" 5 322 371 1.20665 712.55 394.989 494 295.601 30.3917 279.881 26.2456 0 1 1 1 1.00982636959628e-06 618 FALSE FALSE 0.142006224820475
"2491" 5 323 533 1.06311 1070.21 397.173 508 310.573 75.6246 259.46 30.9802 0 1 1 1 1.09690350479276e-06 618 FALSE FALSE 0.160535714087516
"2492" 5 324 476 1.10978 1212.83 397.422 562 1032.35 559.163 770.326 535.474 0 0 1 1 7.57578406929958e-07 618 FALSE TRUE 0.61100848643428
"2493" 5 325 1170 1.38811 428.138 412.322 928 246.861 25.3648 240.987 20.5184 0 1 1 0 9.03112270797685e-07 618 FALSE FALSE 0.0744319193919319
"2494" 5 326 487 1.16353 976.524 410.384 452 1062.57 610.642 854.374 527.347 0 1 1 1 1.15161901642815e-06 618 FALSE FALSE 0.621829046549993
"2495" 5 327 618 1.45019 826.828 410.539 739 234.679 14.486 230.769 13.2294 0 1 1 0 1.07640636746574e-06 618 FALSE FALSE 0.0554529992490579
"2496" 5 328 533 1.3218 488.756 420.884 631 369.065 275.396 273.653 120.907 0 1 1 1 9.65895989001216e-07 618 FALSE FALSE 0.225248058673215
"2497" 5 329 599 1.03056 921.18 421.424 520 1088.2 508.209 866.858 432.866 0 1 1 1 1.13157027271361e-06 618 FALSE FALSE 0.630767611353064
"2500" 5 332 618 1.08911 700.65 422.078 623 239.599 21.1901 231.46 14.9283 0 1 1 0 1.00563420895991e-06 618 FALSE FALSE 0.0632340867718273
"2501" 5 333 525 1.13695 1097.48 419.133 593 438.74 221.022 359.19 175.68 0 1 1 1 1.03570266477337e-06 618 FALSE FALSE 0.290103063675323
"2502" 5 334 620 1.28956 780.347 424.929 553 240.325 15.4893 231.798 13.7899 0 1 1 0 1.03868643958202e-06 618 FALSE FALSE 0.0643687241371571
"2503" 5 335 451 1.01957 1059.93 421.02 476 617.496 326.95 471.703 216.43 0 1 1 1 1.09038468020370e-06 618 FALSE FALSE 0.41827441410573
"2504" 5 336 548 1.17811 1149.7 424.235 594 653.884 298.649 540.936 242.274 0 1 1 1 9.16890752334863e-07 618 FALSE FALSE 0.439747478954275
"2505" 5 337 346 1.30171 1181.85 419.488 442 711.045 372.03 509.399 215.736 0 0 1 1 8.35050537145837e-07 618 FALSE TRUE 0.471176903998601
"2506" 5 338 456 1.03811 304.338 423.923 532 425.036 294.2 286 65.0768 0 1 1 1 6.86027738652563e-07 618 FALSE TRUE 0.278202288326127
"2507" 5 339 587 1.26357 997.63 425.761 486 969.107 514.293 635.003 378.662 0 1 1 1 1.1337218235488e-06 618 FALSE FALSE 0.587300023315695
"2508" 5 340 488 1.11839 1025.58 426.754 562 461.511 267.956 294.627 72.6229 0 1 1 1 1.11802110668631e-06 618 FALSE FALSE 0.309079022687564
"2509" 5 341 479 1.15831 882.528 425.455 466 260.56 32.4696 243.695 19.274 0 1 1 0 1.10664871102841e-06 618 FALSE FALSE 0.0946862816263712
"2510" 5 342 502 1.38013 510.482 434.213 464 841.453 403.055 545.48 317.797 0 1 1 1 9.84504131635512e-07 618 FALSE FALSE 0.534329375520508
"2511" 5 343 461 1.13669 393.49 433.855 523 408.663 118.56 396.134 94.7892 0 1 1 1 8.63773588043347e-07 618 FALSE FALSE 0.263470094537201
"2512" 5 344 601 1.093 1220.83 437.29 537 915.466 305.124 536.737 253.352 0 0 1 1 6.95941932338854e-07 618 FALSE TRUE 0.565945306237309
"2513" 5 345 647 1.08363 1247.11 438.937 640 1047.02 507.898 666.068 401.628 0 0 1 1 6.1099840335928e-07 618 FALSE TRUE 0.616300222118889
"2514" 5 346 484 1.09144 243.322 438.463 553 828.58 405.61 506.223 296.888 0 1 1 1 5.54112392578642e-07 618 FALSE TRUE 0.528547670690595
"2515" 5 347 432 1.07362 945.773 434.412 504 795.393 278.302 578.255 216.406 0 1 1 1 1.12698934681155e-06 618 FALSE FALSE 0.513217667112232
"2516" 5 348 611 1.08831 561.183 438.656 610 283.77 74.3806 254.412 38.1489 0 1 1 1 9.99639361598115e-07 618 FALSE FALSE 0.126687674192227
"2517" 5 349 454 1.32864 806.421 437.771 581 254.387 23.7056 250.319 15.6747 0 1 1 0 1.04856673401321e-06 618 FALSE FALSE 0.0856944710944033
"2518" 5 350 724 1.07004 651.065 444.351 674 248.328 24.0554 236.116 17.0497 0 1 1 0 1.00114114251842e-06 618 FALSE FALSE 0.0766539651276564
"2519" 5 351 509 1.02949 347.354 443.36 417 965.252 491.014 616.12 380.806 0 1 1 1 7.82083396765287e-07 618 FALSE TRUE 0.585805232306568
"2520" 5 352 365 1.13008 1182.51 441.195 487 637.986 320.935 520.132 212.041 0 0 1 1 8.06896533537766e-07 618 FALSE TRUE 0.430516703158494
"2521" 5 353 665 1.08982 423.062 446.162 471 464.091 158.545 393.223 119.071 0 1 1 1 9.13369234564733e-07 618 FALSE FALSE 0.311169710292592
"2522" 5 354 340 1.15761 521.756 445.732 335 543.827 182.768 543.932 189.399 0 1 1 1 9.93361921980761e-07 618 FALSE FALSE 0.370630448236932
"2523" 5 355 422 1.08964 1068.71 445.618 328 516.256 401.755 319.365 186.803 0 1 1 1 1.04612591446863e-06 618 FALSE FALSE 0.351118384817702
"2524" 5 356 577 1.19488 1112.12 448.844 505 646.572 351.713 414.442 152.915 0 1 1 1 9.66600729537704e-07 618 FALSE FALSE 0.435530147890922
"2525" 5 357 391 1.14493 885.56 450.389 363 248.562 19.7737 242.527 17.6359 0 1 1 0 1.08746201608533e-06 618 FALSE FALSE 0.0770071875227602
"2526" 5 358 656 1.04359 590.172 453.707 520 251.954 16.0204 239.936 14.6549 0 1 1 0 1.00422767914090e-06 618 FALSE FALSE 0.0820903866792592
"2527" 5 359 465 1.25383 997.622 448.604 555 583.117 441.746 371.265 266.038 0 1 1 1 1.10521956423626e-06 618 FALSE FALSE 0.396791087211818
"2528" 5 360 509 1.08076 1046.41 454.564 502 302.056 117.737 257.279 49.7246 0 1 1 1 1.05927048999915e-06 618 FALSE FALSE 0.150107506299894
"2529" 5 361 401 1.35355 899.589 459.541 518 688.83 491.653 566.309 294.284 0 1 1 1 1.08535938073654e-06 618 FALSE FALSE 0.459273090371626
"2531" 5 363 620 1.05419 716.339 457.768 532 242.13 36.491 231.406 12.4594 0 1 1 0 1.0054385124656e-06 618 FALSE FALSE 0.067174900867539
"2532" 5 364 596 1.04584 1087.09 462.242 620 319.382 138.891 261.557 61.1666 0 1 1 1 9.8959133155728e-07 618 FALSE FALSE 0.171024808400383
"2533" 5 365 521 1.05333 225.405 462.969 577 686.153 518.389 445.912 353.521 0 1 1 1 5.04668697487423e-07 618 FALSE TRUE 0.4578127832965
"2534" 5 366 612 1.03662 1154.29 460.641 614 1051.98 539.478 561.082 365.679 0 1 1 1 8.50517753982981e-07 618 FALSE FALSE 0.61807262580415
"2535" 5 367 708 1.1264 311.681 467.514 549 941.521 398.435 651.032 356.206 0 1 1 1 7.07942588060607e-07 618 FALSE TRUE 0.576469850851637
"2536" 5 368 528 1.20499 527.597 462.981 565 696.694 278.996 480.89 195.428 0 1 1 1 9.98929921396826e-07 618 FALSE FALSE 0.463530316447518
"2537" 5 369 550 1.14502 1282.53 464.209 557 923.395 329.212 708.247 265.616 0 0 1 1 4.72355708985334e-07 618 TRUE TRUE 0.569179490842136
"2539" 5 371 439 1.26688 438.542 470.932 447 404.116 121.914 347.107 70.7668 0 1 1 1 9.35896321664874e-07 618 FALSE FALSE 0.259273958020945
"2540" 5 372 442 1.45902 392.032 470.719 275 500.462 254.977 373.24 136.494 0 1 1 1 8.70714414244363e-07 618 FALSE FALSE 0.339465883602803
"2542" 5 374 585 1.13101 824.983 469.701 619 238.724 20.039 233.624 15.4217 0 1 1 0 1.04084408978126e-06 618 FALSE FALSE 0.0618620053900712
"2543" 5 375 481 1.11057 573.025 471.522 417 249.01 23.7645 239.511 13.1354 0 1 1 0 1.00498084212104e-06 618 FALSE FALSE 0.0776825155845418
"2544" 5 376 492 1.1732 1255.89 476.197 562 906.294 343.84 650.646 360.184 0 0 1 1 5.34870331388698e-07 618 TRUE TRUE 0.562168983081779
"2545" 5 377 711 1.09686 1318.52 471.999 516 859.399 387.883 455.893 279.904 0 0 1 1 NA 618 TRUE TRUE 0.542243627136301
"2546" 5 378 599 1.06454 416.013 474.242 612 658.167 182.808 520.509 150.983 0 1 1 1 9.0730031800498e-07 618 FALSE FALSE 0.442195930413633
"2547" 5 379 442 1.19515 496.362 472.803 415 381.212 121.293 323.724 89.4279 0 1 1 1 9.84681485609538e-07 618 FALSE FALSE 0.237392511324154
"2548" 5 380 638 1.05497 1000.41 475.845 600 848.963 342.649 567.602 247.724 0 1 1 1 1.06131381120361e-06 618 FALSE FALSE 0.53766165790813
"2550" 5 382 616 1.21228 1194.63 475.144 576 344.578 104.714 295.818 83.9208 0 0 1 1 7.1387555278447e-07 618 FALSE TRUE 0.199501588472484
"2551" 5 383 639 1.17967 761.609 480.867 492 249.045 21.7407 240.945 15.8724 0 1 1 0 1.01056071274114e-06 618 FALSE FALSE 0.0777352244100149
"2552" 5 384 488 1.13967 1030.57 477.793 559 278.542 61.8215 252.006 19.6707 0 1 1 1 1.03409029755654e-06 618 FALSE FALSE 0.119713972928225
"2553" 5 385 688 1.05338 863.544 481.451 579 302.079 148.495 248.911 55.5769 0 1 1 1 1.05000247976466e-06 618 FALSE FALSE 0.150136061580841
"2554" 5 386 646 1.10351 470.681 483.882 605 301.455 71.517 260.023 33.23 0 1 1 1 9.66024766147775e-07 618 FALSE FALSE 0.149360572652992
"2555" 5 387 704 1.04147 645.236 482.095 649 240.166 14.8387 230.778 13.586 0 1 1 0 1.00136994407692e-06 618 FALSE FALSE 0.0641205225919658
"2556" 5 388 550 1.0112 792.991 481.193 572 257.262 27.7336 237.891 15.4401 0 1 1 0 1.02079810885657e-06 618 FALSE FALSE 0.089909134421853
"2557" 5 389 642 1.03576 693.329 482.346 427 328.077 73.6669 279.751 52.1985 0 1 1 1 9.99960906167964e-07 618 FALSE FALSE 0.181098207080092
"2558" 5 390 428 1.16778 1124.96 481.612 392 836.962 363.076 521.928 246.817 0 1 1 1 8.76124541766722e-07 618 FALSE TRUE 0.532322421894707
"2559" 5 391 505 1.3623 715.796 488.493 555 280.71 93.4388 251.717 49.7333 0 1 1 1 1.00023584274521e-06 618 FALSE FALSE 0.122621652234459
"2560" 5 392 430 1.1952 556.772 483.651 475 337.693 124.523 272.44 59.4157 0 1 1 1 1.00290629975693e-06 618 FALSE FALSE 0.191932311912355
"2561" 5 393 761 1.04109 962.953 487.442 683 485.471 116.983 324.252 99.1701 0 1 1 1 1.05675624722451e-06 618 FALSE FALSE 0.328060516444059
"2562" 5 394 807 1.22118 1307.11 494.491 745 771.168 487.147 518.094 362.598 0 0 1 1 3.68639435830963e-07 618 TRUE TRUE 0.501618048918329
"2563" 5 395 429 1.0876 510.988 490.888 452 803.208 524.116 654.14 394.322 0 1 1 1 9.87742660350858e-07 618 FALSE FALSE 0.516884448007428
"2564" 5 396 872 1.06735 301.439 498.454 702 301.375 158.387 242.944 29.6732 0 1 1 1 6.82687581671166e-07 618 FALSE TRUE 0.149261034923353
"2565" 5 397 563 1.03316 618.847 502.249 592 255.149 41.9146 236.456 15.3669 0 1 1 0 9.98926887310216e-07 618 FALSE FALSE 0.0868161615377985
"2566" 5 398 492 1.38163 833.661 500.465 601 252.403 33.884 237.681 18.5111 0 1 1 0 1.02552420473811e-06 618 FALSE FALSE 0.0827581168518123
"2567" 5 399 555 1.09506 1096.28 501.411 471 1063.42 501.805 693.959 409.826 0 1 1 1 8.87858494634122e-07 618 FALSE TRUE 0.622128928502302
"2568" 5 400 548 1.06144 1191.03 500.995 480 934.973 633.395 532.458 355.982 0 0 1 1 6.69996572457504e-07 618 FALSE TRUE 0.573852536711506
"2569" 5 401 602 1.33077 582.312 500.248 672 350.098 107.834 288.384 58.1966 0 1 1 1 9.99815338383735e-07 618 FALSE FALSE 0.205461756752121
"2570" 5 402 532 1.15698 1125.2 502.055 597 611.901 252.78 375.158 137.158 0 1 1 1 8.27638007441658e-07 618 FALSE TRUE 0.414860885565467
"2571" 5 403 628 1.07709 1163.43 504.524 629 456.485 189.315 337.392 108.995 0 1 1 1 7.32215985307995e-07 618 FALSE TRUE 0.304972458334636
"2572" 5 404 533 1.36256 393.837 501.482 615 443.886 174.905 354.21 142.707 0 1 1 1 8.70271990231952e-07 618 FALSE FALSE 0.294476175516462
"2573" 5 405 381 1.10937 767.399 504.79 384 866.281 496.132 657.724 369.284 0 1 1 1 1.00488963238113e-06 618 FALSE FALSE 0.545234853658711
"2574" 5 406 490 1.26554 893.353 508.386 584 771.199 418.514 555.208 339.462 0 1 1 1 1.03336794342915e-06 618 FALSE FALSE 0.501633124239294
"2575" 5 407 714 1.14477 1030.45 510.35 591 657.489 287.347 534.839 234.294 0 1 1 1 9.67725755758355e-07 618 FALSE FALSE 0.441809403285690
"2576" 5 408 744 1.20233 248.224 516.911 697 593.788 242.588 472.055 200.784 0 1 1 1 5.42600317787295e-07 618 FALSE TRUE 0.403592015753862
"2577" 5 409 560 1.0387 492.27 510.273 460 1198.85 646.782 654.007 460.73 0 1 1 1 9.68123394525475e-07 618 FALSE FALSE 0.66708440988186
"2578" 5 410 836 1.07924 454.313 517.282 690 735.101 353.684 451.185 185.609 0 1 1 1 9.35663738286475e-07 618 FALSE FALSE 0.483654873936537
"2579" 5 411 589 1.10967 689.207 512.457 617 245.358 20.8984 234.452 15.4225 0 1 1 0 9.94515756417912e-07 618 FALSE FALSE 0.0721416078868504
"2580" 5 412 574 1.36217 371.268 518.261 466 600.333 150.9 394.416 146.884 0 1 1 1 8.26047006125865e-07 618 FALSE FALSE 0.407703117847487
"2581" 5 413 369 1.14231 752.775 517.989 449 625.383 289.307 452.13 192.523 0 1 1 1 9.98942924281228e-07 618 FALSE FALSE 0.423034134249673
"2582" 5 414 611 1.05663 847.694 523.336 610 255.921 36.3029 241.897 31.5083 0 1 1 0 1.01482572178416e-06 618 FALSE FALSE 0.0879491613563295
"2583" 5 415 590 1.09424 1082.23 523.122 614 319.083 212.902 245.31 26.0108 0 1 1 1 8.60664816882422e-07 618 FALSE TRUE 0.170673549996550
"2584" 5 416 727 1.15135 727.84 528.831 708 846.718 496.383 663.763 365.968 0 1 1 1 9.9369640102564e-07 618 FALSE FALSE 0.536668621793312
"2585" 5 417 713 1.05229 978.283 527.355 665 660.621 329.661 435.461 193.182 0 1 1 1 9.83597939436332e-07 618 FALSE FALSE 0.443591632317843
"2586" 5 418 686 1.04418 802.262 527.115 641 449.83 210.508 318.341 80.2427 0 1 1 1 1.00509003460106e-06 618 FALSE FALSE 0.299464770773332
"2587" 5 419 668 1.11791 283.873 526.322 646 717.596 489.22 412.958 224.393 0 1 1 1 6.32455132399964e-07 618 FALSE TRUE 0.474616283763781
"2588" 5 420 486 1.09915 357.033 529.047 495 575.162 202.11 446.883 169.085 0 1 1 1 7.94008306139136e-07 618 FALSE FALSE 0.391639673518186
"2589" 5 421 556 1.19 323.423 525.505 620 691.979 367.134 511.484 241.085 0 1 1 1 7.27556037352884e-07 618 FALSE TRUE 0.460983627095456
"2590" 5 422 527 1.08359 918.562 532.324 578 815.706 413.635 479.953 291.602 0 1 1 1 1.00558603449865e-06 618 FALSE FALSE 0.522674973362739
"2591" 5 423 639 1.10488 501.235 535.858 574 1132.6 602.614 646.867 421.635 0 1 1 1 9.5263752805132e-07 618 FALSE FALSE 0.645765288269396
"2592" 5 424 543 1.15384 553.869 531.906 587 540.002 175.007 365.726 127.012 0 1 1 1 9.76994625539592e-07 618 FALSE FALSE 0.367983380386605
"2593" 5 425 600 1.14907 650.107 535.738 501 462.976 208.895 347.708 116.602 0 1 1 1 9.87322030213886e-07 618 FALSE FALSE 0.310267606408448
"2594" 5 426 793 1.07646 428.299 543.074 637 933.507 439.742 608.353 287.1 0 1 1 1 8.876928586283e-07 618 FALSE FALSE 0.573264047908664
"2595" 5 427 521 1.13102 1030.14 538.551 531 864.077 395.987 592.937 332.5 0 1 1 1 9.06899973872915e-07 618 FALSE FALSE 0.544279490569901
"2596" 5 428 571 1.09726 474.669 546.602 480 652.381 235.969 430.928 209.1 0 1 1 1 9.24732119959385e-07 618 FALSE FALSE 0.438884459710511
"2597" 5 429 429 1.168 603.998 540.844 537 257.911 29.9544 240.802 17.2062 0 1 1 0 9.8078233318615e-07 618 FALSE FALSE 0.0908540313364801
"2599" 5 431 477 1.15682 664.759 554.593 424 506.203 217.482 362.585 123.349 0 1 1 1 9.82122690907913e-07 618 FALSE FALSE 0.343743480776784
"2600" 5 432 579 1.03635 752.955 557.713 460 254.943 20.2375 238.378 13.6174 0 1 1 0 9.91285728260081e-07 618 FALSE FALSE 0.0865132531289113
"2601" 5 433 1392 1.02552 536.874 566.484 877 1122.92 498.541 633.181 325.64 0 1 1 1 9.38170714242259e-07 618 FALSE FALSE 0.642546266309601
"2602" 5 434 569 1.05457 832.754 558.552 595 245.467 25.2019 232.578 13.2307 0 1 1 0 9.95944078801385e-07 618 FALSE FALSE 0.0723081762154553
"2603" 5 435 719 1.15447 289.654 568.131 522 712.759 325.337 405.43 205.319 0 1 1 1 6.26146582079491e-07 618 FALSE TRUE 0.472079832613959
"2604" 5 436 535 1.25184 363.974 558.946 421 643.451 244.746 397.882 194.588 0 1 1 1 7.84721790562208e-07 618 FALSE FALSE 0.433715510895723
"2605" 5 437 526 1.05734 789.705 559.924 570 252.465 21.4303 239.895 14.6119 0 1 1 0 9.94300217036451e-07 618 FALSE FALSE 0.0828502267802859
"2606" 5 438 709 1.11011 1046.44 561.205 514 695.735 312.779 402.819 219.855 0 1 1 1 8.32048048670477e-07 618 FALSE FALSE 0.46301373570258
"2607" 5 439 479 1.15199 1313.51 562.463 559 817.293 429.08 598.724 428.389 0 0 1 1 NA 618 TRUE TRUE 0.523403899868738
"2608" 5 440 528 1.20768 311.765 566.854 607 489.992 196.279 385.318 163.74 0 1 1 1 6.77550148620147e-07 618 FALSE TRUE 0.331536833777304
"2609" 5 441 748 1.02883 940.358 565.433 642 731.274 302.567 473 195.981 0 1 1 1 9.54274955277653e-07 618 FALSE FALSE 0.481697350372943
"2610" 5 442 778 1.14484 883.46 564.524 663 264.294 56.0983 236.719 21.042 0 1 1 0 9.84869745341671e-07 618 FALSE FALSE 0.100022526217855
"2612" 5 444 757 1.04182 409.671 571.634 570 319.64 170.394 252.822 24.4071 0 1 1 1 8.34298634812903e-07 618 FALSE FALSE 0.171327636741512
"2613" 5 445 554 1.13675 652.565 572.794 493 273.4 56.9977 235.487 20.6593 0 1 1 1 9.73421350469769e-07 618 FALSE FALSE 0.112726119414478
"2615" 5 447 771 1.10018 356.385 579.175 693 287.762 95.3721 238.682 30.1259 0 1 1 1 7.51960107019858e-07 618 FALSE TRUE 0.131926689192773
"2616" 5 448 601 1.07422 1098.76 578.479 376 295.747 154.526 272.033 93.2054 0 1 1 1 6.95310012562613e-07 618 FALSE TRUE 0.142191408338516
"2617" 5 449 509 1.05533 436.709 578.185 554 269.542 28.6412 242.733 17.4539 0 1 1 0 8.54160998997766e-07 618 FALSE FALSE 0.107396346658024
"2618" 5 450 572 1.16832 600.147 586.498 447 245.774 15.6843 236.04 13.8207 0 1 1 0 9.4874189208164e-07 618 FALSE FALSE 0.0727769209727267
"2619" 5 451 617 1.08547 1047.34 586.332 589 659.073 378.126 469.292 273.36 0 1 1 1 7.78160846315158e-07 618 FALSE FALSE 0.442711819040929
"2620" 5 452 593 1.13256 1004.26 587.298 463 891.663 461.704 534.02 343.362 0 1 1 1 8.48557832327733e-07 618 FALSE FALSE 0.556065230877942
"2621" 5 453 520 1.09227 1076.78 588.592 579 938.9 368.331 631.59 314.85 0 1 1 1 7.18182328775949e-07 618 FALSE TRUE 0.575424397142749
"2623" 5 455 532 1.03155 847.154 588.602 428 486.292 183.77 338.312 136.756 0 1 1 1 9.82943448886432e-07 618 FALSE FALSE 0.328694204467778
"2624" 5 456 742 1.06775 897.023 591.156 572 301.537 85.5343 279.346 75.7771 0 1 1 1 9.60018675864254e-07 618 FALSE FALSE 0.149462571415522
"2626" 5 458 870 1.07432 950.092 599.377 726 405.501 143.769 312.824 96.9659 0 1 1 1 9.04470558956209e-07 618 FALSE FALSE 0.260557065913615
"2627" 5 459 753 1.00108 696.062 603.903 666 862.596 473.093 494.446 285.171 0 1 1 1 9.76405792946633e-07 618 FALSE FALSE 0.543636154850377
"2628" 5 460 596 1.06445 1112.1 600.876 612 633.18 286.647 400.643 171.876 0 1 1 1 6.2297808626117e-07 618 FALSE TRUE 0.42768089945303
"2629" 5 461 898 1.11493 791.949 609.624 756 237.234 17.3169 229.963 12.1158 0 1 1 0 9.88077773633284e-07 618 FALSE FALSE 0.0595139320677841
"2630" 5 462 486 1.32169 284.327 602.099 462 270.853 67.6634 240.831 16.5083 0 1 1 0 5.86166487167231e-07 618 FALSE TRUE 0.109215983912224
"2631" 5 463 642 1.16866 538.302 604.763 657 372.081 197.28 278.555 59.9714 0 1 1 1 8.96841702109443e-07 618 FALSE FALSE 0.228300325970336
"2632" 5 464 500 1.09757 1009.49 608.974 559 815.537 662 465.61 304.019 0 1 1 1 8.04878114558474e-07 618 FALSE FALSE 0.522597266273174
"2633" 5 465 744 1.20006 418.883 616.06 627 253.78 26.7566 241.582 21.1842 0 1 1 0 7.83015368756394e-07 618 FALSE TRUE 0.0847985391185255
"2634" 5 466 483 1.12104 591.414 610.853 441 239.594 21.1443 232.973 12.2607 0 1 1 0 9.26582062507772e-07 618 FALSE FALSE 0.0632262605502934
"2635" 5 467 562 1.14876 856.747 610.062 610 265.813 40.6541 250.13 29.1799 0 1 1 0 9.71976232163781e-07 618 FALSE FALSE 0.102171781592935
"2636" 5 468 593 1.10531 741.228 616.607 517 794.561 432.499 454.781 275.11 0 1 1 1 9.8540962757643e-07 618 FALSE FALSE 0.512825174574268
"2637" 5 469 541 1.10078 665.14 620.693 574 358.939 172.124 286.634 80.075 0 1 1 1 9.62289504460374e-07 618 FALSE FALSE 0.214814684921428
"2638" 5 470 592 1.14507 903.133 617.988 586 307.392 135.871 251.123 39.1402 0 1 1 1 9.36976290807833e-07 618 FALSE FALSE 0.156674745887377
"2639" 5 471 507 1.44615 295.667 619.688 541 248.006 30.5579 238.897 19.0832 0 1 1 0 5.93693895083492e-07 618 FALSE TRUE 0.0761673624388643
"2640" 5 472 1164 1.28825 451.599 635.809 855 733.156 378.756 472.108 229.702 0 1 1 1 7.85502956314201e-07 618 FALSE TRUE 0.482661276693564
"2641" 5 473 496 1.071 578.077 627.962 550 243.495 26.6017 238.127 21.2911 0 1 1 0 9.04604383338917e-07 618 FALSE FALSE 0.0692831666351348
"2642" 5 474 904 1.11854 1052.72 634.206 748 252.622 38.5225 237.313 22.3331 0 1 1 0 6.87763189554322e-07 618 FALSE TRUE 0.0830833717629521
"2643" 5 475 559 1.31786 236.671 627.886 509 246.713 25.9186 237.526 19.8784 0 1 1 0 4.49499111000705e-07 618 FALSE TRUE 0.0742070128685765
"2644" 5 476 533 1.04915 1085.06 634.546 470 711.345 361.717 452.645 218.739 0 1 1 1 6.24904170244996e-07 618 FALSE TRUE 0.471335099878676
"2645" 5 477 485 1.06833 725.472 634.608 516 307.316 74.4506 264.101 35.9512 0 1 1 1 9.81945193021812e-07 618 FALSE FALSE 0.156582012243051
"2646" 5 478 569 1.10112 1111.1 636.747 599 733.012 323.861 479.169 266.36 0 1 1 1 5.73423294468059e-07 618 FALSE TRUE 0.482587609969888
"2647" 5 479 578 1.11131 380.111 639.152 447 331.423 113.58 304.851 102.755 0 1 1 1 7.04952145972645e-07 618 FALSE TRUE 0.184903669708037
"2648" 5 480 751 1.36521 400.439 647.533 668 430.06 145.232 338.972 116.533 0 1 1 1 7.16278314759492e-07 618 FALSE TRUE 0.282609179757234
"2649" 5 481 439 1.18695 252.909 641.617 327 254.832 41.4518 240.777 23.5171 0 1 1 0 4.75878545393487e-07 618 FALSE TRUE 0.0863499340016699
"2650" 5 482 500 1.13941 932.904 639.62 498 849.436 561.522 566.738 293.469 0 1 1 1 8.88545612776899e-07 618 FALSE FALSE 0.537870546164425
"2651" 5 483 507 1.05362 305.58 642.669 500 247.15 29.1222 236.838 18.2174 0 1 1 0 5.85197958069642e-07 618 FALSE TRUE 0.0748707065120282
"2652" 5 484 643 1.2491 334.893 648.266 553 246.421 23.1932 237.142 16.1323 0 1 1 0 6.2813084126501e-07 618 FALSE TRUE 0.0737628824147853
"2653" 5 485 708 1.16947 507.578 641.699 575 878.637 501.667 500.185 350.443 0 1 1 1 8.2963486895954e-07 618 FALSE TRUE 0.550546176913927
"2654" 5 486 443 1.11892 271.729 646.032 531 241.911 18.8522 236.648 15.6836 0 1 1 0 5.13441292198104e-07 618 FALSE TRUE 0.0668355456013312
"2655" 5 487 491 1.02639 696.986 644.305 515 882.72 632.141 586.945 426.025 0 1 1 1 9.7239808846216e-07 618 FALSE FALSE 0.552284879764834
"2656" 5 488 433 1.27743 904.058 644.012 430 493.998 201.381 347.753 120.165 0 1 1 1 9.21509511567616e-07 618 FALSE FALSE 0.334590455649205
"2657" 5 489 491 1.08191 879.47 647.145 478 567.828 220.896 407.468 167.627 0 1 1 1 9.44632065693132e-07 618 FALSE FALSE 0.386826882176803
"2658" 5 490 953 1.18636 1009.69 652.603 804 237.025 13.2954 234.314 11.9151 0 1 1 0 7.4892927507829e-07 618 FALSE TRUE 0.0591833925942068
"2659" 5 491 593 1.38108 669.292 655.997 594 379.63 302.446 270.032 55.964 0 1 1 1 9.57381852478757e-07 618 FALSE FALSE 0.235832940059580
"2660" 5 492 774 1.14858 628.891 659.541 644 762.728 452.84 540.911 352.715 0 1 1 1 9.28383180927083e-07 618 FALSE FALSE 0.497490962976001
"2661" 5 493 444 1.09714 755.718 658.405 395 298.078 88.7049 277.421 83.3041 0 1 1 1 9.87670060462919e-07 618 FALSE FALSE 0.145135685057131
"2662" 5 494 323 1.3944 521.638 657.92 421 270.713 54.6994 241.542 19.2443 0 1 1 0 8.25984179972812e-07 618 FALSE TRUE 0.109022087732534
"2663" 5 495 575 1.10333 859.87 662.885 467 263.158 47.1838 240.922 19.1137 0 1 1 0 9.56644858914414e-07 618 FALSE FALSE 0.0984070943070807
"2664" 5 496 648 1.10011 356.944 664.301 636 260.231 39.354 238.318 21.1043 0 1 1 0 6.37255071147783e-07 618 FALSE TRUE 0.0942124488668036
"2665" 5 497 565 1.07567 728.278 666.296 530 254.408 29.3509 243.32 16.8416 0 1 1 0 9.82452257988159e-07 618 FALSE FALSE 0.0857254288208465
"2667" 5 499 783 1.06692 236.172 668.415 692 246.588 25.2576 232.464 14.4624 0 1 1 0 4.14116330181142e-07 618 FALSE TRUE 0.0740169529125021
"2668" 5 500 659 1.05647 468.734 669.892 622 484.103 191.119 353.387 103.468 0 1 1 1 7.56589299657878e-07 618 FALSE TRUE 0.327002242696719
"2669" 5 501 497 1.17036 597.513 667.406 568 674.162 350.428 541.445 249.58 0 1 1 1 8.97045483961702e-07 618 FALSE FALSE 0.451200982461732
"2670" 5 502 498 1.15287 962.6 670.022 533 274.064 111.708 239.841 16.8165 0 1 1 1 8.20608159032223e-07 618 FALSE FALSE 0.113635834348470
"2671" 5 503 438 1.03453 307.425 669.4 515 243.897 24.9113 238.84 18.5751 0 1 1 0 5.54112265845014e-07 618 FALSE TRUE 0.069901809991275
"2672" 5 504 681 1.4268 420.999 670.95 731 306.975 123.391 250.95 48.1949 0 1 1 1 7.03916936526726e-07 618 FALSE TRUE 0.156165648533484
"2673" 5 505 478 1.12027 928.964 668.209 448 271.094 40.1423 248.213 24.26 0 1 1 0 8.76551765747595e-07 618 FALSE FALSE 0.109549527697224
"2674" 5 506 453 1.3008 771.174 676.514 556 747.743 413.058 624.958 356.977 0 1 1 1 9.88679356474034e-07 618 FALSE FALSE 0.490049622047709
"2675" 5 507 498 1.15559 905.191 673.801 576 443.295 176.058 353.606 112.483 0 1 1 1 9.06828372569528e-07 618 FALSE FALSE 0.29397652319345
"2676" 5 508 363 1.14307 1338.39 686.871 453 233.402 16.0912 226.76 13.594 0 0 1 0 NA 618 FALSE NA 0.0534067263149505
"2677" 5 509 431 1.11422 534.963 676.218 527 244.801 24.7977 243.269 20.5399 0 1 1 0 8.23765031424732e-07 618 FALSE FALSE 0.0712892715593948
"2678" 5 510 564 1.19339 673.018 682.434 537 759.615 471.403 491.904 273.618 0 1 1 1 9.55402151048463e-07 618 FALSE FALSE 0.495957194492327
"2680" 5 512 626 1.39041 799.441 697.58 647 786.428 518.454 517.655 342.495 0 1 1 1 9.83819748469638e-07 618 FALSE FALSE 0.508966675919847
"2681" 5 513 500 1.07694 1295.86 691.318 514 233.533 18.5006 231.93 13.9982 0 0 1 0 3.45670082340454e-07 618 TRUE TRUE 0.0536171562284358
"2682" 5 514 505 1.12813 636.487 694.877 431 377.095 266.058 271.05 60.5375 0 1 1 1 9.24019746441718e-07 618 FALSE FALSE 0.233320277871357
"2684" 5 516 421 1.0951 861.371 694.644 475 549.011 247.697 518.922 230.956 0 1 1 1 9.48819878368942e-07 618 FALSE FALSE 0.374188441002076
"2685" 5 517 652 1.25363 610.425 698.557 648 648.111 341.817 463.512 223.492 0 1 1 1 8.96732691243157e-07 618 FALSE FALSE 0.436421743614977
"2686" 5 518 670 1.13798 464.493 706.481 633 490.088 256.818 353.863 155.098 0 1 1 1 7.08787857017178e-07 618 FALSE TRUE 0.331610302468918
"2687" 5 519 837 1.15609 963.552 707.673 739 570.916 241.226 355.607 149.376 0 1 1 1 7.97436603986373e-07 618 FALSE FALSE 0.388860853626758
"2688" 5 520 546 1.06533 682.476 707.518 486 323.691 132.171 247.339 20.8278 0 1 1 1 9.57114892827152e-07 618 FALSE FALSE 0.176050725448125
"2689" 5 521 518 1.11432 905.946 709.427 576 645.707 449.686 485.156 313.277 0 1 1 1 8.92029068897211e-07 618 FALSE FALSE 0.435028091518854
"2690" 5 522 589 1.06373 1255.59 711.396 607 235.979 13.3682 229.761 11.9475 0 0 1 0 4.22288173893912e-07 618 TRUE TRUE 0.0575247218783642
"2691" 5 523 481 1.08942 848.43 716.705 432 511.69 184.945 387.609 133.467 0 1 1 1 9.54460779357792e-07 618 FALSE FALSE 0.347786721857440
"2692" 5 524 513 1.10718 1300.24 722.179 546 1087.06 748.246 718.333 472.771 0 0 1 1 3.83761291607527e-07 618 TRUE TRUE 0.630374526494486
"2693" 5 525 844 1.16974 783.318 731.46 623 484.494 274.504 341.192 169.431 0 1 1 1 9.79708165430255e-07 618 FALSE FALSE 0.32730502205173
"2694" 5 526 385 1.47179 824.979 723.023 409 510.403 270.885 411.223 226.637 0 1 1 1 9.68285581435415e-07 618 FALSE FALSE 0.346842267530594
"2695" 5 527 493 1.28684 625.055 723.742 468 1005.9 505.084 590.308 443.517 0 1 1 1 9.01917515357995e-07 618 FALSE FALSE 0.601274624019342
"2696" 5 528 498 1.30585 1327.54 734.02 618 466.748 513.175 304.622 136.167 0 0 1 1 NA 618 TRUE TRUE 0.313310681176147
"2697" 5 529 633 1.03774 449.581 733.973 605 876.089 378.681 590.194 316.601 0 1 1 1 6.59381161518062e-07 618 FALSE TRUE 0.549457038650487
"2698" 5 530 548 1.06144 681.938 733.175 538 389.625 327.636 273.715 52.7495 0 1 1 1 9.49057460643054e-07 618 FALSE FALSE 0.245579009689773
"2699" 5 531 588 1.07102 1005.95 739.238 559 275.826 62.6953 246.92 40.9083 0 1 1 1 7.07083673655534e-07 618 FALSE TRUE 0.116039223888030
"2700" 5 532 559 1.19549 607.723 740.229 612 315.056 74.7392 254.608 32.3661 0 1 1 1 8.74650253903193e-07 618 FALSE FALSE 0.165910385257601
"2701" 5 533 698 1.0213 881.999 742.461 646 250.571 20.3404 236.049 17.2649 0 1 1 0 9.0931208747786e-07 618 FALSE FALSE 0.0800261561233919
"2702" 5 534 854 1.0192 934.08 744.696 706 369.428 64.5276 286.214 51.6865 0 1 1 1 8.31665040016292e-07 618 FALSE FALSE 0.225616741471429
"2703" 5 535 869 1.06005 407.788 747.395 736 343.822 84.5893 278.02 61.8746 0 1 1 1 5.90033355193332e-07 618 FALSE TRUE 0.198677879670977
"2704" 5 536 456 1.15846 714.189 739.002 523 486.423 252.382 332.682 108.092 0 1 1 1 9.6594623480082e-07 618 FALSE FALSE 0.328795217703587
"2705" 5 537 432 1.02722 805.991 740.417 385 419.01 292.751 277.907 118.465 0 1 1 1 9.70738486534692e-07 618 FALSE FALSE 0.272847245006604
"2707" 5 539 601 1.07116 747.418 745.73 491 311.185 102.36 252.745 35.6407 0 1 1 1 9.7286262257441e-07 618 FALSE FALSE 0.161273996934981
"2708" 5 540 676 1.02991 1274.61 746.778 628 328.258 208.939 248.451 44.2035 0 0 1 1 4.55804814134376e-07 618 TRUE TRUE 0.181305052362259
"2709" 5 541 733 1.07377 652.046 756.256 679 485.926 176.285 332.362 104.34 0 1 1 1 9.13032626584396e-07 618 FALSE FALSE 0.32841183999902
"2710" 5 542 426 1.0665 1308.54 755.27 479 975.99 676.701 593.737 387.013 0 0 1 1 4.19177280094313e-07 618 TRUE TRUE 0.589954206640742
"2712" 5 544 640 1.19132 449.95 764.102 506 284.534 103.887 237.577 18.1725 0 1 1 1 6.27367753522511e-07 618 FALSE TRUE 0.127696010732415
"2713" 5 545 559 1.17771 690.691 762.317 615 812.463 421.589 540.077 277.869 0 1 1 1 9.401095614929e-07 618 FALSE FALSE 0.521181007618441
"2714" 5 546 733 1.09791 1040.3 770.124 551 240.648 26.5323 232.271 14.5785 0 1 1 0 6.49071272340082e-07 618 FALSE TRUE 0.0648724270801295
"2715" 5 547 397 1.26941 856.65 765.756 442 261.511 24.9882 254.907 19.6323 0 1 1 0 9.21547774037947e-07 618 FALSE FALSE 0.096052575200232
"2716" 5 548 590 1.03548 264.827 770.371 548 276.396 75.9451 258.532 66.2172 0 1 1 1 3.87785671734580e-07 618 FALSE TRUE 0.11681342520096
"2717" 5 549 614 1.208 579.342 770.619 469 838.249 473.334 439.697 310.159 0 1 1 1 8.16066039935592e-07 618 FALSE FALSE 0.532898659655816
"2718" 5 550 749 1.18692 525.219 773.295 715 234.119 15.3368 229.582 12.0915 0 1 1 0 7.32177581847622e-07 618 FALSE TRUE 0.0545570259210369
"2719" 5 551 892 1.15866 748.122 773.357 690 561.797 347.685 392.805 221.674 0 1 1 1 9.55415180971396e-07 618 FALSE FALSE 0.38282235027533
"2720" 5 552 648 1.08953 1222.26 775.427 599 236.053 19.313 230.701 13.7953 0 0 1 0 5.48273596370819e-07 618 FALSE TRUE 0.0576423071373519
"2721" 5 553 624 1.09172 1190.64 771.812 609 237.194 22.5432 232.421 16.9841 0 0 1 0 5.59650648890609e-07 618 FALSE TRUE 0.059450693463245
"2722" 5 554 593 1.23642 607.648 779.444 545 750.525 325.919 522.863 276.862 0 1 1 1 8.47158905503907e-07 618 FALSE FALSE 0.49144233212777
"2723" 5 555 424 1.38815 830.099 774.632 573 254.901 30.8237 245.434 22.0539 0 1 1 0 9.35638427142734e-07 618 FALSE FALSE 0.0864514650664753
"2724" 5 556 574 1.13045 1252.36 781.93 611 666.787 331.179 552.415 299.52 0 0 1 1 5.31316006304624e-07 618 TRUE TRUE 0.447075766011399
"2725" 5 557 470 1.03644 887.681 779.191 457 961.063 551.503 751.928 442.314 0 1 1 1 8.75852828850975e-07 618 FALSE FALSE 0.584174148272626
"2726" 5 558 765 1.02885 961.831 785.128 681 808.007 451.647 439.076 220.091 0 1 1 1 7.5805977019876e-07 618 FALSE FALSE 0.51911848899054
"2727" 5 559 415 1.1738 1020.7 783.345 386 277.212 69.3376 287.181 102.938 0 1 1 1 6.70644951556713e-07 618 FALSE TRUE 0.117918981119846
"2728" 5 560 601 1.0556 1308.77 784.256 610 608.266 258.063 442.892 199.703 0 0 1 1 4.52572693479925e-07 618 TRUE TRUE 0.412626392439422
"2729" 5 561 671 1.06752 998.702 788.121 604 1060.65 601.885 632.387 376.841 0 1 1 1 6.98269861427446e-07 618 FALSE TRUE 0.621150782265797
"2730" 5 562 975 1.09749 446.024 791.088 782 233.556 16.6208 228.242 14.713 0 1 1 0 5.90877046829626e-07 618 FALSE TRUE 0.0536540897564373
"2731" 5 563 383 1.03725 566.974 787.159 486 261.837 45.1729 240.514 22.7645 0 1 1 0 7.82537682156384e-07 618 FALSE FALSE 0.0965197933287838
"2732" 5 564 408 1.12028 1158.7 788.186 366 237.514 25.6035 236.407 19.3675 0 0 1 0 5.86011477847928e-07 618 FALSE TRUE 0.0599563039715586
"2733" 5 565 423 1.14866 867.35 790.397 502 978.681 655.734 813.95 480.224 0 1 1 1 8.87627189555084e-07 618 FALSE FALSE 0.590986808494884
"2735" 5 567 689 1.1066 781.626 798.576 627 254.172 26.7247 240.041 16.9881 0 1 1 0 9.30741313140403e-07 618 FALSE FALSE 0.0853773758422315
"2736" 5 568 641 1.03737 226.482 797.493 418 244.553 27.3726 237.47 16.5895 0 0 1 0 3.21978695166598e-07 618 FALSE TRUE 0.0709091511629858
"2737" 5 569 438 1.08078 250.42 796.559 350 246.169 22.693 238.619 15.8739 0 0 1 0 3.53051615149850e-07 618 FALSE TRUE 0.0733791684671026
"2738" 5 570 548 1.03401 813.064 800.425 547 245.177 14.1969 237.217 12.9137 0 1 1 0 9.18140480196839e-07 618 FALSE FALSE 0.0718648492437558
"2739" 5 571 630 1.05549 709.446 800.905 627 404.172 191.186 314.119 135.858 0 1 1 1 9.16133589857953e-07 618 FALSE FALSE 0.259325923447268
"2740" 5 572 400 1.06039 620.875 802.405 355 1211.17 767.709 725.327 536.357 0 1 1 1 8.39001931341067e-07 618 FALSE FALSE 0.670918712996681
"2741" 5 573 534 1.17933 1178.62 803.318 495 246.655 23.4792 236.702 14.3579 0 0 1 0 5.94999503113672e-07 618 FALSE TRUE 0.074118837026457
"2742" 5 574 541 1.28691 656.068 808.677 512 873.613 535.591 566.248 356.613 0 1 1 1 8.68619279068676e-07 618 FALSE FALSE 0.548395637778467
"2743" 5 575 907 1.06246 753.578 811.118 753 421.348 158.182 347.679 93.1422 0 1 1 1 9.14866466436362e-07 618 FALSE FALSE 0.274934011653239
"2744" 5 576 587 1.14663 849.864 809.453 483 578.741 639.212 276.852 117.697 0 1 1 1 8.79224370157537e-07 618 FALSE FALSE 0.393966084218413
"2745" 5 577 470 1.04249 269.285 808.857 446 260.652 50.3341 245.911 34.4023 0 0 1 0 3.66918119098313e-07 618 FALSE TRUE 0.0948186749314062
"2746" 5 578 369 1.06967 1154.33 810.149 486 253.564 27.1447 243.152 20.5545 0 0 1 0 6.00869918675003e-07 618 FALSE TRUE 0.0844792060848328
"2747" 5 579 1027 1.3416 1002.13 822.11 874 358.141 259.256 282.798 73.7803 0 1 1 1 6.64472467955885e-07 618 FALSE TRUE 0.213979989446841
"2748" 5 580 1113 1.2275 525.776 823.574 877 238.924 21.4412 230.546 11.501 0 1 1 0 6.71988359553816e-07 618 FALSE TRUE 0.0621760668574752
"2749" 5 581 754 1.16668 635.524 822.92 537 467.516 405.63 284.316 141.814 0 1 1 1 8.28869489129635e-07 618 FALSE FALSE 0.313927253890211
"2750" 5 582 701 1.04593 1265.56 819.02 514 249.628 31.3589 234.939 17.3264 0 0 1 0 5.4759470867803e-07 618 TRUE FALSE 0.0786121151747376
"2751" 5 583 727 1.48347 886.088 823.583 548 299.849 54.7981 265.95 30.6574 0 1 1 1 8.18083634115056e-07 618 FALSE FALSE 0.147357276860620
"2752" 5 584 470 1.09348 833.896 823.662 545 257.547 18.3202 247.472 15.3711 0 1 1 0 8.69556488427256e-07 618 FALSE FALSE 0.0903243669539872
"2753" 5 585 594 1.16637 934.556 825.988 631 247.864 19.1683 239.157 15.6737 0 1 1 0 7.49021297440734e-07 618 FALSE TRUE 0.0759525729027911
"2754" 5 586 420 1.1043 250.3 822.883 478 248.431 29.4968 240.64 19.7152 0 0 1 0 3.36487594750671e-07 618 FALSE TRUE 0.0768094843531969
"2755" 5 587 301 1.10027 569.153 818.678 272 251.316 36.9917 250.329 30.0736 0 1 1 0 7.47986112021701e-07 618 FALSE FALSE 0.081139535681248
"2756" 5 588 494 1.23953 221.976 825.52 559 252.444 35.7136 245.099 30.2684 0 0 1 0 3.04112233537134e-07 618 FALSE TRUE 0.0828190307896702
"2757" 5 589 566 1.10696 1312.08 829.615 599 285.686 56.6982 259.541 38.8699 0 0 1 1 4.70815552938577e-07 618 TRUE FALSE 0.129211326779083
"2758" 5 590 898 1.06867 389.434 839.592 587 248.554 23.1057 235.29 15.2071 0 1 1 0 4.49658811514813e-07 618 FALSE TRUE 0.0769951170343407
"2759" 5 591 546 1.45396 567.271 835.412 580 257.236 20.7517 249.504 17.7059 0 1 1 0 7.1856949320686e-07 618 FALSE FALSE 0.0898712306651648
"2760" 5 592 573 1.05513 1139.03 836.218 601 244.143 24.7202 237.543 17.466 0 0 1 0 6.02224010270468e-07 618 FALSE TRUE 0.0702798800837593
"2761" 5 593 770 1.16893 713.197 846.953 726 243.696 21.5599 238.716 15.3971 0 1 1 0 8.46786463397026e-07 618 FALSE FALSE 0.0695926158771872
"2762" 5 594 512 1.07774 795.469 839.76 518 302.753 97.5333 269.246 59.1632 0 1 1 1 8.62158801269247e-07 618 FALSE FALSE 0.150971891501912
"2763" 5 595 448 1.10924 903.433 839.181 403 522.797 190.597 415.862 156.383 0 1 1 1 7.67821440421601e-07 618 FALSE TRUE 0.355840154329204
"2764" 5 596 490 1.18708 1269.74 843.284 413 297.961 133.453 256 46.1396 0 0 1 1 5.42372342751424e-07 618 TRUE FALSE 0.144988452522697
"2765" 5 597 724 1.23023 485.919 843.262 604 433.641 136.076 343.403 122.03 0 1 1 1 5.7482974562681e-07 618 FALSE TRUE 0.285719005005697
"2766" 5 598 416 1.26985 624.738 842.108 428 238.75 21.5057 234.149 13.2019 0 1 1 0 7.84820101772096e-07 618 FALSE FALSE 0.0619028482569315
"2767" 5 599 686 1.06373 205.045 851.429 635 434.557 423.506 292.583 105.586 0 0 1 1 2.72918849604065e-07 618 FALSE TRUE 0.286510356545716
"2768" 5 600 615 1.06276 1236.95 850.057 612 826.191 324.519 605.623 227.158 0 0 1 1 5.77416325800393e-07 618 FALSE FALSE 0.52746481359082
"2769" 5 601 606 1.2784 1176 854.584 499 243.313 26.1006 233.668 13.8791 0 0 1 0 5.97245676493421e-07 618 FALSE FALSE 0.0690027483689921
"2770" 5 602 406 1.25868 884.473 849.98 427 291.433 44.9172 260.862 29.991 0 1 1 1 7.67516603793678e-07 618 FALSE FALSE 0.136680676239433
"2771" 5 603 727 1.11704 417.274 860.381 551 510.243 166.132 358.974 126.43 0 1 1 1 4.45924685443195e-07 618 FALSE TRUE 0.346724686450184
"2772" 5 604 662 1.07684 843.198 859.125 635 842.559 808.143 545.828 378.321 0 1 1 1 7.90432517145946e-07 618 FALSE FALSE 0.534821984819343
"2773" 5 605 458 1.16635 571.347 858.352 395 313.514 212.045 249.622 34.3343 0 1 1 1 6.81788164578196e-07 618 FALSE FALSE 0.164070358266788
"2774" 5 606 597 1.04948 975.93 860.484 605 247.993 16.8881 243.603 12.6872 0 1 1 0 6.31437137152534e-07 618 FALSE TRUE 0.0761477037228221
"2775" 5 607 493 1.3191 1289.7 863.529 330 351.397 102.373 305.252 72.5615 0 0 1 1 5.00618983015649e-07 618 TRUE FALSE 0.206850678140215
"2776" 5 608 713 1.05724 749.355 866.304 660 271.608 57.8776 244.281 20.7956 0 1 1 1 8.13263873963472e-07 618 FALSE FALSE 0.110259913747812
"2777" 5 609 792 1.071 243.439 865.606 559 269.989 63.9943 256.067 46.5247 0 0 1 0 2.95785608156217e-07 618 FALSE TRUE 0.108017764641702
"2778" 5 610 662 1.13869 624.18 866.603 567 250.305 26.4826 235.847 16.1931 0 1 1 0 7.34811055300768e-07 618 FALSE FALSE 0.0796278251724829
"2779" 5 611 625 1.0382 809.677 866.498 508 261.258 25.018 243.419 16.7998 0 1 1 0 7.95966941535039e-07 618 FALSE FALSE 0.0956895779568408
"2780" 5 612 522 1.07126 1156.6 867.368 575 254.146 28.2822 244.726 19.97 0 0 1 0 5.82688773759891e-07 618 FALSE TRUE 0.0853390112613805
"2781" 5 613 383 1.25386 1268.03 864.005 527 287.706 76.811 245.807 23.1992 0 0 1 1 5.33198416236298e-07 618 TRUE FALSE 0.131853699850921
"2783" 5 615 705 1.44008 387.262 872.532 754 261.61 86.1285 234.532 35.4054 0 1 1 0 3.90023689187663e-07 618 FALSE TRUE 0.0961945220123064
"2784" 5 616 517 1.19673 786.834 873.542 501 246.946 25.9526 238.985 14.6165 0 1 1 0 7.89999374693937e-07 618 FALSE FALSE 0.074561027728613
"2786" 5 618 462 1.14982 444.578 872.364 552 307.446 130.434 252.385 55.6353 0 1 1 1 4.56864457792848e-07 618 FALSE TRUE 0.156740621650291
"2787" 5 619 517 1.18438 558.901 873.629 465 460.198 298.759 347.397 160.992 0 1 1 1 6.28994658962284e-07 618 FALSE FALSE 0.308010549102888
"2788" 5 620 516 1.15545 1114.25 876.977 308 250.685 27.3245 239.06 19.0129 0 0 1 0 5.58094307390374e-07 618 FALSE TRUE 0.0801967399579856
"2789" 5 621 540 1.0575 1312.5 876.165 527 255.008 31.649 241.457 17.7448 0 0 1 0 4.46911993850427e-07 618 TRUE FALSE 0.086608857447256
"2790" 5 622 563 1.07387 1195.23 881.444 553 713.157 289.925 499.575 195.292 0 0 1 1 5.66643742307745e-07 618 FALSE TRUE 0.472289186843489
"2791" 5 623 748 1.04953 945.107 882.713 675 268.314 78.561 240.926 28.7206 0 1 1 0 6.12986468012524e-07 618 FALSE TRUE 0.105683865894134
"2792" 5 624 323 1.38596 1130.76 884.901 435 253.793 40.2776 239.672 28.794 0 0 1 0 5.4989136993392e-07 618 FALSE TRUE 0.0848177495641128
"2793" 5 625 771 1.10718 193.067 887.684 594 1674.98 787.718 1086.8 625.963 0 0 1 1 2.40805216493174e-07 618 FALSE TRUE 0.792507881816733
"2794" 5 626 667 1.12255 223.42 888.336 648 776.909 476.313 441.111 245.732 0 0 1 1 2.60513228566999e-07 618 FALSE TRUE 0.504399616253098
"2795" 5 627 644 1.17051 694.697 893.792 542 241.225 17.2484 233.138 14.3931 0 1 1 0 7.30934965919984e-07 618 FALSE TRUE 0.0657705505094147
"2796" 5 628 510 1.04742 1283.95 890.68 346 250.419 32.6068 234.267 15.1225 0 0 1 0 4.78025720126146e-07 618 TRUE TRUE 0.0797985902458491
"2797" 5 629 487 1.11183 1086.95 894.491 471 239.448 23.3663 233.22 17.4369 0 0 1 0 5.17615673942582e-07 618 FALSE TRUE 0.0629976628402967
"2798" 5 630 475 1.16169 1245.66 892.263 572 267.986 30.6954 272.291 37.9437 0 0 1 0 5.22721119821762e-07 618 FALSE TRUE 0.105225134250613
"2799" 5 631 826 1.23409 776.874 903.067 703 650.097 350.339 457.406 235.249 0 1 1 1 7.13445897711841e-07 618 FALSE FALSE 0.437569178105125
"2800" 5 632 601 1.04249 631.489 895.822 609 236.368 15.7139 230.894 10.8886 0 1 1 0 6.730135715217e-07 618 FALSE TRUE 0.0581424269060835
"2801" 5 633 862 1.38895 853.3 902.625 704 306.307 144.426 249.218 37.1431 0 1 1 1 6.61505237330948e-07 618 FALSE TRUE 0.155348673068664
"2802" 5 634 451 1.11742 912.856 896.328 542 444.6 341.102 321.49 142.906 0 1 1 1 6.1349832949477e-07 618 FALSE TRUE 0.295078929812476
"2804" 5 636 455 1.07061 517.327 899.095 499 266.511 24.5535 246.198 22.1016 0 1 1 0 5.01859330094328e-07 618 FALSE TRUE 0.103155276743199
"2805" 5 637 704 1.08807 667.152 904.209 559 241.966 20.3883 235.026 15.1407 0 1 1 0 6.84205227242871e-07 618 FALSE TRUE 0.0669208006899322
"2806" 5 638 368 1.13825 1111.93 900.842 467 242.184 22.8513 233.59 13.2487 0 0 1 0 5.12489481837717e-07 618 FALSE TRUE 0.0672585303359875
"2808" 5 640 701 1.18114 1209.92 908.886 688 312.81 120.107 244.629 26.0548 0 0 1 1 5.13088221427589e-07 618 FALSE TRUE 0.163227282926560
"2809" 5 641 565 1.04294 1303.09 906.759 552 247.105 16.6398 239.899 16.3041 0 0 1 0 4.19073121936693e-07 618 TRUE TRUE 0.0748024169949333
"2810" 5 642 457 1.29625 1176.79 911.07 582 1033.67 551.293 781.615 484.245 0 0 1 1 5.10629068417425e-07 618 FALSE TRUE 0.611487703269849
"2813" 5 645 436 1.08573 1274.23 913.014 502 243.982 24.6061 232.764 16.9996 0 0 1 0 4.51215675626368e-07 618 TRUE TRUE 0.0700324870657683
"2814" 5 646 504 1.1781 494.871 913.986 595 240.729 17.4446 237.012 12.6532 0 1 1 0 4.29430303508596e-07 618 FALSE TRUE 0.0649986366495412
"2816" 5 648 826 1.34335 613.191 929.766 784 568.635 358.166 385.008 163.596 0 1 1 1 5.54178552209525e-07 618 FALSE TRUE 0.387359494125108
"2817" 5 649 715 1.09073 687.492 925.206 675 239.901 18.2839 229.053 11.3127 0 1 1 0 6.38092078015293e-07 618 FALSE TRUE 0.0637064879662066
"2818" 5 650 470 1.08457 573.368 926.957 459 239.303 19.0934 232.206 12.3268 0 1 1 0 5.09083285399625e-07 618 FALSE TRUE 0.0627704928709144
"2819" 5 651 957 1.04009 729.838 931.246 758 523.978 231.953 354.865 110 0 1 1 1 6.34082672025385e-07 618 FALSE FALSE 0.356686386122816
"2820" 5 652 732 1.16392 1230.54 934.309 519 482.164 297.438 364.007 117.147 0 0 1 1 4.42488099636144e-07 618 FALSE TRUE 0.325497113284993
"2821" 5 653 606 1.14328 898.312 933.177 634 239.076 18.5509 231.158 12.4683 0 1 1 0 5.16285545295922e-07 618 FALSE TRUE 0.0624145777975059
"2823" 5 655 590 1.12951 1262.82 938.925 632 348.084 243.75 257.381 92.4322 0 0 1 1 4.05562649889438e-07 618 TRUE TRUE 0.203298118649486
"2824" 5 656 720 1.41257 850.24 945.582 760 657.982 498.809 457.146 232.588 0 1 1 1 5.27426224748155e-07 618 FALSE TRUE 0.442090501611724
"2825" 5 657 880 1.09506 655.087 952.297 716 309.439 196.041 261.828 74.0588 0 1 1 1 5.28994905402718e-07 618 TRUE TRUE 0.159163865937896
"2826" 5 658 610 1.08228 1203.68 951.584 613 567.088 200.803 476.093 164.307 0 0 1 1 4.04128700487008e-07 618 TRUE TRUE 0.386337823846658
"2827" 5 659 618 1.09148 802.228 966.955 488 433.324 229.102 278.464 84.4472 0 1 1 1 4.96198556607412e-07 618 TRUE TRUE 0.285444752682851
"2828" 5 660 706 1.1024 693.46 971.03 573 346.122 286.645 255.286 37.7135 0 1 1 1 4.94076178926752e-07 618 TRUE TRUE 0.201178272246476
"2829" 5 661 692 1.1449 140.29 977.396 613 462.61 160.837 351.286 134.509 0 0 1 1 1.55608750986982e-07 618 TRUE TRUE 0.309971016118160
"2830" 5 662 1817 1.04493 1034.71 991.012 1032 693.081 411.855 413.824 160.723 0 0 1 1 2.58382183016373e-07 618 TRUE TRUE 0.461580395328767
"2831" 5 663 593 1.06199 637.501 990.87 610 248.697 25.8453 238.868 15.9011 0 1 1 0 3.8935038302822e-07 618 TRUE TRUE 0.0772108184435146
"2832" 5 664 421 1.03204 673.95 988.052 421 610.185 499.704 507.207 286.75 0 1 1 1 4.26912643177347e-07 618 TRUE TRUE 0.413807691512531
"2833" 5 665 689 1.06921 807.176 992.644 501 244.549 20.7754 239.98 20.6819 0 1 1 0 4.07388667698306e-07 618 TRUE TRUE 0.0709030170305137
"2834" 5 666 488 1.2047 758.982 994.637 554 789.996 437.767 519.201 362.342 0 1 1 1 4.22973949700601e-07 618 TRUE FALSE 0.510664314151973
"2835" 5 667 640 1.02125 56.6078 1004.72 548 241.593 16.5065 237.125 12.3603 0 0 1 0 NA 618 TRUE TRUE 0.0663422358397025
"2836" 5 668 670 1.07878 117.946 1004.32 650 451.645 120.704 353.246 89.5395 0 0 1 1 NA 618 TRUE TRUE 0.300974907003784
"2837" 5 669 544 1.17216 785.336 1006.16 601 782.443 478.139 545.616 382.679 0 0 1 1 NA 618 TRUE FALSE 0.507061502023012
"2838" 5 670 496 1.07962 154.859 1006.49 568 555.921 344.853 367.571 131.629 0 0 1 1 NA 618 TRUE TRUE 0.378879174462359
"2839" 5 671 697 1.0277 684.245 1010.15 597 789.97 376.272 473.857 202.138 0 1 1 1 NA 618 TRUE TRUE 0.510651971223711
"2840" 5 672 246 0.913327 35.2033 1016 351 256.735 27.4482 248.724 19.9058 0 0 1 0 NA 618 TRUE TRUE 0.0891401053085376
"2843" 6 2 283 0.943962 126.035 5.41696 251 539.721 179.346 453.375 138.995 0 0 1 1 NA 591 TRUE FALSE 0.367788177347404
"2844" 6 3 512 0.956976 764.945 7.50391 455 235.629 18.1425 233.955 13.0019 0 0 1 0 NA 591 TRUE TRUE 0.0569680752810339
"2845" 6 4 348 0.901657 998.092 7.38793 420 365.886 126.896 337.526 111.78 0 0 1 1 NA 591 TRUE FALSE 0.222003710543174
"2849" 6 8 641 1.03365 1216.64 14.8892 609 212.455 9.42814 212.393 9.19128 0 0 1 0 NA 591 TRUE TRUE 0.0181421492020195
"2850" 6 9 631 1.2581 1084.58 23.8225 562 244.696 28.7805 237.94 23.4592 0 0 1 0 NA 591 TRUE FALSE 0.0711283805155456
"2851" 6 10 487 1.02041 143.172 18.6037 430 963.153 722.228 742.924 614.28 0 0 1 1 NA 591 TRUE FALSE 0.584988824856217
"2852" 6 11 557 1.31359 726.833 24.0269 503 241.33 23.9101 234.736 13.7392 0 1 1 0 NA 591 TRUE TRUE 0.0659337561198138
"2853" 6 12 690 1.06766 860.338 22.5217 489 284.898 125.608 242.3 22.9248 0 0 1 1 NA 591 TRUE FALSE 0.12817547050123
"2854" 6 13 567 1.21334 52.1623 24.7743 627 297.407 90.9121 257.88 25.2424 0 0 1 1 4.97567405480415e-07 591 TRUE FALSE 0.144290514273272
"2855" 6 14 532 1.07919 581.38 26.1278 495 342.194 236.972 286.508 103.87 0 1 1 1 2.66968222669607e-07 591 TRUE TRUE 0.196897906038252
"2856" 6 15 976 1.35478 965.167 28.7059 854 591.783 301.468 395.027 170.697 0 0 1 1 4.61978407724493e-07 591 TRUE FALSE 0.402323546860445
"2857" 6 16 708 1.04762 787.924 27.1709 660 238.068 18.231 230.298 12.3641 0 1 1 0 3.89492528088012e-07 591 TRUE TRUE 0.0608300337756866
"2858" 6 17 397 1.13449 105.358 26.7229 406 269.818 31.0314 250.95 18.6401 0 0 1 0 5.58657063494505e-07 591 TRUE FALSE 0.107780162576577
"2859" 6 18 565 1.02162 1157.67 28.623 580 233.119 17.955 226.802 14.6103 0 0 1 0 3.86193344750961e-07 591 TRUE FALSE 0.0529517299898034
"2861" 6 20 743 1.08314 1058.96 35.1265 681 237.214 16.9901 231.89 13.5014 0 0 1 0 4.74816257538525e-07 591 TRUE FALSE 0.0594823140984587
"2862" 6 21 549 1.12698 644.9 32.7632 463 658.775 422.958 430.244 237.26 0 1 1 1 3.19015231097658e-07 591 TRUE TRUE 0.442542212128673
"2863" 6 22 423 1.12387 8.65485 39.2719 475 260.101 21.7303 251.132 16.1486 0 0 1 0 NA 591 TRUE FALSE 0.0940250549779232
"2864" 6 23 308 1.08288 163.237 33.8377 395 368.109 263.286 266.396 40.8675 0 0 1 1 5.7539538299063e-07 591 TRUE FALSE 0.224275354622345
"2865" 6 24 524 1.30287 549.59 33.6031 635 645.709 332.792 458.994 289.135 0 1 1 1 2.58259941554515e-07 591 TRUE TRUE 0.435029253118393
"2866" 6 25 426 1.14349 621.763 36.0869 495 292.984 116.408 252.664 28.8175 0 1 1 1 3.09847742469645e-07 591 TRUE TRUE 0.138671269709071
"2867" 6 26 850 1.11091 846.333 44.1565 738 454.92 163.388 393.139 130.706 0 1 1 1 4.68624785282388e-07 591 TRUE FALSE 0.303684517360210
"2868" 6 27 217 1.18844 128.129 37.2719 262 652.779 726.769 302.76 131.886 0 0 1 1 6.02811798312979e-07 591 TRUE FALSE 0.439113183811046
"2869" 6 28 568 1.01079 87.7447 44.5246 530 261.1 29.3535 248.754 14.9462 0 0 1 0 6.1151601731946e-07 591 TRUE FALSE 0.095462705670408
"2870" 6 29 841 1.10669 488.579 48.1605 737 377.92 119.409 320.86 84.3308 0 1 1 1 2.47790584166256e-07 591 TRUE TRUE 0.234139857470723
"2871" 6 30 864 1.03979 1006.4 51.1123 615 255.924 44.5212 241.348 27.7647 0 0 1 0 5.41444777712861e-07 591 TRUE FALSE 0.0879535575355344
"2872" 6 31 505 1.34233 719.125 47.8356 624 234.872 19.6788 232.095 11.9599 0 1 1 0 3.97226514397312e-07 591 TRUE TRUE 0.0557612947321097
"2873" 6 32 681 1.05406 889.767 54.3495 656 929.424 439.696 537.379 332.189 0 0 1 1 5.22936608895777e-07 591 TRUE FALSE 0.571620145984497
"2874" 6 33 390 1.11408 180.282 54.2436 439 809.175 522.012 503.505 284.347 0 0 1 1 6.28224436313951e-07 591 TRUE TRUE 0.519660211170691
"2875" 6 34 628 1.04076 256.653 52.4395 558 247.918 23.4128 238.288 15.3507 0 0 1 0 4.85454423479471e-07 591 TRUE TRUE 0.0760342679267622
"2876" 6 35 419 1.17619 1180.06 54.7518 527 233.791 23.2893 226.243 12.8948 0 0 1 0 4.34948611870772e-07 591 TRUE TRUE 0.0540312457709174
"2877" 6 36 217 1.2214 132.175 50.3088 314 576.841 461.543 492.977 377.102 0 0 1 1 6.50245344285126e-07 591 TRUE FALSE 0.392732849274597
"2878" 6 37 595 1.02678 1137.79 56.8353 596 231.836 16.8857 228.319 13.5682 0 0 1 0 4.90627342431406e-07 591 TRUE FALSE 0.0508820202928906
"2879" 6 38 330 1.0961 111.136 56.6333 394 265.127 19.828 262.455 21.2037 0 0 1 0 6.68920241588168e-07 591 TRUE FALSE 0.101202675085109
"2880" 6 39 330 1.22286 153.53 56.9879 469 322.145 172.081 267.488 22.9002 0 0 1 1 6.63434779934505e-07 591 TRUE FALSE 0.174255245052444
"2882" 6 41 468 1.04695 612.782 61.3355 446 768.805 383.463 557.457 324.497 0 1 1 1 3.4519141520511e-07 591 TRUE TRUE 0.500467133113336
"2883" 6 42 856 1.04501 1236.59 65.889 722 340.849 139.848 273.631 84.4237 0 0 1 1 3.77752106508752e-07 591 TRUE TRUE 0.195420950577649
"2884" 6 43 464 1.04985 570.448 66.528 540 266.378 91.9812 238.487 15.4621 0 1 1 0 3.21679381913287e-07 591 TRUE TRUE 0.102968076032776
"2885" 6 44 571 1.01869 61.3433 70.1436 586 258.189 20.6107 250.753 15.6315 0 0 1 0 6.5421440433958e-07 591 TRUE FALSE 0.09125805199945
"2886" 6 45 672 1.08589 991.088 76.1652 656 576.689 280.282 424.326 224.799 0 0 1 1 6.26529777979589e-07 591 FALSE FALSE 0.392634015064692
"2887" 6 46 425 1.06901 124.471 77.6353 381 313.336 102.332 349.431 136.263 0 0 1 1 7.34748036439024e-07 591 FALSE FALSE 0.163857373284620
"2888" 6 47 677 1.04065 248.972 81.4269 633 266.796 28.7271 246.118 19.551 0 0 1 0 5.76180195852179e-07 591 FALSE TRUE 0.103556106740081
"2889" 6 48 436 1.11727 910.417 79.539 419 515.532 141.723 377.466 126.87 0 1 1 1 6.12294007050304e-07 591 FALSE FALSE 0.350592075858455
"2890" 6 49 648 1.24193 191.019 85.8194 659 778.822 309.108 534.985 248.205 0 0 1 1 7.04547193536764e-07 591 FALSE TRUE 0.505321918531144
"2891" 6 50 486 1.08695 98.0247 83.6317 443 274.46 38.9591 256.504 17.4553 0 0 1 1 7.38484753308751e-07 591 FALSE FALSE 0.114177326573373
"2892" 6 51 785 1.04123 1099.41 88.0866 656 294.323 99.9164 262.66 66.4423 0 0 1 1 6.21407487032007e-07 591 FALSE FALSE 0.140381319479004
"2893" 6 52 552 1.04814 157.361 85.6014 483 282.932 52.5488 259.346 23.2833 0 0 1 1 7.4549929079198e-07 591 FALSE FALSE 0.125578544867517
"2894" 6 53 934 1.22647 615.23 94.4411 803 302.565 153.241 261.342 44.0972 0 1 1 1 3.98298563994001e-07 591 FALSE TRUE 0.150738939271565
"2896" 6 55 693 1.30194 1059.55 91.4271 701 578.846 262.154 419.579 160.46 0 0 1 1 6.59157738680104e-07 591 FALSE FALSE 0.394034118571166
"2897" 6 56 936 1.04856 788.753 95.4038 740 649.243 204.086 463.846 163.641 0 1 1 1 5.60826227569032e-07 591 FALSE TRUE 0.437076199895794
"2898" 6 57 234 0.9661 5.61111 92.9316 302 350.487 158.419 278.064 27.8088 0 0 1 1 NA 591 TRUE FALSE 0.205878224533689
"2899" 6 58 454 1.1228 29.4097 93.6674 541 777.394 630.523 528.141 351.809 0 0 1 1 NA 591 TRUE FALSE 0.504633660874783
"2900" 6 59 470 1.14569 128.157 101.766 548 282.828 74.2892 266.136 44.9464 0 0 1 1 7.93355290054087e-07 591 FALSE FALSE 0.12544066727128
"2901" 6 60 756 1.06451 922.231 103.507 681 458.307 155.118 324.433 95.4028 0 1 1 1 6.906722022355e-07 591 FALSE FALSE 0.306466350284646
"2902" 6 61 619 1.06889 1206.4 103.016 621 227.87 16.1705 222.887 12.1027 0 0 1 0 5.09452394523809e-07 591 FALSE TRUE 0.0444109530763072
"2903" 6 62 298 1.27091 86.5436 99.6879 316 249.285 14.2069 244.846 11.4119 0 0 1 0 7.62076462629942e-07 591 TRUE FALSE 0.078096456929704
"2904" 6 63 618 1.03181 1260.38 105.267 609 221.494 16.6818 214.291 9.50693 0 0 1 0 4.08901258829653e-07 591 TRUE TRUE 0.0337677640058448
"2905" 6 64 639 1.09719 874.11 112.224 637 335.003 53.1342 305.039 49.7486 0 1 1 1 6.81317663687903e-07 591 FALSE FALSE 0.188932953622472
"2906" 6 65 643 1.10866 1015.98 114.549 636 251.245 22.6511 238.728 16.7938 0 0 1 0 7.42468611489814e-07 591 FALSE FALSE 0.0810335707485834
"2907" 6 66 516 1.03525 75.1415 114.114 559 265.692 31.4593 252.61 15.0406 0 0 1 0 7.67749640064543e-07 591 TRUE FALSE 0.102001027696937
"2908" 6 67 436 1.04833 162.183 110.326 396 737.806 488.36 436.734 253.984 0 0 1 1 7.93560225040745e-07 591 FALSE FALSE 0.485032353072883
"2909" 6 68 535 1.12158 201.265 118.804 500 666.624 305.785 423.254 208.663 0 0 1 1 7.50284038878855e-07 591 FALSE TRUE 0.446984077236245
"2910" 6 69 456 1.06553 1079.71 120.075 424 1130.45 581.013 809.11 489.827 0 0 1 1 7.24848490465039e-07 591 FALSE FALSE 0.645052702673588
"2911" 6 70 533 1.24757 837.955 126.831 621 231.765 17.1694 229.12 12.59 0 1 1 0 6.8519503976929e-07 591 FALSE FALSE 0.050767150302129
"2912" 6 71 597 1.02334 42.3786 125.224 597 654.226 331.653 466.245 235.726 0 0 1 1 7.12988947310582e-07 591 TRUE FALSE 0.439943577534059
"2913" 6 72 391 1.24267 153.153 128.34 516 281.614 62.335 252.463 17.7952 0 0 1 1 8.25127097128326e-07 591 FALSE FALSE 0.123827450856167
"2914" 6 73 351 1.17515 115.51 128.929 350 244.109 12.316 240.923 11.5453 0 0 1 0 8.29738819686295e-07 591 FALSE FALSE 0.0702276491866939
"2915" 6 74 897 1.02696 1231.31 135.139 732 228.734 18.7946 223.789 10.754 0 0 1 0 5.15274331499325e-07 591 FALSE TRUE 0.0458302300184301
"2916" 6 75 402 1.28571 1303.34 131.453 536 211.435 11.819 210.328 10.3587 0 0 1 0 3.55148304011072e-07 591 TRUE TRUE 0.0163373020152631
"2917" 6 76 616 1.23774 627.945 141.695 581 671.606 436.325 501.692 253.485 0 1 1 1 4.8346949573281e-07 591 FALSE TRUE 0.449776412533355
"2918" 6 77 699 1.15132 1175.5 143.783 671 234.468 17.9707 234.708 16.892 0 0 1 0 6.41258946035205e-07 591 FALSE FALSE 0.0551156605706641
"2919" 6 78 477 1.05386 1048.81 141.48 495 747.485 416.798 513.386 305.668 0 0 1 1 7.97895004296324e-07 591 FALSE FALSE 0.489920201007165
"2920" 6 79 483 1.02293 1091.71 141.826 451 346.894 105.571 275.785 47.53 0 0 1 1 7.62681610946531e-07 591 FALSE FALSE 0.202013811420691
"2921" 6 80 543 1.0852 191.963 142.724 492 284.919 40.9762 257.263 20.3406 0 0 1 1 7.95322788499058e-07 591 FALSE TRUE 0.128203112948584
"2922" 6 81 575 1.03024 1118.39 147.271 592 468.993 198.493 383.657 123.314 0 0 1 1 7.39520305740659e-07 591 FALSE FALSE 0.315110190569403
"2923" 6 82 626 1.04409 108.307 148.62 497 263.127 26.6511 251.147 16.3829 0 0 1 0 8.41367080224044e-07 591 FALSE FALSE 0.0983629135350761
"2924" 6 83 467 1.10676 75.7302 150.338 456 322.452 197.368 269.608 29.2255 0 0 1 1 7.99295470019324e-07 591 TRUE FALSE 0.174612470777571
"2925" 6 84 763 1.02682 956.59 151.193 663 256.505 39.5296 239.195 14.9937 0 1 1 0 8.30403101900402e-07 591 FALSE FALSE 0.088803980965119
"2926" 6 85 514 1.12299 472.751 149.848 426 331.862 237.876 283.317 115.284 0 1 1 1 3.98502800798238e-07 591 FALSE TRUE 0.185400098550239
"2927" 6 86 517 1.04153 870.288 150.778 449 251.437 30.7774 248.014 30.6794 0 1 1 0 7.72823255757568e-07 591 FALSE FALSE 0.081320054842102
"2928" 6 87 466 1.35835 991.021 154.646 468 844.774 329.427 679.21 282.806 0 1 1 1 8.4367932248605e-07 591 FALSE FALSE 0.535806598300626
"2929" 6 88 383 1.03725 53.7755 155.261 396 591.765 474.476 500.679 366.927 0 0 1 1 7.5695638323958e-07 591 TRUE FALSE 0.402312139655944
"2930" 6 89 573 1.03384 1268.48 157.949 580 225.484 12.6516 221.023 9.81959 0 0 1 0 4.61190443474749e-07 591 TRUE FALSE 0.0404633852979946
"2931" 6 90 707 1.06621 896.112 159.424 639 739.147 456.192 449.157 225.759 0 1 1 1 8.1499687952465e-07 591 FALSE FALSE 0.485713365159734
"2932" 6 91 447 1.36674 148.125 161.291 480 411.129 251.441 286.365 79.1739 0 0 1 1 8.50580829425256e-07 591 FALSE FALSE 0.265726324198682
"2933" 6 92 623 1.20431 1152.07 164.283 520 252.298 26.0561 244 16.3811 0 0 1 0 7.12646213660015e-07 591 FALSE FALSE 0.0826020726133036
"2934" 6 93 457 1.06593 1070.7 162.232 404 728.317 283.015 482.996 230.732 0 0 1 1 8.21374811245257e-07 591 FALSE FALSE 0.480177806163212
"2935" 6 94 628 1.12729 751.027 165.1 631 338.273 84.4323 283.406 56.8892 0 1 1 1 6.62733406707742e-07 591 FALSE TRUE 0.192575881993550
"2936" 6 95 525 1.17241 198.848 165.834 554 278.182 47.8386 253.72 18.469 0 0 1 1 7.96774187506875e-07 591 FALSE TRUE 0.119228957877564
"2937" 6 96 729 1.07966 242.957 170.199 538 281.353 79.938 244.724 28.9769 0 0 1 1 7.13608404068113e-07 591 FALSE TRUE 0.123479714420352
"2938" 6 97 626 1.23184 460.965 167.872 662 626.817 444.529 448.024 305.508 0 1 1 1 4.30265825239781e-07 591 FALSE TRUE 0.423893084953403
"2939" 6 98 748 1.18114 679.265 173.821 702 398.36 169.456 306.785 104.566 0 1 1 1 5.91065619521139e-07 591 FALSE TRUE 0.25389387745876
"2940" 6 99 612 1.13207 1006.44 172.482 604 763.242 195.979 534.472 174.155 0 1 1 1 8.7490188181488e-07 591 FALSE FALSE 0.497743607411823
"2941" 6 100 907 1.10584 638.559 177.7 773 261.556 62.8848 234.399 17.7144 0 1 1 0 5.55269015893626e-07 591 FALSE TRUE 0.0961171031388358
"2942" 6 101 404 1.07547 109.047 172.007 425 800.153 553.119 550.834 393.181 0 0 1 1 8.45781750182769e-07 591 FALSE FALSE 0.515455313773451
"2943" 6 102 510 1.0358 798.616 175.929 565 317.457 57.9462 281.039 45.2494 0 1 1 1 7.43509527500482e-07 591 FALSE TRUE 0.168757581410463
"2944" 6 103 537 1.22596 62.0708 179.536 526 1017.34 618.205 699.853 364.699 0 0 1 1 7.7324081975399e-07 591 TRUE FALSE 0.60551569800074
"2945" 6 104 515 1.03402 411.266 180.46 431 729.777 401.703 549.499 291.217 0 1 1 1 4.62455945275919e-07 591 FALSE TRUE 0.480928840989496
"2946" 6 105 485 1.16202 1084.39 180.008 445 579.079 247.206 411.035 169.155 0 0 1 1 8.31438781096912e-07 591 FALSE FALSE 0.394185045972484
"2947" 6 106 678 1.03408 918.205 185.242 522 263.898 47.2346 237.758 15.3251 0 1 1 0 8.81105672865178e-07 591 FALSE FALSE 0.0994601900120396
"2948" 6 107 507 1.15955 140.174 184.702 466 625.137 302.293 622.365 206.768 0 0 1 1 8.53146749076392e-07 591 FALSE FALSE 0.422886584978418
"2949" 6 108 404 1.16481 1150.33 188.431 394 471.439 194.186 437.958 146.097 0 0 1 1 7.4038058586939e-07 591 FALSE FALSE 0.317061034971233
"2950" 6 109 537 1.13768 30.5438 186.858 487 510.31 516.036 284.162 82.5225 0 0 1 1 NA 591 TRUE FALSE 0.346773928014104
"2951" 6 110 484 1.08267 89.062 190.919 551 624.751 294.052 440.002 179.83 0 0 1 1 8.16376876739731e-07 591 TRUE FALSE 0.422654947505601
"2952" 6 111 404 1.28978 162.032 189.993 387 503.271 303.538 289.178 76.2373 0 0 1 1 8.44410964898375e-07 591 FALSE FALSE 0.341564955277870
"2953" 6 112 418 1.20261 197.708 193.916 402 689.57 296.728 565.464 243.971 0 0 1 1 8.0412859996703e-07 591 FALSE TRUE 0.459675760205115
"2954" 6 113 570 1.05272 226.291 192.574 587 462.998 187.461 383.879 153.376 0 0 1 1 7.56676444778584e-07 591 FALSE TRUE 0.310285426768992
"2955" 6 114 528 1.18662 1133.66 199.589 524 680.496 277.594 438.801 181.197 0 0 1 1 7.77713119421614e-07 591 FALSE FALSE 0.454708050213803
"2956" 6 115 595 1.04523 1106.26 196.143 591 1041.8 602.072 663.558 360.326 0 0 1 1 8.18038980390562e-07 591 FALSE FALSE 0.614425819043863
"2957" 6 116 473 1.07156 768.894 198.664 353 359.068 91.1672 330.543 115.328 0 1 1 1 7.4490208568207e-07 591 FALSE TRUE 0.214949442635331
"2958" 6 117 602 1.16463 1012.22 202.322 564 327.635 108.336 271.965 44.1189 0 1 1 1 9.14387996348703e-07 591 FALSE FALSE 0.18059261320797
"2959" 6 118 487 1.27703 1069.39 202.197 541 917.939 459.464 681.439 346.628 0 0 1 1 8.703601271566e-07 591 FALSE FALSE 0.56695702211652
"2960" 6 119 1176 1.27748 407.712 209.853 743 537.366 213.049 355.543 95.7947 0 1 1 1 5.17241753703303e-07 591 FALSE TRUE 0.366148216735322
"2961" 6 120 502 1.18006 747.122 206.153 479 529.213 244.85 453.743 207.391 0 1 1 1 7.28540945181374e-07 591 FALSE FALSE 0.360414642090124
"2962" 6 121 565 1.03742 950.508 204.773 442 277.118 117.97 246.712 23.9631 0 1 1 1 9.23656961124747e-07 591 FALSE FALSE 0.117791791381796
"2963" 6 122 414 1.14195 183.768 207.123 408 585.321 262.474 423.092 206.071 0 0 1 1 8.2186769298543e-07 591 FALSE TRUE 0.398205900176017
"2964" 6 123 864 1.18666 1324.01 210.378 569 249.042 93.3298 267.105 131.91 0 0 1 0 NA 591 TRUE FALSE 0.0777307068009518
"2965" 6 124 621 1.15347 581.754 210.905 588 467.383 203.235 366.274 126.05 0 1 1 1 5.69495068811271e-07 591 FALSE TRUE 0.313820550173576
"2966" 6 125 603 1.21014 902.027 210.781 570 265.951 48.9691 245.954 29.579 0 1 1 0 9.09051834612716e-07 591 FALSE FALSE 0.102366430855022
"2967" 6 126 519 1.11217 980.963 208.563 537 699.162 387.655 579.915 241.081 0 1 1 1 9.29166302104826e-07 591 FALSE FALSE 0.464856481528291
"2968" 6 127 710 1.34918 51.6831 210.03 515 424.181 158.289 328.117 110.531 0 0 1 1 7.3391998418189e-07 591 TRUE FALSE 0.277447126235544
"2969" 6 128 488 1.22175 159.498 210.387 582 262.119 35.5291 246.625 12.8056 0 0 1 0 8.40707304831556e-07 591 FALSE FALSE 0.0969234823425096
"2970" 6 129 464 1.10762 818.53 210.144 500 381.172 128.646 312.224 90.4259 0 1 1 1 8.26081730251206e-07 591 FALSE FALSE 0.237353158236168
"2971" 6 130 601 1.06878 118.356 212.501 444 331.191 155.01 265.81 33.7537 0 0 1 1 8.35319379376139e-07 591 FALSE FALSE 0.184641054427031
"2972" 6 131 510 1.05583 723.922 216.137 557 253.84 35.4783 241.555 22.1284 0 1 1 0 7.15195039397988e-07 591 FALSE FALSE 0.084887194504669
"2973" 6 132 520 1.08381 1174.04 212.767 578 635.234 258.197 447.015 178.836 0 0 1 1 7.08473557162864e-07 591 FALSE FALSE 0.428895496973249
"2974" 6 133 572 1.19942 32.0559 221.381 643 347.076 88.3245 317.554 84.0748 0 0 1 1 6.76714689287029e-07 591 TRUE FALSE 0.202210519998978
"2975" 6 134 396 1.38582 799.157 224.23 501 257.515 32.0058 251.952 31.6507 0 1 1 0 8.22475608795236e-07 591 FALSE FALSE 0.0902777672597496
"2976" 6 135 427 1.05759 771.728 222.892 426 419.831 318.704 287.822 106.251 0 1 1 1 7.8583256962644e-07 591 FALSE FALSE 0.27358134673161
"2977" 6 136 461 1.09946 1063.55 224.922 385 309.717 65.5735 266.679 33.9499 0 1 1 1 8.87870125856786e-07 591 FALSE FALSE 0.159500638993481
"2978" 6 137 503 1.35141 100.02 227.535 474 822.979 378.145 645.861 333.585 0 0 1 1 8.09349897525785e-07 591 FALSE FALSE 0.526003971552765
"2979" 6 138 669 1.15801 874.755 230.175 664 330.901 77.191 282.129 52.7274 0 1 1 1 9.11725385906328e-07 591 FALSE FALSE 0.184312526507523
"2980" 6 139 501 1.05182 962.275 228.275 552 702.018 358.726 478.381 243.888 0 1 1 1 9.4866127107471e-07 591 FALSE FALSE 0.466385305461879
"2981" 6 140 775 1.23089 424.413 230.163 727 597.809 278.318 389.222 194.905 0 1 1 1 5.51846544401912e-07 591 FALSE TRUE 0.406123055228129
"2982" 6 141 882 1.39238 561.805 239.252 748 242.02 25.0609 233.642 13.7033 0 1 1 0 6.14049778201179e-07 591 FALSE TRUE 0.0670044868345361
"2984" 6 143 605 1.08577 838.574 238.091 571 258.002 39.3205 235.41 16.8597 0 1 1 0 8.86455235072363e-07 591 FALSE FALSE 0.0909863306295393
"2985" 6 144 1505 1.03564 647.06 244.611 948 273.223 58.1977 246.89 31.3786 0 1 1 1 6.80985614677853e-07 591 FALSE TRUE 0.112483247118565
"2986" 6 145 535 1.05914 917.507 235.271 516 269.686 41.4621 255.632 29.0988 0 1 1 0 9.45297495423082e-07 591 FALSE FALSE 0.107596647449412
"2988" 6 147 486 1.15963 73.7613 237.115 472 301.761 155.438 249.208 19.4742 0 0 1 1 7.6167006580638e-07 591 TRUE FALSE 0.149741060867664
"2989" 6 148 426 1.08225 1043.71 239.908 511 708.466 464.432 552.913 321.998 0 1 1 1 9.13009289199552e-07 591 FALSE FALSE 0.469814187055115
"2990" 6 149 843 1.26715 1188.58 248.801 556 831.356 442.825 504.298 229.937 0 0 1 1 6.82454444424991e-07 591 FALSE FALSE 0.529802027584209
"2991" 6 150 657 1.04938 1223.71 243.868 634 892.866 274.822 484.409 227.521 0 0 1 1 6.09971350275339e-07 591 FALSE FALSE 0.556570863029128
"2993" 6 152 387 1.19532 1101.76 242.778 476 1746.81 972.948 1077.14 609.865 0 0 1 1 8.38851577588379e-07 591 FALSE FALSE 0.80825528388626
"2994" 6 153 405 1.25148 784.785 244.331 531 248.111 29.0449 238.133 16.0149 0 1 1 0 8.30498394585931e-07 591 FALSE FALSE 0.0763261066126360
"2995" 6 154 540 1.22526 476.791 248.72 479 412.132 241.07 340.267 160.372 0 1 1 1 5.96810853749492e-07 591 FALSE TRUE 0.266640134824526
"2996" 6 155 707 1.20209 1072.35 256.687 654 440.104 179.86 307.238 78.3333 0 1 1 1 8.78201536378865e-07 591 FALSE FALSE 0.291267177709710
"2997" 6 156 524 1.01944 1323.2 252.586 402 296.291 98.711 325.815 114.778 0 0 1 1 NA 591 TRUE FALSE 0.14288060321019
"2998" 6 157 384 1.02789 114.958 252.555 415 382.701 186.795 324.208 101.47 0 0 1 1 8.10753681702252e-07 591 FALSE FALSE 0.238854499785850
"3000" 6 159 658 1.31128 1122.79 259.723 699 406.514 365.144 298.457 163.066 0 0 1 1 8.01821652074183e-07 591 FALSE FALSE 0.261492769333791
"3001" 6 160 440 1.10711 994.845 257.802 448 721.955 358.117 489.068 263.093 0 1 1 1 9.5212504654917e-07 591 FALSE FALSE 0.476887475184069
"3002" 6 161 519 1.03752 60.4586 259.486 565 249.591 20.5315 240.235 14.2752 0 0 1 0 7.18978514753311e-07 591 TRUE FALSE 0.078556524337232
"3003" 6 162 572 1.3419 920.712 268.848 628 259.049 39.6824 248.726 17.2831 0 1 1 0 9.65605231309337e-07 591 FALSE FALSE 0.092505151271696
"3004" 6 163 670 1.03407 823.775 264.763 555 242.649 19.5032 233.882 15.6251 0 1 1 0 8.96279965116866e-07 591 FALSE FALSE 0.0679779023062387
"3005" 6 164 733 1.16233 1172.98 267.532 694 608.735 318.395 375.003 178.858 0 0 1 1 7.09334363299863e-07 591 FALSE FALSE 0.412915443473387
"3006" 6 165 806 1.35846 538.947 266.581 790 238.472 15.9922 231.505 13.1103 0 1 1 0 6.56673269020017e-07 591 FALSE TRUE 0.0614659131039453
"3007" 6 166 433 1.11559 970.573 267.226 327 322.095 141.225 274.469 74.6469 0 1 1 1 9.629103307846e-07 591 FALSE FALSE 0.174197032731214
"3009" 6 168 711 1.19829 588.111 274.592 667 235.414 18.5624 229.152 13.524 0 1 1 0 6.94105827302873e-07 591 FALSE FALSE 0.0566257251220453
"3010" 6 169 431 1.0733 1047.37 268.434 440 588.695 322.817 419.61 232.218 0 1 1 1 9.05110730184341e-07 591 FALSE FALSE 0.400361483704277
"3011" 6 170 862 1.16622 375.167 276.673 637 238.074 15.5634 234.172 12.6309 0 1 1 0 6.48342802110211e-07 591 FALSE TRUE 0.0608394854197146
"3012" 6 171 849 1.12155 444.118 274.163 569 258.167 69.6443 234.468 15.1358 0 1 1 0 6.39635884631735e-07 591 FALSE TRUE 0.0912260949958676
"3013" 6 172 593 1.2247 488.847 268.196 537 487.499 219.875 400.852 168.014 0 1 1 1 6.40228524711903e-07 591 FALSE TRUE 0.329623886278886
"3014" 6 173 375 1.01664 104.429 271.723 470 1148.15 794.759 844.363 604.914 0 0 1 1 7.89470154950066e-07 591 FALSE FALSE 0.650879185985016
"3015" 6 174 462 1.06054 1280.21 273.353 531 388.962 102.168 302.227 76.7221 0 0 1 1 4.90562804478377e-07 591 TRUE TRUE 0.244940306502467
"3016" 6 175 460 1.07135 948.483 275.804 494 989.828 490.096 712.578 448.734 0 1 1 1 9.68691277678986e-07 591 FALSE FALSE 0.595234156405477
"3017" 6 176 724 1.16643 344.946 282.117 697 537.109 252.56 385.552 160.374 0 1 1 1 6.71373280112515e-07 591 FALSE TRUE 0.365968813853681
"3018" 6 177 680 1.04834 163.274 280.575 535 249.019 17.5007 243.347 14.3607 0 0 1 0 8.23317697953305e-07 591 FALSE FALSE 0.0776960699900814
"3019" 6 178 795 1.4488 703.709 283.513 707 235.96 16.1712 232.074 15.6019 0 1 1 0 7.86862500362723e-07 591 FALSE FALSE 0.0574945251194733
"3020" 6 179 572 1.06251 1008.99 282.698 537 639.434 291.328 464.177 175.29 0 1 1 1 9.38261157537944e-07 591 FALSE TRUE 0.431366915949746
"3021" 6 180 501 1.01167 800.731 282.547 550 236.671 18.9001 230.351 12.2564 0 1 1 0 8.87024390925358e-07 591 FALSE FALSE 0.0586228659987388
"3022" 6 181 617 1.18832 879.622 288.998 624 305.763 53.4109 263.408 39.0773 0 1 1 1 9.5663115071702e-07 591 FALSE FALSE 0.154682034373673
"3025" 6 184 485 1.03054 1250.83 287.658 394 446.708 212.046 380.029 149.605 0 0 1 1 5.52560087233098e-07 591 TRUE TRUE 0.296852858715387
"3026" 6 185 376 1.1627 1330.42 287.915 389 233.697 18.357 231.88 17.2549 0 0 1 0 NA 591 TRUE TRUE 0.0538804288777191
"3027" 6 186 768 1.01545 68.1081 293.451 664 275.444 38.7086 245.694 18.0757 0 0 1 1 7.13201603723875e-07 591 TRUE FALSE 0.115519477270547
"3029" 6 188 768 1.06428 1084.73 300.014 677 251.083 30.5669 236.314 14.5867 0 1 1 0 8.41228642380878e-07 591 FALSE TRUE 0.0807916794527463
"3030" 6 189 551 1.11582 502.603 298.136 441 252.776 32.4814 236.96 12.4895 0 1 1 0 6.99420163116237e-07 591 FALSE FALSE 0.0833119210197694
"3031" 6 190 435 1.05986 119.922 301.2 529 637.783 281.912 526.867 216.004 0 0 1 1 7.9555953221186e-07 591 FALSE FALSE 0.430397354760276
"3032" 6 191 679 1.03256 1230.13 304.451 646 537.475 208.188 376.303 120.176 0 0 1 1 5.92138541390251e-07 591 FALSE TRUE 0.366224279984513
"3033" 6 192 712 1.1681 656.204 308.823 512 327.434 247.01 268.65 117.692 0 1 1 1 7.80587902778606e-07 591 FALSE FALSE 0.180362468166971
"3034" 6 193 365 1.17574 911.83 304.362 377 558.96 412.434 454.578 221.259 0 1 1 1 9.70868921373623e-07 591 FALSE FALSE 0.380923715629803
"3036" 6 195 597 1.0051 396.231 306.121 597 239.461 15.7211 236.437 13.3625 0 1 1 0 6.92020291843063e-07 591 FALSE TRUE 0.0630180230830537
"3037" 6 196 744 1.11786 160.199 309.406 698 319.003 194.119 252.891 25.9498 0 0 1 1 8.24089250250068e-07 591 FALSE FALSE 0.170579511999288
"3038" 6 197 1132 1.29893 590.124 319.127 916 275.047 67.472 240.476 27.2409 0 1 1 1 7.60314106009419e-07 591 FALSE FALSE 0.114978557373022
"3039" 6 198 771 1.48012 855.835 312.351 699 272.299 168.285 242.894 40.7356 0 1 1 1 9.5113266451081e-07 591 FALSE FALSE 0.1112128113431
"3041" 6 200 486 1.03695 18.1399 311.296 547 282.179 49.1413 252.249 18.3767 0 0 1 1 NA 591 TRUE FALSE 0.124579110981222
"3043" 6 202 955 1.36779 1324.41 317.742 734 255.105 23.0133 243.313 20.8857 0 0 1 0 NA 591 TRUE TRUE 0.0867514831988826
"3044" 6 203 468 1.05304 720.502 311.077 403 247.739 25.9976 236.474 15.3089 0 1 1 0 8.32324871887715e-07 591 FALSE FALSE 0.0757633957461297
"3045" 6 204 699 1.15361 635.033 320.32 692 598.723 356.207 401.565 203.922 0 1 1 1 7.82079926967994e-07 591 FALSE FALSE 0.406696002374149
"3046" 6 205 428 1.12863 199.883 317.021 391 256.56 32.558 251.738 23.8797 0 0 1 0 8.2320257591379e-07 591 FALSE TRUE 0.0888843859361994
"3047" 6 206 547 1.20958 515.011 319.177 398 247.927 18.7835 241.488 19.5214 0 1 1 0 7.33899592989452e-07 591 FALSE FALSE 0.0760478820340668
"3048" 6 207 930 1.10688 695.904 324.253 724 452.688 231.744 379.687 126.656 0 1 1 1 8.25139871774298e-07 591 FALSE FALSE 0.301839971962043
"3049" 6 208 380 1.11926 1032.91 319.171 499 791.659 450.501 674.15 300.997 0 1 1 1 8.98341440507668e-07 591 FALSE TRUE 0.511452944070016
"3050" 6 209 561 1.13086 545.187 322.567 553 440.329 207.462 361.134 129.542 0 1 1 1 7.47603244873909e-07 591 FALSE FALSE 0.291458858598053
"3051" 6 210 536 1.16891 76.5093 325.021 561 880.176 396.084 701.058 341.372 0 0 1 1 7.13980057419981e-07 591 TRUE FALSE 0.55120249090394
"3052" 6 211 523 1.17689 980.616 326.141 545 605.802 236.468 485.18 168.466 0 1 1 1 9.4451908541008e-07 591 FALSE TRUE 0.411104125254168
"3053" 6 212 546 1.14161 906.275 328.69 540 880.602 439.86 791.837 411.037 0 1 1 1 9.69881164358179e-07 591 FALSE FALSE 0.551383957880048
"3054" 6 213 511 1.2948 1297.62 332.436 589 254.966 48.2984 239.184 19.3153 0 0 1 0 4.59481432223617e-07 591 TRUE TRUE 0.0865470851355215
"3055" 6 214 604 1.11193 181.065 333.066 568 755.845 364.468 556.169 229.405 0 0 1 1 8.31344087013796e-07 591 FALSE TRUE 0.494091285892257
"3056" 6 215 503 1.19294 472.294 337.843 504 261.605 48.1523 247.364 30.8015 0 1 1 0 7.43439825025215e-07 591 FALSE FALSE 0.0961873542694558
"3057" 6 216 408 1.04245 1007.06 334.811 472 477.549 151.046 394.941 123.445 0 1 1 1 9.18243317064374e-07 591 FALSE TRUE 0.321890278301456
"3058" 6 217 496 1.07962 1273.66 337.514 564 1022.56 691.026 875.306 670.829 0 0 1 1 5.07997416419368e-07 591 TRUE TRUE 0.607435052393988
"3059" 6 218 569 1.13211 296.793 337.659 606 519.828 340.856 376.074 209.018 0 1 1 1 7.79678539863682e-07 591 FALSE TRUE 0.353704279314704
"3060" 6 219 494 1.19917 57.664 341.962 454 1206.76 640.891 804.711 550.854 0 0 1 1 6.59749795019104e-07 591 TRUE TRUE 0.669550707175482
"3061" 6 220 551 1.15986 565.693 343.557 624 392.016 140.654 306.345 97.8034 0 1 1 1 7.75657198635461e-07 591 FALSE TRUE 0.247873394174255
"3062" 6 221 402 1.24645 929.502 343.49 484 286.874 89.96 249.184 24.8756 0 1 1 1 9.64941268329273e-07 591 FALSE FALSE 0.130767610081175
"3063" 6 222 462 1.16269 515.578 342.913 552 457.591 159.519 374.379 104.079 0 1 1 1 7.59104317426337e-07 591 FALSE TRUE 0.30587999803167
"3065" 6 224 523 1.07759 102.342 346.312 428 485.463 337.277 332.954 170.475 0 0 1 1 7.54132007984179e-07 591 FALSE TRUE 0.328054336381438
"3066" 6 225 427 1.28521 215.684 346.398 406 260.815 32.5011 243.848 17.4549 0 1 1 0 8.34161246492125e-07 591 FALSE FALSE 0.0950531266315897
"3067" 6 226 739 1.18006 675.018 356.283 719 234.261 20.3171 228.817 11.8205 0 1 1 0 8.39174764948055e-07 591 FALSE FALSE 0.0547844218124165
"3068" 6 227 702 1.4006 32.3803 362.081 567 886.956 447.719 420.047 212.128 0 0 1 1 5.75163228814817e-07 591 TRUE TRUE 0.554080256601937
"3069" 6 228 513 1.16355 1328.2 352.228 568 516.646 238.166 438.283 204.114 0 0 1 1 NA 591 TRUE TRUE 0.351401587985845
"3070" 6 229 698 1.21759 887.354 355.973 516 466.401 122.162 339.854 84.0804 0 1 1 1 9.68246903218947e-07 591 FALSE FALSE 0.313031766672751
"3071" 6 230 496 1.27906 145.119 357.018 558 309.659 120.024 264.72 47.3368 0 0 1 1 8.11267684066073e-07 591 FALSE TRUE 0.15943040195039
"3072" 6 231 505 1.17577 806.982 356.085 562 857.473 398.548 668.176 405.269 0 1 1 1 9.36275578866913e-07 591 FALSE FALSE 0.541402210401897
"3073" 6 232 458 1.02481 981.646 356.242 414 624.029 227.127 417.823 207.367 0 1 1 1 9.32033241606396e-07 591 FALSE TRUE 0.422221292953616
"3074" 6 233 532 1.16901 13.1109 358.382 563 279.544 35.9248 254.4 15.2381 0 0 1 1 NA 591 TRUE TRUE 0.121060638192835
"3075" 6 234 500 1.17852 362.884 364.352 513 236.172 13.0781 232.612 11.5671 0 1 1 0 7.72820088457464e-07 591 FALSE TRUE 0.0578313196665143
"3076" 6 235 659 1.31503 627.555 364.006 696 740.826 517.759 477.671 265.024 0 1 1 1 8.16650842467328e-07 591 FALSE FALSE 0.486564287034318
"3077" 6 236 414 1.29346 173.614 358.599 460 448.417 241.54 308.13 110.454 0 0 1 1 8.3288015708239e-07 591 FALSE TRUE 0.298284886689335
"3078" 6 237 345 1.19559 204.272 359.049 359 268.897 45.5687 253.664 16.8545 0 1 1 0 8.40669468031501e-07 591 FALSE FALSE 0.106497850940527
"3079" 6 238 749 1.28958 1004.77 366.228 537 406.827 115.501 345.571 135.847 0 1 1 1 9.07955296439027e-07 591 FALSE TRUE 0.261781414501819
"3080" 6 239 591 1.17229 504.266 367.387 618 330.362 99.6655 256 31.567 0 1 1 1 7.72027137885e-07 591 FALSE TRUE 0.183701152126132
"3081" 6 240 504 1.39109 464.681 364.313 469 384.642 136.595 324.601 108.44 0 1 1 1 7.62907270311768e-07 591 FALSE TRUE 0.24075177146544
"3082" 6 241 516 1.03525 60.8372 369.06 483 1238.82 681.446 613.855 411.806 0 0 1 1 6.46417745889668e-07 591 TRUE TRUE 0.679384003404688
"3083" 6 242 395 1.19843 84.1316 370.415 348 711.02 362.329 461.615 230.617 0 0 1 1 7.02670820988463e-07 591 TRUE TRUE 0.471163717995937
"3085" 6 244 676 1.1851 257.377 372.842 682 435.501 150.803 358.24 115.754 0 1 1 1 8.34547110935238e-07 591 FALSE FALSE 0.287324154433295
"3086" 6 245 378 1.00484 418.368 369.669 486 242.451 17.974 236.487 17.2175 0 1 1 0 7.64515859977756e-07 591 FALSE TRUE 0.0676717577524712
"3087" 6 246 603 1.04673 1063.44 373.96 619 237.331 21.7171 230.541 13.7868 0 1 1 0 8.4068431032378e-07 591 FALSE TRUE 0.0596672414146086
"3088" 6 247 429 1.48638 101.317 373.368 429 580.793 341.36 428.196 191.176 0 0 1 1 7.36638766990285e-07 591 FALSE TRUE 0.395293438699481
"3089" 6 248 637 1.14555 119.757 381.593 652 369.232 188.92 275.564 81.037 0 0 1 1 7.65347186151596e-07 591 FALSE TRUE 0.225417718091246
"3090" 6 249 320 1.09337 194.387 373.172 342 313.579 115.888 290.831 104.471 0 1 1 1 8.42657167359803e-07 591 FALSE FALSE 0.164148103541659
"3091" 6 250 414 1.18351 869.06 376.208 498 324.436 94.38 275.106 53.1624 0 1 1 1 9.65724753433567e-07 591 FALSE FALSE 0.176912887588937
"3092" 6 251 350 1.17106 826.563 377.577 323 391.582 115.471 395.871 140.165 0 1 1 1 9.53734922196798e-07 591 FALSE FALSE 0.247457972594275
"3093" 6 252 389 1.1002 896.871 380.997 459 268.525 41.7849 243.224 16.4064 0 1 1 0 9.64994051688327e-07 591 FALSE FALSE 0.105978668295656
"3094" 6 253 516 1.30803 1014.86 382.244 610 763.62 285.447 574.845 260.588 0 1 1 1 8.93394301817844e-07 591 FALSE TRUE 0.497929295745996
"3095" 6 254 551 1.0613 1278.83 383.151 451 683.135 237.099 469.568 188.874 0 0 1 1 5.09282259424611e-07 591 TRUE TRUE 0.456159612462555
"3096" 6 255 532 1.20128 470.934 382.047 554 495.139 178.493 393.494 139.299 0 1 1 1 7.71187342216106e-07 591 FALSE TRUE 0.335455666560227
"3097" 6 256 500 1.0137 167.052 384.308 546 686.584 443.374 471.798 285.123 0 0 1 1 8.26068097150234e-07 591 FALSE TRUE 0.458048278758647
"3098" 6 257 601 1.08752 549.857 384.725 515 495.526 199.817 337.211 114.37 0 1 1 1 7.91140879038481e-07 591 FALSE TRUE 0.335748672730123
"3099" 6 258 544 1.06355 951.524 386.322 546 252.429 17.7684 239.188 13.8985 0 1 1 0 9.4320403113567e-07 591 FALSE FALSE 0.082796746350357
"3100" 6 259 497 1.14282 797.469 387.682 340 305.291 111.934 247.135 23.1186 0 1 1 1 9.42439599520927e-07 591 FALSE FALSE 0.154102665590018
"3101" 6 260 1033 1.08847 1305.35 395.263 798 691.203 280.295 510.758 172.957 0 0 1 1 NA 591 TRUE TRUE 0.460562827768711
"3102" 6 261 547 1.09123 738.58 388.766 592 241.571 20.67 235.013 14.0972 0 1 1 0 9.05478637076175e-07 591 FALSE FALSE 0.0663080834803729
"3103" 6 262 598 1.22026 602.855 392.052 580 244.059 23.0349 234.465 14.2699 0 1 1 0 8.17021038740231e-07 591 FALSE TRUE 0.0701508258269386
"3104" 6 263 578 1.1786 207.991 389.696 486 800.702 590.239 536.111 447.418 0 1 1 1 8.47523455602591e-07 591 FALSE FALSE 0.515712538647235
"3105" 6 264 590 1.46882 349.72 392.859 573 321.365 186.226 253.539 39.5185 0 1 1 1 7.99465472184171e-07 591 FALSE FALSE 0.173346102232170
"3107" 6 266 954 1.15218 378.731 403.265 702 256.702 27.6378 241.957 16.2621 0 1 1 0 7.90521976226463e-07 591 FALSE TRUE 0.089091897279448
"3108" 6 267 748 1.11188 444.749 401.88 667 546.031 178.074 457.888 167.113 0 1 1 1 7.73799603747869e-07 591 FALSE TRUE 0.372147271092004
"3109" 6 268 557 1.14481 560.641 410.219 607 492.127 150.818 373.352 133.669 0 1 1 1 7.97811765067685e-07 591 FALSE TRUE 0.333167357225309
"3110" 6 269 453 1.19528 833.925 409.815 404 246.671 15.99 237.424 14.1437 0 1 1 0 9.60861007732596e-07 591 FALSE FALSE 0.0741431634674826
"3111" 6 270 549 1.14123 413.515 411.377 600 260.823 62.68 238.694 16.4352 0 1 1 0 7.8013892312063e-07 591 FALSE TRUE 0.0950646296910313
"3112" 6 271 605 1.11251 632.045 411.185 571 309.268 79.4483 262.995 47.3714 0 1 1 1 8.39876250705206e-07 591 FALSE FALSE 0.158956563843457
"3113" 6 272 368 1.32372 894.304 407.951 336 259.217 30.7688 251.38 26.5725 0 1 1 0 9.60761092486537e-07 591 FALSE FALSE 0.0927482872207007
"3114" 6 273 354 1.08006 140.641 408.579 353 283.827 97.5556 257.475 26.9448 0 0 1 1 7.81406804131016e-07 591 FALSE TRUE 0.126762997149718
"3115" 6 274 726 1.0502 197.202 414.946 568 272.206 56.684 239.198 13.9067 0 1 1 1 8.38972679918604e-07 591 FALSE FALSE 0.111084704101880
"3116" 6 275 457 1.19426 1218.23 412.337 458 533.485 254.664 412.77 184.375 0 0 1 1 6.38568736253515e-07 591 FALSE TRUE 0.363429843436098
"3118" 6 277 452 1.3306 800.531 411.832 497 242.509 15.8312 236.719 13.8971 0 1 1 0 9.5055273466772e-07 591 FALSE FALSE 0.067761462344359
"3119" 6 278 464 1.02022 943.478 413.819 501 316.271 195.912 254.442 31.8725 0 1 1 1 9.40005641294325e-07 591 FALSE FALSE 0.167353879476799
"3120" 6 279 403 1.18465 854.228 412.806 382 333.442 211.208 512.876 391.479 0 1 1 1 9.63276281434719e-07 591 FALSE FALSE 0.187181371065909
"3121" 6 280 641 1.12522 1036.96 414.686 517 236.228 17.0354 232.381 13.663 0 1 1 0 8.67767568469945e-07 591 FALSE TRUE 0.0579202337872618
"3122" 6 281 463 1.23046 917.022 419.616 570 558.849 451.811 402.57 278.18 0 1 1 1 9.5084723566371e-07 591 FALSE FALSE 0.380849234204938
"3124" 6 283 1039 1.43366 108.553 427.036 739 475.491 179.51 346.203 126.005 0 0 1 1 7.03268645672175e-07 591 FALSE TRUE 0.320270604659068
"3125" 6 284 668 1.18603 760.364 425.713 611 235.34 22.1797 229.539 14.2635 0 1 1 0 9.34611334941266e-07 591 FALSE FALSE 0.0565078206433303
"3126" 6 285 716 1.04788 1261.11 424.433 507 254.901 33.4618 240.296 16.186 0 0 1 0 5.67298795447734e-07 591 TRUE TRUE 0.0864514650664753
"3128" 6 287 586 1.08815 1082.66 426.695 595 236.776 18.1617 230.275 13.9236 0 1 1 0 8.26624261571195e-07 591 FALSE TRUE 0.0587892112990033
"3129" 6 288 508 1.06587 610.291 426.679 560 426.255 152.431 344.195 102.458 0 1 1 1 8.26881532307406e-07 591 FALSE TRUE 0.279276323633918
"3130" 6 289 391 1.14493 288.233 426.279 382 573.236 236.511 463.496 179.684 0 1 1 1 8.40323188687939e-07 591 FALSE FALSE 0.390381742400168
"3131" 6 290 397 1.31252 1205.73 429.312 414 547.92 150.397 490.486 119.018 0 0 1 1 6.73212526716327e-07 591 FALSE TRUE 0.373442442111189
"3132" 6 291 608 1.23982 218.461 433.365 518 396.301 154.923 354.951 117.408 0 1 1 1 8.42392333582096e-07 591 FALSE FALSE 0.251950451420508
"3133" 6 292 671 1.01525 154.903 432.946 635 245.277 15.5612 237.045 12.2238 0 0 1 0 7.82651859458307e-07 591 FALSE TRUE 0.0720177798194003
"3134" 6 293 682 1.14878 693.516 435.636 576 244.774 20.8132 235.531 18.0512 0 1 1 0 8.92506794599963e-07 591 FALSE FALSE 0.0712479061687446
"3135" 6 294 643 1.05196 263.684 434.994 619 281.328 85.9808 249.54 62.9803 0 1 1 1 8.47423324165798e-07 591 FALSE FALSE 0.123446389405132
"3136" 6 295 712 1.37527 853.855 443.412 587 791.678 500.319 529.493 285.942 0 1 1 1 9.584983021384e-07 591 FALSE FALSE 0.511461944698554
"3138" 6 297 560 1.01185 360.816 436.032 483 276.443 73.4051 248.882 16.0461 0 1 1 1 8.03262965536593e-07 591 FALSE TRUE 0.116877191584109
"3139" 6 298 501 1.16995 793.275 432.992 592 242.831 21.0852 235.222 15.3497 0 1 1 0 9.50974749215677e-07 591 FALSE FALSE 0.0682590876389802
"3140" 6 299 567 1.40089 651.829 439.857 610 271.944 60.2343 241.954 28.4111 0 1 1 1 8.60024259030688e-07 591 FALSE FALSE 0.110723564354868
"3141" 6 300 536 1.20716 1030.53 436.722 616 240.401 16.7735 233.349 11.9807 0 1 1 0 8.74514886474976e-07 591 FALSE TRUE 0.0644873033552998
"3142" 6 301 491 1.24426 830.214 444.544 587 284.21 103.676 240.468 28.6865 0 1 1 1 9.58335069486578e-07 591 FALSE FALSE 0.127268722603531
"3143" 6 302 437 1.11471 325.648 447.096 483 330.857 128.871 260.043 43.2544 0 1 1 1 8.21147969098236e-07 591 FALSE FALSE 0.184262655737374
"3144" 6 303 561 1.05038 949.761 448.709 582 317.761 199.125 257.094 78.8015 0 1 1 1 9.2528363389735e-07 591 FALSE FALSE 0.169116539230285
"3145" 6 304 613 1.24055 1268.7 447.39 683 836.98 498.208 637.276 379.773 0 0 1 1 5.68916147932895e-07 591 TRUE TRUE 0.532330487272165
"3146" 6 305 808 1.14492 720.873 451.093 560 396.804 127.486 315.553 74.7347 0 1 1 1 9.15374525749471e-07 591 FALSE FALSE 0.252426147917780
"3147" 6 306 520 1.13319 1212.14 450.933 591 510 203.958 364.65 160.273 0 0 1 1 6.81718512646653e-07 591 FALSE TRUE 0.34654603964407
"3148" 6 307 546 1.40947 371.907 456.806 493 643.071 467.897 446.826 250.883 0 1 1 1 7.93446466031206e-07 591 FALSE TRUE 0.433493967407141
"3149" 6 308 457 1.16525 107.282 451.716 565 550.844 289.31 362.95 169.383 0 0 1 1 6.69131058870902e-07 591 FALSE TRUE 0.375438469838442
"3150" 6 309 786 1.06967 1175.12 461.86 592 931.292 438.406 500.331 214.503 0 0 1 1 7.49925447897858e-07 591 FALSE TRUE 0.572373136530967
"3152" 6 311 584 1.18056 1132.85 463.678 476 465.939 310.321 330.986 83.716 0 1 1 1 8.0064757794775e-07 591 FALSE TRUE 0.312660094289791
"3153" 6 312 717 1.22157 206.236 459.311 712 366.365 125.661 284.356 79.1135 0 1 1 1 8.1668813500881e-07 591 FALSE FALSE 0.222494356472464
"3154" 6 313 1062 1.22806 591.692 466.296 729 356.491 67.2806 299.635 53.9782 0 1 1 1 8.09783086239593e-07 591 FALSE TRUE 0.212248200933237
"3155" 6 314 866 1.03739 911.503 465.363 720 649.951 364.534 366.695 167.633 0 1 1 1 9.3609356388356e-07 591 FALSE FALSE 0.43748494436817
"3156" 6 315 624 1.05271 1314.01 462.2 559 685.95 291.304 475.438 180.135 0 0 1 1 NA 591 TRUE TRUE 0.45770181423188
"3157" 6 316 586 1.1073 1053.12 462.609 605 914.755 572.521 569.684 313.39 0 1 1 1 8.63005379010683e-07 591 FALSE TRUE 0.565653926943417
"3158" 6 317 253 1.11756 388.474 462.206 335 258.463 25.8532 246.328 16.6788 0 1 1 0 7.82896552611306e-07 591 FALSE TRUE 0.0916558339625489
"3159" 6 318 562 1.21814 648.034 471.42 528 543.722 269.003 428.934 210.632 0 1 1 1 8.58169359143557e-07 591 FALSE FALSE 0.37055803248157
"3160" 6 319 492 1.27201 731.264 471.516 471 366.195 123.781 320.864 99.9235 0 1 1 1 9.23402320200118e-07 591 FALSE FALSE 0.222320296734214
"3161" 6 320 251 1.06431 615.044 470.406 401 385.494 66.5339 320.159 59.5502 0 1 1 1 8.28840475378269e-07 591 FALSE TRUE 0.241581555252661
"3162" 6 321 589 1.28245 328.467 470.52 495 1082.91 504.609 726.154 413.565 0 1 1 1 8.12993695453383e-07 591 FALSE FALSE 0.628940069625242
"3163" 6 322 760 1.37014 492.192 476.864 519 288.859 30.3507 265.172 26.1499 0 1 1 1 7.54807096416776e-07 591 FALSE TRUE 0.133353640963391
"3164" 6 323 440 1.44922 990.655 474.93 310 1003.86 703.8 607.482 485.492 0 1 1 1 8.97234519938694e-07 591 FALSE FALSE 0.600513283898998
"3165" 6 324 499 1.24914 966.293 474.591 616 277.864 125.733 246.956 17.9879 0 1 1 1 9.08598637638362e-07 591 FALSE FALSE 0.118800005534416
"3166" 6 325 620 1.0595 1153.11 479.137 583 801.688 592.085 557.21 347.009 0 1 1 1 7.92694205011925e-07 591 FALSE FALSE 0.51617407014132
"3167" 6 326 776 1.14346 1293.87 480.945 713 289.332 81.1406 250.14 20.8291 0 0 1 1 5.38686575965292e-07 591 TRUE FALSE 0.133967236947374
"3169" 6 328 618 1.10232 108.764 483.835 505 263.679 54.9739 241.273 14.4496 0 0 1 0 6.26062129423745e-07 591 FALSE TRUE 0.0991488385682942
"3170" 6 329 566 1.28044 151.465 485.253 540 251.274 17.9783 243.905 18.2962 0 0 1 0 7.1305151941161e-07 591 FALSE TRUE 0.0810768558171308
"3171" 6 330 295 1.1306 381.546 480.508 447 259.152 29.3838 249.881 18.3497 0 1 1 0 7.80765779252903e-07 591 FALSE TRUE 0.092654235458856
"3172" 6 331 487 1.20998 1113.34 488.887 455 311.538 81.1242 304.429 93.9137 0 1 1 1 8.36259560119052e-07 591 FALSE FALSE 0.161699176558959
"3173" 6 332 675 1.06855 1223.04 486.944 565 746.193 332.543 472.025 232.02 0 0 1 1 6.97866607010427e-07 591 FALSE FALSE 0.489271419838557
"3174" 6 333 362 1.37276 319.693 486.53 349 841.066 342.416 614.903 306.123 0 1 1 1 8.09775083534134e-07 591 FALSE FALSE 0.5341568538743
"3175" 6 334 1000 1.4394 722.03 495.154 729 259.402 34.642 245.205 38.6657 0 1 1 0 9.14445599061549e-07 591 FALSE FALSE 0.0930158439765754
"3176" 6 335 721 1.04551 784.266 490.624 651 239.77 15.0446 233.546 12.1953 0 1 1 0 9.41415546826121e-07 591 FALSE FALSE 0.0635016452896259
"3178" 6 337 557 1.25604 304.429 494.32 639 671.842 214.181 492.02 206.523 0 1 1 1 8.10061688798852e-07 591 FALSE FALSE 0.449908172581365
"3179" 6 338 494 1.14704 659.986 493.423 520 694.292 176.523 450.18 177.629 0 1 1 1 8.67492699252427e-07 591 FALSE FALSE 0.462235097246740
"3180" 6 339 631 1.15645 686.859 498.469 534 796.996 364.727 541.653 292.979 0 1 1 1 8.89279758834015e-07 591 FALSE FALSE 0.513972719522547
"3181" 6 340 566 1.03318 216.767 494.875 511 507.151 266.82 338.035 151.415 0 1 1 1 7.88709799669902e-07 591 FALSE FALSE 0.344445162033803
"3182" 6 341 509 1.12796 173.802 500.177 515 526.12 291.428 371.251 203.136 0 1 1 1 7.29181187689389e-07 591 FALSE TRUE 0.35821635584258
"3183" 6 342 630 1.14487 991.048 500.306 602 857.08 566.416 501.503 321.277 0 1 1 1 8.91531442179691e-07 591 FALSE FALSE 0.541230287298681
"3184" 6 343 704 1.0486 862.568 501.658 492 648.972 241.997 401.784 168.681 0 1 1 1 9.3200788341625e-07 591 FALSE FALSE 0.436919627472783
"3185" 6 344 512 1.03753 252.279 501.82 556 646.286 256.572 451.018 219.594 0 1 1 1 8.01661922094084e-07 591 FALSE FALSE 0.435364224424917
"3186" 6 345 473 1.06545 1093.74 501.057 388 1000.3 454.667 583.311 351.774 0 1 1 1 8.55533101888828e-07 591 FALSE FALSE 0.599180957409063
"3189" 6 348 549 1.28327 832.741 505.638 549 501.177 260.526 367.559 153.569 0 1 1 1 9.34998976990942e-07 591 FALSE FALSE 0.340001294847144
"3190" 6 349 634 1.09813 626.295 510.183 632 309.869 49.3374 267.028 33.9278 0 1 1 1 8.35322354751028e-07 591 FALSE FALSE 0.159684646101097
"3191" 6 350 731 1.07887 1139.61 511.568 560 482.584 155.54 369.691 91.7656 0 1 1 1 8.31541137693961e-07 591 FALSE FALSE 0.325823646999740
"3192" 6 351 550 1.2211 110.449 512.269 495 248.851 17.4507 238.642 15.0008 0 0 1 0 5.85703845750037e-07 591 FALSE TRUE 0.0774429736072588
"3194" 6 353 543 1.32551 357.963 517.954 512 239.318 17.8286 231.149 12.285 0 1 1 0 7.7859964758038e-07 591 FALSE TRUE 0.0627939995948773
"3195" 6 354 1002 1.41711 960.623 518.592 831 601.718 525.898 419.144 270.204 0 1 1 1 8.93223891017242e-07 591 FALSE FALSE 0.408567328608165
"3196" 6 355 470 1.17687 925.243 510.619 571 675.499 365.316 489.477 285.554 0 1 1 1 9.07514915493942e-07 591 FALSE FALSE 0.451944000656591
"3197" 6 356 559 1.08722 137.336 519.007 518 260.755 29.0996 243.984 19.101 0 0 1 0 6.34408566886813e-07 591 FALSE TRUE 0.0949668424375157
"3200" 6 359 679 1.25477 696.816 521.526 518 754.403 365.193 474.18 230.429 0 1 1 1 8.91281595479535e-07 591 FALSE FALSE 0.493375126451807
"3201" 6 360 547 1.09123 1169.31 523.839 472 342.894 141.938 259.801 36.8702 0 1 1 1 8.1118269058939e-07 591 FALSE FALSE 0.197664286508016
"3202" 6 361 436 1.07014 580.241 522.248 339 476.206 167.403 383.131 109.784 0 1 1 1 7.95293114263868e-07 591 FALSE TRUE 0.320834112575118
"3203" 6 362 693 1.15602 799.713 522.095 535 245.772 19.1206 233.877 13.3979 0 1 1 0 9.26367240916551e-07 591 FALSE FALSE 0.0727738691561516
"3205" 6 364 658 1.08861 1195.23 526.998 637 399.622 139.963 304.74 76.9797 0 0 1 1 7.79890711252668e-07 591 FALSE FALSE 0.255080081010202
"3206" 6 365 556 1.22524 1085.61 522.192 557 462.298 173.251 320.701 112.883 0 1 1 1 8.67166258991416e-07 591 FALSE FALSE 0.309717999717846
"3207" 6 366 776 1.03914 179.188 530.439 654 244.413 18.5755 235.765 12.7228 0 1 1 0 6.9238844281385e-07 591 FALSE FALSE 0.0706943968058722
"3208" 6 367 533 1.38502 852.27 526.872 646 619.381 297.026 469.184 240.25 0 1 1 1 9.16823381649967e-07 591 FALSE FALSE 0.419417497129763
"3209" 6 368 574 1.29219 1019.03 535.425 430 613.619 205.296 421.174 170.29 0 1 1 1 8.79179311707819e-07 591 FALSE FALSE 0.415912352545865
"3210" 6 369 578 1.15296 754.609 533.022 592 260.076 24.8241 246.029 19.2804 0 1 1 0 9.13981108501748e-07 591 FALSE FALSE 0.093989006954094
"3212" 6 371 582 1.20794 708 538.418 598 616.426 196.294 434.546 189.386 0 1 1 1 8.92501560595912e-07 591 FALSE FALSE 0.417624001758518
"3214" 6 373 919 1.07428 345.347 544.97 758 241.175 19.2356 230.307 12.1299 0 1 1 0 7.72088344696571e-07 591 FALSE TRUE 0.0656928085817856
"3215" 6 374 451 1.07107 289.177 536.723 327 681.81 362.445 507.067 242.196 0 1 1 1 7.78089037333209e-07 591 FALSE FALSE 0.455431508389023
"3216" 6 375 435 1.06622 1140.74 540.133 437 825.892 574.073 543.529 406.882 0 1 1 1 8.47345956149796e-07 591 FALSE FALSE 0.527329066063089
"3217" 6 376 525 1.24495 204.299 546.886 612 264.351 31.4603 248.36 18.2296 0 1 1 0 7.03142300773915e-07 591 FALSE TRUE 0.100103399175559
"3218" 6 377 825 1.03727 1096.57 547.258 691 989.783 545.387 759.004 405.271 0 1 1 1 8.71444705075785e-07 591 FALSE FALSE 0.595217106371311
"3219" 6 378 524 1.37647 128.613 543.975 606 259.736 27.4301 248.216 23.4621 0 0 1 0 5.75857715704659e-07 591 FALSE TRUE 0.0934984095159925
"3220" 6 379 604 1.11989 807.217 548.661 522 246.561 23.0695 232.096 12.6833 0 1 1 0 9.06772488485926e-07 591 FALSE FALSE 0.0739758873093531
"3221" 6 380 530 1.09749 1270.81 546.681 540 789.802 467.498 511.143 224.508 0 0 1 1 6.46706828375801e-07 591 TRUE FALSE 0.510572207123696
[truncated: 24,654,377 more chars]
