# Supplementary material for: Normalizing for individual cell population context in the analysis of high-content cellular screens
Source: BMC Bioinformatics. 2011 Dec 20;12:485. doi: 10.1186/1471-2105-12-485 (PMC3259109; doi:10.1186/1471-2105-12-485)
Supplement: Additional file 1 — Software. (Archive containing R source code, example dataset and documentation in PDF-Format) This archive contains the R source code used for computation of the features, normalization and hit-calling, as well as an example data file (ASCII text) and a brief documentation in PDF-Format. [file 1471-2105-12-485-S1.GZ › density.R]

# read and process a single file specified from hcv screen!

library(sm)
library(fields)
library(MASS)
library(FNN)

readdata <- function(filename)
{
  cat("\nReading file ",filename,"...",sep="")
  d <- read.table(file=filename,sep="\t",comment.char="",quote="",as.is=T,header=F,skip=1,col.names=c("Well","CellID","NSize","NP2A","X","Y","CSize","CMean","CStd","NMean","NStd","COverexp","CBgMean","CBgStd","Position","Cell","Expression"))
  # remove everything that was not recognized as a cell!
  d <- d[(d$Cell==1),] #&(d$Position==1),]
  d$CBgMean <- NULL
  d$CBgStd <- NULL
  return(d)
}

imageWell <- function(data,well)
{
  sm.density(cbind(data$X[data$Well==well],data$Y[data$Well==well]),display="image",xlab="X",ylab="Y")
  lines(data$X[data$Well==well],data$Y[data$Well==well],type="p",pch="O")
}

kdensWell <- function(data,well)
{
  xdata <- data$X[data$Well==well]
  ydata <- data$Y[data$Well==well]
  thedata=cbind(xdata,ydata)
  t <- sm.density(thedata,display="none")
  fld <- list(x=t$eval.points[,1],y=t$eval.points[,2],z=t$estimate)
  r <- interp.surface(fld,thedata)
  return(r)
}

kdens <- function(filename)
{
  d <- readdata(filename)
  d$dens <- rep(NA,length(d$Well))
  n <- max(d$Well)
  for (w in 1:n){
    cat("\nProcessing well ",w,"...",sep="")
    d$dens[d$Well==w] <- kdensWell(d,w)
  }
  return(d)
}

kdensWell2 <- function(data,well)
{
  xdata <- data$X[data$Well==well]
  ydata <- data$Y[data$Well==well]
  thedata=cbind(xdata,ydata)
  t <- kde2d(x=xdata,y=ydata)
  r <- interp.surface(t,thedata)
  return(r)
}

kdens2 <- function(filename)
{
  d <- readdata(filename)
  d$dens <- rep(NA,length(d$Well))
  n <- max(d$Well)
  for (w in 1:n){
    cat("\nProcessing well ",w,"...",sep="")
    d$dens[d$Well==w] <- kdensWell(d,w)
  }
  return(d)
}

knndensWell <- function(data,well,k)
{
  xdata <- data$X[data$Well==well]
  ydata <- data$Y[data$Well==well]
  thedata=cbind(xdata,ydata)
  t <- knn.dist(data=thedata,k=k)
  return(t[,k])
}

knndens <- function(filename,k)
{
  d <- readdata(filename)
  d$dens <- rep(NA,length(d$Well))
  n <- max(d$Well)
  for (w in 1:n){
    cat("\nProcessing well ",w,"...",sep="")
    d$dens[d$Well==w] <- knndensWell(d,w,k)
  }
  return(d)
}

plotwell <- function(d,well,k,newd=TRUE)
{
  if (newd)
    X11()
  else
    dev.set(2)
  imageWell(d,well)
  if (newd)
    X11()
  else
    dev.set(3)
   r <-  kdensWell(d,well)
  plot(r,d$CMean[d$Well==well],pch="°",xlab="density",ylab="intensity",main="Kernel Density Estimator")
  if (newd)
    X11()
  else
    dev.set(4)
   r <-  knndensWell(d,well,k)
  plot(r,d$CMean[d$Well==well],pch="°",xlab="density",ylab="intensity",main="kNN Density Estimator")
}

cellcounts <- function(d)
{
  x <- d
  x$cellno <- rep(NA,length(d$Well))
  for (i in 1:max(d$Well)){
    z <- (x$Well==i)
    no <- sum(z)
    x$cellno[z] <- no
  }
  return(x)
}

edgepos <- function(d,n=10)
{
  # compute for each cell if it is at an edge or not!
  x <- d
  x$edge = FALSE
  xst <- (max(d$X)-min(d$X))/n
  yst <- (max(d$Y)-min(d$Y))/n
  sgrid <- matrix(0,nrow=n,ncol=n)
  for (k in 1:384){
    cat("\nProcessing well ",k,"...",sep="")
    sgrid[,] <- 0
    for (i in 1:n)
      for (j in 1:n){
        ispos <- (d$Well==k) & (d$X >= (i-1)*xst) & (d$X <= (i*xst)) &
                               (d$Y >= (j-1)*yst) & (d$Y <= (j*yst))
        sgrid[i,j] <- sum(ispos)
      }
    # compute for each object whether it has an empty neighbor-grid
    for (i in 1:n)
      for (j in 1:n){
       ispos <- (d$Well==k) & (d$X >= (i-1)*xst) & (d$X <= (i*xst)) &
                              (d$Y >= (j-1)*yst) & (d$Y <= (j*yst))
       isempty <- F
       if ((i==1)||(i==n)||(j==1)||(j==n))
         x$edge[ispos] <- T
       if ((i>1)&&(j>1)&&(sgrid[i-1,j-1]==0))
         isempty <- T
       else if ((i>1)&&(sgrid[i-1,j]==0))
         isempty <- T
       else if ((i>1)&&(j<n)&&(sgrid[i-1,j+1]==0))
         isempty <- T
       else if ((j>1)&&(sgrid[i,j-1]==0))
         isempty <- T
       else if ((j<n)&&(sgrid[i,j+1]==0))
         isempty <- T
       else if ((i<n)&&(j>1)&&(sgrid[i+1,j-1]==0))
         isempty <- T
       else if ((i<n)&&(sgrid[i+1,j]==0))
         isempty <- T
       else if ((i<n)&&(j<n)&&(sgrid[i+1,j+1]==0))
         isempty <- T
       x$empty[ispos] <- isempty
     }
  }
  return(x)
}


runme <- function(infile,outfile)
{
  d2 <- kdens(infile)
  d2 <- cellcounts(d2)

  d <- edgepos(d2,n=15)

  mx = max(d$CMean)
  mn = min(d$CMean)
  mx = log(mx)
  mn = log(mn)
  d$normint = (log(d$CMean)-mn)/(mx-mn)

  write.table(d,file=outfile)
}


#cat("Linear Model: ")
#lm(CMean ~ NSize + dens + cellno + NP2A + CSize + empty + edge,data=d)
#cat("GLM: ")
#glm(normint ~ NSize + dens + cellno + NP2A + CSize + empty + edge,data=d,family=binomial(link="probit"),na.action="na.exclude")
#cat("\nDone!\n")
#save.image("dengue.RImg")
