# Supplementary material for: Normalizing for individual cell population context in the analysis of high-content cellular screens
Source: BMC Bioinformatics. 2011 Dec 20;12:485. doi: 10.1186/1471-2105-12-485 (PMC3259109; doi:10.1186/1471-2105-12-485)
Supplement: Additional file 3 — Gene hit lists identified for HCV using the different methods analyzed in this work. Gene hit lists of HCV screen after CELL-BASED, AVERAGE and RIPLEY analysis, as well as MARS-ONLY and GSEA-ONLY. Shown are genes that scored as hits using at least one of these methods. Enrichment scores are shown for CELL-BASED and GSEA-ONLY, z-scores for MARS-ONLY and AVERAGE and clustering scores for RIPLEY. Non-significant values are represented by empty cells. The last column indicates whether the respective gene also came out as a hit in the DENV screen, shown are enrichment scores from the DENV screen. Again, non-significant scores are left blank in the table. [file 1471-2105-12-485-S3.XLS]

## Sheet: venn_mat
Hepatitis C Virus Host Dependency Factors
Gene	ENTREZ ID	RIPLEY	AVERAGE	CELL-BASED	GSEA-ONLY	MARS-ONLY	HIT DENV ES-score
ACK1		-0.774835	0	0.113117	0.107708	-0.0603939	0
ACVR1C	130399	0	0	0.117634	0	0	0
ADK	132	0	1.86079	0.107792	0.127976	-0.0584024	0
AKAP12	9590	0	1.66059	0.136485	0.1716	-0.104249	0
AKAP8L	26993	0	1.57563	0.13775	0.153155	-0.0788224	0.117138
AKT3	10000	0	0	0.119397	0.125706	0	0
ANKK1	255239	-0.64428	0	0	0	0	0
AURKB	9212	-0.596161	0	0	0	0	0
BMPR2	659	-0.640493	0	0	0	0	0
CAMK1G	57172	0	4.13676	0.313215	0.316215	-0.246278	0
CAMK2B	816	0	1.87886	0.134392	0	-0.0914608	0
CARKL		0	2.58973	0.146963	0.17938	-0.115528	0
CD4	920	0	0	0	0.115556	0	0
CD81	975	-2.12752	3.09969	0.24067	0.277778	-0.184753	0
CDC42BPA	8476	0	1.56193	0	0	-0.0941096	0
CDK2	1017	0	1.91731	0.131275	0.131503	-0.093083	0
CDK4	1019	0	0	0.145163	0	-0.104359	0.121891
CDKL2	8999	0	0	0	0.120677	-0.10508	0
CFL1	1072	0	1.89812	0.133041	0.138531	-0.101236	0
CHKA	1119	0	2.16431	0.165566	0.171088	-0.128816	0
CHKB	1375	0	0	0	0.114662	0	0
CKI-alpha		0	1.5825	0	0.112761	-0.0599394	0.13775
CKMT1		-0.609187	0	0	0	0	0.252142
CNKSR1	10256	-0.324139	0	0	0	0	0
CSF1R	1436	0	0	0.119009	0.11843	-0.0885109	0
CSNK2A1	283106	-0.625893	2.16551	0.161789	0	-0.0949021	0
CXCR4	7852	-0.628462	0	0.153347	0	-0.0763054	0
DGKZ	8525	0	0	0	0	-0.0782614	0
DYRK3	8444	0	2.71614	0.191602	0.195153	-0.144918	0
EIF2AK4	440275	-0.711601	0	0	0	0	0
EPHA7	2045	0	0	0	0.144475	0	0
ERK8		0	1.54768	0.109042	0	-0.07133	0
ERN2	10595	0	0	0	0	-0.0806015	0
ETNK1	55500	0	0	0	0.118594	-0.0683434	0
FGFR2	2263	0	1.71749	0.148935	0.125211	-0.115525	0
FLJ25006		0	1.53351	0	0	0	0
FLT4	2324	-0.547934	2.29009	0.13524	0.125539	-0.123951	0
FN3K	64122	0	0	0	0.111568	0	0
GALK1	2584	0	3.0524	0.244191	0.202167	-0.188835	0
GCK	2645	-0.675292	0	0	0	-0.0543673	0
GLYCTK	132158	-0.569732	0	0	0.125369	0	0
HCV_138		-2.6395	3.64794	0.252142	0.254876	-0.200873	0
HCV_321		-2.92166	3.63685	0.261232	0.29097	-0.199451	0.146963
HIPK4	147746	0	0	0	0.120787	0	0
HK2	3099	0	0	0	0.10383	0	0
HK3	3101	0	0	0	0	-0.0742197	0
IHPK2		-0.637989	0	0	0	0	0
IRAK1	3654	0	1.57117	0	0.150065	-0.0779952	0
LAK		-0.816219	1.6598	0	0	0	0
LIMK2	3985	0	2.35676	0.150981	0.14309	-0.102079	0
LOC340156		0	0	0	0	-0.0596646	0
LOC390777		0	0	0.102566	0.126759	-0.0631486	0
LOC391533	391533	0	0	0	0.149744	-0.0696284	0
LOC400301		0	0	0	0.143472	-0.0900678	0
LOC442141		0	0	0.117138	0.13055	-0.0902588	0
LOC91807		0	1.62319	0.140413	0.134738	-0.103733	0
LRRK1	79705	0	2.26466	0.147574	0	-0.124122	0
MAK	4117	0	2.00783	0.152364	0	-0.130912	0
MAP2K1IP1		0	1.57379	0.144497	0.147553	-0.0881662	0
MAP2K2	407835	-0.636422	0	0	0	0	0
MAP2K3	5606	0	0	0	0	-0.0819302	0
MAP2K4	6416	0	0	0.102743	0	0	0
MAP3K14	9020	0	0	0	0	-0.0724596	0
MAP3K6	9064	0	1.73667	0	0.173056	-0.101684	0
MAP3K7	6885	0	0	0	0.124674	0	0
MELK	9833	0	1.93262	0.132289	0	-0.132165	0
MET	4233	-0.830655	1.55872	0	0.115267	0	0
MKNK1	8569	0	0	0	0.117783	-0.070172	0
MPP6	51678	-0.596023	0	0	0	0	0
MPP7	143098	0	0	0	0.133968	0	0
NME4	4833	0	2.13835	0.145118	0.140501	-0.136292	0
NME6	10201	0	0	0.113469	0	0	0
OSR1	130497	-0.52131	0	0	0	0	0
p24		-0.343565	0	0	0	-0.0791475	0
PAK4	10298	-0.530649	0	0	0	0	0
PCM1	5108	0	2.13558	0.12287	0.128711	-0.101336	0
PCTK1		0	0	0.118546	0	-0.079658	0
PCTK3		0	0	0.114751	0	0	0
PDGFRA	5156	0	0	0	0.141594	0	0
PDK1	5163	0	0	0.116857	0.120026	0	0
PDK4	5166	0	0	0	0	-0.0566571	0
PDPK1	5170	0	0	0.115457	0	0	0
PFKP	5214	0	0	0	0	-0.0544526	0
PIK3R4	30849	-0.97696	0	0	0	0	0
PIK4CA		-3.51106	2.98295	0.20302	0.22787	-0.160393	0
PIK4CB		-0.600605	0	0	0	0	0
PKN2	5586	-0.684073	0	0	0	0	0
PRKCD	5580	0	0	0.100847	0.118228	-0.0623172	0
PRKCDBP	112464	0	0	0	0	-0.0610412	0
PRKCI	5584	-0.395313	0	0	0	-0.0969059	0.131275
PRKY	5616	0	0	0	0	-0.0561089	0
PRPS1	221823	0	2.29798	0.152363	0.161632	-0.14325	0.191602
PRPS2	5634	0	0	0	0	-0.0543121	0
PSKH1	5681	0	2.86718	0.21494	0.210377	-0.137006	0
PTK9L	84084	0	0	0	0	-0.06246	0
RAB6A	5894	0	0	0.122119	0.156596	-0.0894259	0
RAF1		0	0	0.105395	0	-0.0529808	0
RPS6KB1	6198	-0.549473	0	0	0	0	0
SBK1	388228	0	0	0	0	-0.0682362	0
SGKL		0	0	0.135712	0	0	0
SIK2	23235	0	0	0	0.140866	0	0
SLAMF6	114836	-0.425274	0	0	0	-0.072831	0
SRMS	6725	0	1.93781	0.176171	0.219656	-0.117476	0
STK17A	9263	0	1.75763	0	0.127844	-0.0870925	0
STK19	8859	0	0	0	0	-0.0710873	0
STK24	8428	0	0	0	0	-0.0643778	0
STK4	6789	0	0	0.121891	0	0	0
STK6		0	0	0	0.119366	0	0
TAF1	6872	0	1.7357	0.116346	0.141031	-0.0974077	0
TEX14	56155	0	0	0	0	-0.0685526	0
TGFBR2	7048	0	0	0	0	-0.0581756	0
TIE		0	0	0	0	-0.0910393	0
TLK1	9874	0	1.60308	0	0.100602	0	0
TXNDC3	51314	0	1.80991	0.120061	0.141442	-0.0891002	0
TXNDC6	347736	0	1.50389	0	0.122286	-0.0665638	0
ULK2	9706	0	0	0	0.146752	0	0
VRK3	51231	0	2.04287	0.173995	0.165234	-0.117002	0
