# Supplementary material for: Normalizing for individual cell population context in the analysis of high-content cellular screens
Source: BMC Bioinformatics. 2011 Dec 20;12:485. doi: 10.1186/1471-2105-12-485 (PMC3259109; doi:10.1186/1471-2105-12-485)
Supplement: Additional file 4 — Gene hit lists identified for DENV using the CELL-BASED method. Gene hit list of the DENV screen, using the CELL-BASED method. Shown are enrichment scores after normalization for cell population context and technical artifacts in the screen. [file 1471-2105-12-485-S4.XLS]

## Sheet: hits_dengue
Dengue Virus Host Dependency Factors
Gene	EntrezGene	ES-score
AAK1	22848	0.120911
ACVR2B	93	0.146984
ADCK5	203054	0.259306
AKAP8L	26993	0.113115
C19orf35	374872	0.167458
C9orf96	169436	0.183863
CDC42SE2	56990	0.13379
CDK10	8558	0.120215
CDK4	1019	0.119066
CKI-alpha		0.117756
CKI-delta		0.130209
CKMT1		0.120884
COASY	80347	0.164306
COPB		0.144688
CSK	1445	0.12833
ERBB4	2066	0.144039
GK	2713	0.131441
HCV_138		0.134117
HCV_321		0.154769
IHPK3		0.140945
ITPK1	3705	0.130445
KDR	3791	0.141046
LCK	3932	0.103907
LEDGF-p75		0.133983
LOC340371		0.135949
LRRK2	120892	0.128569
MAP2K7	5609	0.167248
MAPK10	5602	0.157526
MAPK6	5597	0.134179
MAPK8	5599	0.112865
MAPKAPK2	9261	0.131937
MARK1	4139	0.115667
MAST1	22983	0.131324
MIDORI		0.160069
MINK		0.132903
NEK6	10783	0.120813
NTRK3	4916	0.102865
PIK3R3	8503	0.18162
PKMYT1	9088	0.109359
PLXNA3	55558	0.146593
PLXNC1	10154	0.135353
PRKACB	5567	0.114593
PRKCB1		0.118653
PRKCE	5581	0.117868
PRKCI	5584	0.11884
PRKCQ	5588	0.120964
PRKG2	5593	0.137698
PRKY	5616	0.148994
PRPS1	221823	0.131942
PTK2B	2185	0.111108
RAB1A	5861	0.134959
RIOK1	83732	0.163507
RIPK3	11035	0.14805
RPS6KL1	83694	0.212594
STK32C	282974	0.130168
TEC	7006	0.187454
TRIB3	57761	0.131172
