# Supplementary material for: Normalizing for individual cell population context in the analysis of high-content cellular screens
Source: BMC Bioinformatics. 2011 Dec 20;12:485. doi: 10.1186/1471-2105-12-485 (PMC3259109; doi:10.1186/1471-2105-12-485)
Supplement: Additional file 5 — Enriched pathways for HCV using DAVID. Results of geneset enrichment analysis for KEGG and Biocarta pathways, using the DAVID bioinformatics software. Significant signaling pathways of the HCV screens are shown. The column "Category" shows whether the hit was found in the KEGG or BIOCARTA database. "Term" describes the name of the pathway. "Count" and "%" indicate how many genes and what percentage of the hit list are in the respective pathway. The column "PValue" shows the significance of the enrichment. Respective hit genes are listed in column "Genes". "List" is the total number of genes in the respective pathway. "Fold Enrichment" expresses the enrichment score and "Bonferroni", "Benjamini" and "FDR" show the p-value after the repective correction for multiple testing. Enriched pathways using the AVERAGE screen are shown additionally in S3. [file 1471-2105-12-485-S5.XLS]

## Sheet: Sheet1
Pathway Enrichment Hepatitis C virus
CELL-BASED ANALYSIS
Category	Term	Count	%	PValue	Genes	List Total	Fold Enrichment	Bonferroni	Benjamini	FDR
KEGG_PATHWAY	hsa05223:Non-small cell lung cancer	5	0.522466	1.428417624965621E-4	PDPK1, RAF1, CDK4, STK4, AKT3	27	17.4383	0.00910086	0.00910086	0.145019
KEGG_PATHWAY	hsa04664:Fc epsilon RI signaling pathway	5	0.522466	5.927548244505532E-4	PDK1, MAP2K4, RAF1, PRKCD, AKT3	27	12.0726	0.0372366	0.0187949	0.600549
KEGG_PATHWAY	hsa05215:Prostate cancer	5	0.522466	9.765918270132092E-4	FGFR2, PDPK1, RAF1, AKT3, CDK2	27	10.5805	0.0606174	0.0206284	0.987697
KEGG_PATHWAY	hsa05200:Pathways in cancer	8	0.835946	9.840124020261008E-4	FGFR2, RAF1, CDK4, STK4, AKT3, CDK2, CSF1R, ACVR1C	27	4.5935	0.0610638	0.0156285	0.995169
KEGG_PATHWAY	hsa04666:Fc gamma R-mediated phagocytosis	5	0.522466	0.00124708	LIMK2, CFL1, RAF1, PRKCD, AKT3	27	9.91228	0.0767571	0.0158457	1.2597
KEGG_PATHWAY	hsa04010:MAPK signaling pathway	7	0.731452	0.00187128	FGFR2, MAP3K6, MAP2K4, RAF1, STK4, AKT3, ACVR1C	27	4.93758	0.112968	0.0197808	1.88484
KEGG_PATHWAY	hsa04722:Neurotrophin signaling pathway	5	0.522466	0.00332276	PDK1, RAF1, CAMK2B, PRKCD, AKT3	27	7.59409	0.191853	0.0299718	3.3247
KEGG_PATHWAY	hsa05214:Glioma	4	0.417973	0.00384608	RAF1, CAMK2B, CDK4, AKT3	27	11.9577	0.218565	0.0303576	3.83914
KEGG_PATHWAY	hsa05212:Pancreatic cancer	4	0.417973	0.00560303	RAF1, CDK4, AKT3, ACVR1C	27	10.463	0.302046	0.0391681	5.54828
KEGG_PATHWAY	hsa05220:Chronic myeloid leukemia	4	0.417973	0.00627978	RAF1, CDK4, AKT3, ACVR1C	27	10.0444	0.331804	0.0395154	6.19928
KEGG_PATHWAY	hsa04012:ErbB signaling pathway	4	0.417973	0.00946581	MAP2K4, RAF1, CAMK2B, AKT3	27	8.659	0.455941	0.053833	9.21004
KEGG_PATHWAY	hsa04912:GnRH signaling pathway	4	0.417973	0.0130878	MAP2K4, RAF1, CAMK2B, PRKCD	27	7.68707	0.569648	0.067851	12.5268
BIOCARTA	h_RacCycDPathway:Influence of Ras and Rho proteins on G1 to S Transition	3	0.31348	0.0159373	RAF1, CDK4, CDK2	13	13.8173	0.695431	0.695431	15.4776
KEGG_PATHWAY	hsa04660:T cell receptor signaling pathway	4	0.417973	0.0169852	PDK1, RAF1, CDK4, AKT3	27	6.97531	0.665926	0.0808793	15.9733
BIOCARTA	h_pdgfPathway:PDGF Signaling Pathway	3	0.31348	0.0172428	CSNK2A1, MAP2K4, RAF1	13	13.2646	0.723928	0.474575	16.6439
BIOCARTA	h_egfPathway:EGF Signaling Pathway	3	0.31348	0.018593	CSNK2A1, MAP2K4, RAF1	13	12.7544	0.750635	0.370573	17.8349
KEGG_PATHWAY	hsa05213:Endometrial cancer	3	0.31348	0.0285055	PDPK1, RAF1, AKT3	27	10.8654	0.842898	0.123838	25.4571
KEGG_PATHWAY	hsa04530:Tight junction	4	0.417973	0.0298877	CSNK2A1, CDK4, PRKCD, AKT3	27	5.62189	0.856581	0.121435	26.5276
KEGG_PATHWAY	hsa00230:Purine metabolism	4	0.417973	0.0418581	NME4, ADK, PRPS1, NME6	27	4.92375	0.93521	0.15721	35.2343
KEGG_PATHWAY	hsa05218:Melanoma	3	0.31348	0.0503615	RAF1, CDK4, AKT3	27	7.95775	0.963379	0.176784	40.8419
KEGG_PATHWAY	hsa04662:B cell receptor signaling pathway	3	0.31348	0.055547	CD81, RAF1, AKT3	27	7.53333	0.974205	0.183883	44.0427
KEGG_PATHWAY	hsa04144:Endocytosis	4	0.417973	0.0658502	FGFR2, CXCR4, CSF1R, ACVR1C	27	4.0942	0.987216	0.205031	49.9435
KEGG_PATHWAY	hsa05222:Small cell lung cancer	3	0.31348	0.0678664	CDK4, AKT3, CDK2	27	6.72619	0.988867	0.201398	51.0303
KEGG_PATHWAY	hsa05210:Colorectal cancer	3	0.31348	0.0678664	RAF1, AKT3, ACVR1C	27	6.72619	0.988867	0.201398	51.0303
KEGG_PATHWAY	hsa04062:Chemokine signaling pathway	4	0.417973	0.068453	CXCR4, RAF1, PRKCD, AKT3	27	4.02852	0.989307	0.194347	51.3425
KEGG_PATHWAY	hsa04914:Progesterone-mediated oocyte maturation	3	0.31348	0.0707191	RAF1, AKT3, CDK2	27	6.56977	0.99085	0.192139	52.5316
KEGG_PATHWAY	hsa04510:Focal adhesion	4	0.417973	0.0812208	PDPK1, FLT4, RAF1, AKT3	27	3.74793	0.995579	0.209993	57.7077
KEGG_PATHWAY	hsa04810:Regulation of actin cytoskeleton	4	0.417973	0.0949689	FGFR2, LIMK2, CFL1, RAF1	27	3.50388	0.998316	0.233634	63.7136
BIOCARTA	h_rbPathway:RB Tumor Suppressor/Checkpoint Signaling in response to DNA damage	2	0.208986	0.0960836	CDK4, CDK2	13	18.4231	0.999433	0.845697	65.2617
AVERAGE ANALYSIS
Category	Term	Count	%	PValue	Genes	List Total	Fold Enrichment	Bonferroni	Benjamini	FDR
KEGG_PATHWAY	hsa04360:Axon guidance	3	0.344828	0.0607712	LIMK2, MET, CFL1	17	6.95622	0.913287	0.913287	43.4562
KEGG_PATHWAY	hsa00230:Purine metabolism	3	0.344828	0.0819471	NME4, ADK, PRPS1	17	5.86505	0.964368	0.811235	54.0462
