# Supplementary material for: Normalizing for individual cell population context in the analysis of high-content cellular screens
Source: BMC Bioinformatics. 2011 Dec 20;12:485. doi: 10.1186/1471-2105-12-485 (PMC3259109; doi:10.1186/1471-2105-12-485)
Supplement: Additional file 6 — Enriched pathways for DENV using DAVID. Results of geneset enrichment analysis for KEGG and Biocarta pathways, using the DAVID bioinformatics software. Significant signaling pathways of the DENV screens are shown. The column "Category" shows whether the hit was found in the KEGG or BIOCARTA database. "Term" describes the name of the pathway. "Count" and "%" indicate how many genes and what percentage of the hit list are in the respective pathway. The column "PValue" shows the significance of the enrichment. Respective hit genes are listed in column "Genes". "List" is the total number of genes in the respective pathway. "Fold Enrichment" expresses the enrichment score and "Bonferroni", "Benjamini" and "FDR" show the p-value after the repective correction for multiple testing. [file 1471-2105-12-485-S6.XLS]

## Sheet: dv_david
Patway enrichment Dengue virus
Category	Term	Count	%	PValue	Genes	List Total	Fold Enrichment	Bonferroni	Benjamini	FDR
KEGG_PATHWAY	hsa04722:Neurotrophin signaling pathway	7	15.2174	3.623098235824562E-5	NTRK3, MAPK8, MAPK10, MAPKAPK2, PIK3R3, CSK, MAP2K7	28	10.252	0.002533	0.002533	0.0374896
KEGG_PATHWAY	hsa04664:Fc epsilon RI signaling pathway	5	10.8696	6.87796662198391E-4	MAPK8, MAPK10, PIK3R3, PRKCE, MAP2K7	28	11.6415	0.0470209	0.0159259	0.709527
KEGG_PATHWAY	hsa04914:Progesterone-mediated oocyte maturation	5	10.8696	9.946384369930866E-4	PKMYT1, MAPK8, MAPK10, PRKACB, PIK3R3	28	10.5586	0.0672885	0.0172641	1.02459
KEGG_PATHWAY	hsa04660:T cell receptor signaling pathway	6	13.0435	2.1904650882955055E-4	PRKCQ, LCK, PIK3R3, CDK4, MAP2K7, TEC	28	10.0893	0.015218	0.00763815	0.226462
KEGG_PATHWAY	hsa04012:ErbB signaling pathway	5	10.8696	0.0010388	ERBB4, MAPK8, MAPK10, PIK3R3, MAP2K7	28	10.4372	0.07017	0.0144454	1.06986
KEGG_PATHWAY	hsa04912:GnRH signaling pathway	5	10.8696	0.00161983	PTK2B, MAPK8, MAPK10, PRKACB, MAP2K7	28	9.26567	0.107278	0.0187356	1.66375
KEGG_PATHWAY	hsa04930:Type II diabetes mellitus	4	8.69565	0.0018531	MAPK8, MAPK10, PIK3R3, PRKCE	28	15.4559	0.121762	0.0183772	1.90127
KEGG_PATHWAY	hsa04910:Insulin signaling pathway	5	10.8696	0.00518845	PRKCI, MAPK8, MAPK10, PRKACB, PIK3R3	28	6.72619	0.305204	0.0444967	5.24123
BIOCARTA	h_mapkPathway:MAPKinase Signaling Pathway	5	0.94697	0.00581552	MAPK6, MAPK8, MAPK10, MAPKAPK2, MAP2K7	15	5.9875	0.315531	0.315531	5.77123
KEGG_PATHWAY	hsa05212:Pancreatic cancer	4	8.69565	0.00624003	MAPK8, MAPK10, PIK3R3, CDK4	28	10.0893	0.354784	0.0475195	6.27276
KEGG_PATHWAY	hsa04620:Toll-like receptor signaling pathway	4	8.69565	0.015744	MAPK8, MAPK10, PIK3R3, MAP2K7	28	7.19236	0.670719	0.105137	15.1456
KEGG_PATHWAY	hsa04530:Tight junction	4	8.69565	0.0329921	PRKCQ, PRKCI, CDK4, PRKCE	28	5.42111	0.904478	0.192241	29.3336
KEGG_PATHWAY	hsa04920:Adipocytokine signaling pathway	3	6.52174	0.0485884	PRKCQ, MAPK8, MAPK10	28	8.13166	0.969395	0.252148	40.2784
KEGG_PATHWAY	hsa05120:Epithelial cell signaling in Helicobacter pylori infection	3	6.52174	0.0498997	MAPK8, MAPK10, CSK	28	8.01208	0.972212	0.240903	41.1247
KEGG_PATHWAY	hsa04010:MAPK signaling pathway	5	10.8696	0.0503283	MAPK8, MAPK10, MAPKAPK2, PRKACB, MAP2K7	28	3.40088	0.973076	0.227555	41.399
BIOCARTA	h_keratinocytePathway:Keratinocyte Differentiation	3	0.568182	0.0507364	PRKCQ, MAPK8, MAP2K7	15	7.56316	0.966104	0.815892	41.1797
KEGG_PATHWAY	hsa04370:VEGF signaling pathway	3	6.52174	0.0594315	MAPKAPK2, PIK3R3, KDR	28	7.26429	0.986281	0.248685	46.9588
KEGG_PATHWAY	hsa05210:Colorectal cancer	3	6.52174	0.0725312	MAPK8, MAPK10, PIK3R3	28	6.48597	0.99486	0.280659	54.125
KEGG_PATHWAY	hsa04062:Chemokine signaling pathway	4	8.69565	0.0750073	PTK2B, PRKACB, PIK3R3, CSK	28	3.88464	0.995737	0.274613	55.3768
KEGG_PATHWAY	hsa04510:Focal adhesion	4	8.69565	0.0888271	MAPK8, MAPK10, PIK3R3, KDR	28	3.61407	0.998514	0.303547	61.8141
